# Supplementary material for: Transcriptome Analysis of Human Glioblastoma Cells Susceptible to Infection with the Leningrad-16 Vaccine Strain of Measles Virus
Source: Viruses. 2022 Nov 2;14(11):2433. doi: 10.3390/v14112433 (PMC9696624; doi:10.3390/v14112433)
Supplement: Supplementary file 1 [file viruses-14-02433-s001.zip]

Archive with 3 entries (3 files):
- (DE results, Log.rel.CPM profiles)    L vs K.xlsx
- FigureS1.png
- GO Terms (BP) topGO enrichment.xlsx
