# Supplementary material for: Transcriptome Analysis of Human Glioblastoma Cells Susceptible to Infection with the Leningrad-16 Vaccine Strain of Measles Virus
Source: Viruses. 2022 Nov 2;14(11):2433. doi: 10.3390/v14112433 (PMC9696624; doi:10.3390/v14112433)
Supplement: Supplementary file 1 [file viruses-14-02433-s001.zip › (DE results, Log.rel.CPM profiles) L vs K.xlsx]

## Sheet: L vs K
Gene ID	Symbol	Biotype	Name	RefSeq_Summary	Annotation		K	L		K									L									Score	LogCPM rank (%)	Tr.Length rank (%)	LogFC	LogCPM	F	p (QLF test)	FDR (QLF test)		d_Freq+	d_Freq-	d_Freq max		p (Mann-Wh.)	FDR (Mann-Wh.)	p (t-test)	Spearman r	Pearson r	p (Spearman)	p (Pearson)	CPMs:	Gbl_11.7_new_K
3-bias										-0.628861	-0.600719	-0.691939	-0.65791	-0.599944	-0.700939	-0.617637	-0.612583		-0.685612	-0.607545	-0.706171	-0.711429	-0.676155	-0.688286	-0.704946	-0.305509																							-0.628861
L vs K										0	0	0	0	0	0	0	0		1	1	1	1	1	1	1	1																							0
Resist vs Sensit [assoc.]										0	1	0	0	0	0	0	0		0	1	0	0	0	0	0	0																							0
ENSG00000115267	IFIH1	protein_coding	interferon induced with helicase C domain 1	DEAD box proteins, characterized by the conserved motif Asp-Glu-Ala-Asp (DEAD), are putative RNA helicases. They are implicated in a number of cellular processes involving alteration of RNA secondary structure such as translation initiation, nuclear and mitochondrial splicing, and ribosome and spliceosome assembly. Based on their distribution patterns, some members of this family are believed to …	hsa04622 (RIG-I-like receptor signaling pathway), hsa05161 (Hepatitis B), hsa05162 (Measles), hsa05164 (Influenza A), hsa05168 (Herpes simplex virus 1 infection), hsa05171 (Coronavirus disease - COVID-19), GO:0009597 (detection of virus), GO:0009615 (response to virus), GO:0016032 (viral process), GO:0016579 (protein deubiquitination), GO:0016925 (protein sumoylation), GO:0032480 (negative regula…					-3.87363	-3.36226	-2.04328	-3.08531	-2.69829	-1.59394	-2.34511	-2.60566		2.02064	2.75098	1.26516	3.01927	3.57007	2.40204	3.81043	2.76889		208.826	95.8731	65.9416	5.55859	7.99746	147.034	1.16231e-09	8.49513e-06		100	100	100		0.0001554	0.00725709	0.00116308	0.867722	0.815141	1.32987e-05	0.000119478		3.61392
ENSG00000172183	ISG20	protein_coding	interferon stimulated exonuclease gene 20		GO:0000738 (DNA catabolic process, exonucleolytic), GO:0006364 (rRNA processing), GO:0006401 (RNA catabolic process), GO:0009615 (response to virus), GO:0045071 (negative regulation of viral genome replication), GO:0051607 (defense response to virus), GO:0060337 (type I interferon signaling pathway), GO:0090503 (RNA phosphodiester bond hydrolysis, exonucleolytic), GO:0005634 (nucleus), GO:0005654…					-3.50964	-3.86161	-3.09202	-3.41656	-2.40925	-1.61351	-2.18734	-3.12468		2.27042	3.66667	1.5644	2.31618	3.54437	2.88928	4.01052	2.95278		208.213	82.4287	40.1369	6.39538	6.3759	110.131	9.81129e-09	1.44785e-05		100	100	100		0.0001554	0.00725709	0.00120302	0.867722	0.813559	1.32987e-05	0.000126253		0.694984
ENSG00000187608	ISG15	protein_coding	ISG15 ubiquitin like modifier	The protein encoded by this gene is a ubiquitin-like protein that is conjugated to intracellular target proteins upon activation by interferon-alpha and interferon-beta. Several functions have been ascribed to the encoded protein, including chemotactic activity towards neutrophils, direction of ligated target proteins to intermediate filaments, cell-to-cell signaling, and antiviral activity durin…	hsa04622 (RIG-I-like receptor signaling pathway), hsa05165 (Human papillomavirus infection), hsa05169 (Epstein-Barr virus infection), hsa05171 (Coronavirus disease - COVID-19), GO:0007229 (integrin-mediated signaling pathway), GO:0016032 (viral process), GO:0019941 (modification-dependent protein catabolic process), GO:0019985 (translesion synthesis), GO:0030501 (positive regulation of bone miner…					-3.17961	-2.39689	-1.7993	-2.00436	-2.69337	-2.11026	-3.00392	-4.16672		2.30265	3.77069	1.65825	2.60287	3.0167	2.94586	3.49923	1.55816		207.891	98.9903	3.63217	5.40936	9.42151	144.392	1.3313e-09	8.49513e-06		100	100	100		0.0001554	0.00725709	0.00115649	0.867722	0.815426	1.32987e-05	0.000118289		19.4596
ENSG00000107201	DDX58	protein_coding	DExD/H-box helicase 58	DEAD box proteins, characterized by the conserved motif Asp-Glu-Ala-Asp (DEAD), are putative RNA helicases which are implicated in a number of cellular processes involving RNA binding and alteration of RNA secondary structure. This gene encodes a protein containing RNA helicase-DEAD box protein motifs and a caspase recruitment domain (CARD). It is involved in viral double-stranded (ds) RNA recogn…	hsa04064 (NF-kappa B signaling pathway), hsa04622 (RIG-I-like receptor signaling pathway), hsa04623 (Cytosolic DNA-sensing pathway), hsa05160 (Hepatitis C), hsa05161 (Hepatitis B), hsa05162 (Measles), hsa05164 (Influenza A), hsa05168 (Herpes simplex virus 1 infection), hsa05169 (Epstein-Barr virus infection), hsa05171 (Coronavirus disease - COVID-19), GO:0002230 (positive regulation of defense re…					-2.7559	-2.14564	-1.47178	-3.20269	-2.72814	-1.78072	-2.4968	-2.50628		1.0061	2.5503	2.25132	1.61746	3.05579	2.94908	3.76988	1.88801		204.613	98.8141	94.484	4.94022	9.25547	134.157	2.30267e-09	8.49513e-06		100	100	100		0.0001554	0.00725709	0.00284965	0.867722	0.767715	1.32987e-05	0.000515934		27.5909
ENSG00000056558	TRAF1	protein_coding	TNF receptor associated factor 1	The protein encoded by this gene is a member of the TNF receptor (TNFR) associated factor (TRAF) protein family. TRAF proteins associate with, and mediate the signal transduction from various receptors of the TNFR superfamily. This protein and TRAF2 form a heterodimeric complex, which is required for TNF-alpha-mediated activation of MAPK8/JNK and NF-kappaB. The protein complex formed by this prot…	hsa04064 (NF-kappa B signaling pathway), hsa04210 (Apoptosis), hsa04668 (TNF signaling pathway), hsa05200 (Pathways in cancer), hsa05202 (Transcriptional misregulation in cancer), hsa05203 (Viral carcinogenesis), hsa05222 (Small cell lung cancer), GO:0006915 (apoptotic process), GO:0007165 (signal transduction), GO:0010803 (regulation of tumor necrosis factor-mediated signaling pathway), GO:00510…					-2.5464	-2.38009	-3.31136	-2.95281	-1.10673	-1.60261	-3.35449	-2.65202		2.42919	2.56551	1.88208	1.80593	3.70555	2.43393	3.10349	1.98081		204.233	95.1548	93.4404	5.00959	7.84026	127.364	3.3833e-09	9.98547e-06		100	100	100		0.0001554	0.00725709	0.00118158	0.867722	0.814058	1.32987e-05	0.000124083		11.3282
ENSG00000184979	USP18	protein_coding	ubiquitin specific peptidase 18	The protein encoded by this gene belongs to the ubiquitin-specific proteases (UBP) family of enzymes that cleave ubiquitin from ubiquitinated protein substrates. It is highly expressed in liver and thymus, and is localized to the nucleus. This protein efficiently cleaves only ISG15 (a ubiquitin-like protein) fusions, and deletion of this gene in mice results in a massive increase of ISG15 conjuga…	GO:0006511 (ubiquitin-dependent protein catabolic process), GO:0016579 (protein deubiquitination), GO:0031647 (regulation of protein stability), GO:0050727 (regulation of inflammatory response), GO:0060338 (regulation of type I interferon-mediated signaling pathway), GO:0005634 (nucleus), GO:0005829 (cytosol), GO:0004197 (cysteine-type endopeptidase activity), GO:0004843 (ubiquitin-specific prote…					-2.74293	-2.85055	-1.45517	-2.58362	-1.93678	-1.78947	-2.38968	-1.73323		2.14739	3.36627	1.50387	1.62423	3.38069	2.90264	1.72556	0.83077		202.41	70.9223	57.6811	4.92658	5.6394	115.329	7.01307e-09	1.29365e-05		100	100	100		0.0001554	0.00725709	0.00371893	0.867722	0.751636	1.32987e-05	0.000786672		1.66796
ENSG00000108771	DHX58	protein_coding	DExH-box helicase 58		hsa04622 (RIG-I-like receptor signaling pathway), GO:0009615 (response to virus), GO:0009617 (response to bacterium), GO:0016032 (viral process), GO:0032480 (negative regulation of type I interferon production), GO:0032481 (positive regulation of type I interferon production), GO:0039534 (negative regulation of MDA-5 signaling pathway), GO:0039536 (negative regulation of RIG-I signaling pathway),…					-2.36977	-2.01812	-1.60245	-2.72581	-1.43178	-2.15401	-1.13991	-1.98236		1.73386	2.50575	0.873376	2.3312	1.46314	1.35121	3.08266	2.083		199.843	84.4142	28.1155	4.05241	6.52028	134.904	2.20958e-09	8.49513e-06		100	100	100		0.0001554	0.00725709	0.00122736	0.867722	0.812056	1.32987e-05	0.000132985		6.94984
ENSG00000023445	BIRC3	protein_coding	baculoviral IAP repeat containing 3	This gene encodes a member of the IAP family of proteins that inhibit apoptosis by binding to tumor necrosis factor receptor-associated factors TRAF1 and TRAF2, probably by interfering with activation of ICE-like proteases. The encoded protein inhibits apoptosis induced by serum deprivation but does not affect apoptosis resulting from exposure to menadione, a potent inducer of free radicals. It c…	hsa01524 (Platinum drug resistance), hsa04064 (NF-kappa B signaling pathway), hsa04120 (Ubiquitin mediated proteolysis), hsa04210 (Apoptosis), hsa04215 (Apoptosis - multiple species), hsa04217 (Necroptosis), hsa04390 (Hippo signaling pathway), hsa04510 (Focal adhesion), hsa04621 (NOD-like receptor signaling pathway), hsa04668 (TNF signaling pathway), hsa05132 (Salmonella infection), hsa05145 (Tox…					-2.43043	-1.59099	-2.0697	-2.51839	-3.76144	-2.57764	-2.18608	-1.03355		0.947882	1.48084	3.17198	1.96173	2.7807	1.54644	3.60242	2.67622		198.349	87.179	89.361	4.78005	6.77168	92.0507	3.55423e-08	3.49665e-05		100	100	100		0.0001554	0.00725709	0.00316844	0.867722	0.761217	1.32987e-05	0.000614182		5.83787
ENSG00000119922	IFIT2	protein_coding	interferon induced protein with tetratricopeptide repeats 2		GO:0008637 (apoptotic mitochondrial changes), GO:0009615 (response to virus), GO:0032091 (negative regulation of protein binding), GO:0035457 (cellular response to interferon-alpha), GO:0043065 (positive regulation of apoptotic process), GO:0051607 (defense response to virus), GO:0060337 (type I interferon signaling pathway), GO:0005737 (cytoplasm), GO:0005783 (endoplasmic reticulum), GO:0005829 …					-3.82514	-4.8637	-2.48548	-5.1966	-3.5102	-0.953946	-1.55495	-4.61428		0.028268	3.36064	2.96517	3.67991	4.32668	3.88276	4.81623	3.94463		197.808	99.607	88.4394	6.45768	10.3822	57.4159	8.90195e-07	0.000218943		87.5	100	100		0.0001554	0.00725709	0.00209455	0.867722	0.785124	1.32987e-05	0.000314444		12.5097
ENSG00000119917	IFIT3	protein_coding	interferon induced protein with tetratricopeptide repeats 3		GO:0008285 (negative regulation of cell proliferation), GO:0009615 (response to virus), GO:0035457 (cellular response to interferon-alpha), GO:0043066 (negative regulation of apoptotic process), GO:0051607 (defense response to virus), GO:0060337 (type I interferon signaling pathway), GO:0005737 (cytoplasm), GO:0005739 (mitochondrion), GO:0005829 (cytosol), GO:0003674 (molecular_function), GO:0005…					-3.65606	-4.41098	-1.4583	-3.56876	-2.60342	-0.777686	-2.00598	-3.37195		1.95162	3.0798	1.72718	2.20945	4.18729	3.64436	3.18745	1.86597		196.204	99.1936	74.446	5.2895	9.68048	69.0132	2.61902e-07	0.000120778		100	100	100		0.0001554	0.00725709	0.00427539	0.867722	0.742654	1.32987e-05	0.000982688		14.9422
ENSG00000185745	IFIT1	protein_coding	interferon induced protein with tetratricopeptide repeats 1	This gene encodes a protein containing tetratricopeptide repeats that was originally identified as induced upon treatment with interferon. The encoded protein may inhibit viral replication and translational initiation. This gene is located in a cluster on chromosome 10 with five other closely related genes. There is a pseudogene for this gene on chromosome 13. Alternatively spliced transcript var…	hsa05160 (Hepatitis C), GO:0009615 (response to virus), GO:0016032 (viral process), GO:0019060 (intracellular transport of viral protein in host cell), GO:0032091 (negative regulation of protein binding), GO:0045070 (positive regulation of viral genome replication), GO:0045071 (negative regulation of viral genome replication), GO:0050688 (regulation of defense response to virus), GO:0051097 (nega…					-3.86232	-3.31054	-1.19449	-3.86966	-2.10198	-1.2161	-2.01526	-3.97412		2.59929	3.63231	2.03853	1.72421	3.87644	3.99926	3.19997	0.474467		195.903	98.1026	94.8431	5.41366	8.79418	65.5778	3.69408e-07	0.000146714		87.5	100	100		0.0001554	0.00725709	0.00403504	0.867722	0.74645	1.32987e-05	0.000895482		6.11586
ENSG00000138642	HERC6	protein_coding	HECT and RLD domain containing E3 ubiquitin protein ligase family member 6	HERC6 belongs to the HERC family of ubiquitin ligases, all of which contain a HECT domain and at least 1 RCC1 (MIM 179710)-like domain (RLD). The 350-amino acid HECT domain is predicted to catalyze the formation of a thioester with ubiquitin before transferring it to a substrate, and the RLD is predicted to act as a guanine nucleotide exchange factor for small G proteins (Hochrainer et al., 2005 …	GO:0000209 (protein polyubiquitination), GO:0002244 (hematopoietic progenitor cell differentiation), GO:0009617 (response to bacterium), GO:0005634 (nucleus), GO:0005829 (cytosol), GO:0004842 (ubiquitin-protein transferase activity), R-HSA-1280218 (Homo sapiens: Adaptive Immune System), R-HSA-168256 (Homo sapiens: Immune System), R-HSA-983168 (Homo sapiens: Antigen processing: Ubiquitination & Pr…					-3.37715	-3.46917	-0.865566	-2.42543	-2.33012	-1.27005	-2.74032	-1.62088		1.80733	2.57508	1.58308	1.66971	3.15843	3.14988	2.91022	1.24493		195.793	89.8963	61.7402	4.55064	7.03126	84.0957	6.71769e-08	5.38536e-05		100	100	100		0.0001554	0.00725709	0.00108763	0.867722	0.817381	1.32987e-05	0.000110403		3.47492
ENSG00000137965	IFI44	protein_coding	interferon induced protein 44		GO:0006955 (immune response), GO:0009615 (response to virus), GO:0009617 (response to bacterium), GO:0005737 (cytoplasm)					-3.50063	-2.19834	-0.923777	-1.191	-1.79386	-1.77947	-2.6368	-1.2081		1.40502	1.80354	1.37069	1.9257	2.09864	2.14288	2.33888	2.14662		195.554	96.3136	9.41926	3.68293	8.12117	116.525	6.50367e-09	1.29365e-05		100	100	100		0.0001554	0.00725709	6.86382e-06	0.867722	0.947934	1.32987e-05	2.42244e-08		10.9113
ENSG00000138646	HERC5	protein_coding	HECT and RLD domain containing E3 ubiquitin protein ligase 5	This gene is a member of the HERC family of ubiquitin ligases and encodes a protein with a HECT domain and five RCC1 repeats. Pro-inflammatory cytokines upregulate expression of this gene in endothelial cells. The protein localizes to the cytoplasm and perinuclear region and functions as an interferon-induced E3 protein ligase that mediates ISGylation of protein targets. The gene lies in a cluste…	GO:0000079 (regulation of cyclin-dependent protein serine/threonine kinase activity), GO:0000209 (protein polyubiquitination), GO:0032020 (ISG15-protein conjugation), GO:0032480 (negative regulation of type I interferon production), GO:0045087 (innate immune response), GO:0050688 (regulation of defense response to virus), GO:0051607 (defense response to virus), GO:0005829 (cytosol), GO:0048471 (p…					-3.12794	-4.5268	-0.942538	-3.59406	-2.37629	-1.78836	-3.64144	-3.05		-0.374962	1.47459	2.18898	3.2978	3.53138	3.84496	5.12989	3.95477		195.004	93.5827	69.7161	6.31	7.51121	50.6645	1.99262e-06	0.000381885		87.5	100	100		0.0001554	0.00725709	0.0188729	0.867722	0.630413	1.32987e-05	0.00884667		2.50194
ENSG00000151014	NOCT	protein_coding	nocturnin	The protein encoded by this gene is highly similar to Nocturnin, a gene identified as a circadian clock regulated gene in Xenopus laevis. This protein and Nocturnin protein share similarity with the C-terminal domain of a yeast transcription factor, carbon catabolite repression 4 (CCR4). The mRNA abundance of a similar gene in mouse has been shown to exhibit circadian rhythmicity, which suggests …	GO:0000289 (nuclear-transcribed mRNA poly(A) tail shortening), GO:0000290 (deadenylation-dependent decapping of nuclear-transcribed mRNA), GO:0006366 (transcription from RNA polymerase II promoter), GO:0006397 (mRNA processing), GO:0007623 (circadian rhythm), GO:0009991 (response to extracellular stimulus), GO:0010629 (negative regulation of gene expression), GO:0032496 (response to lipopolysacch…					-0.792721	-1.87529	-2.11855	-2.90306	-2.61798	-1.53049	-1.96195	-2.68693		2.64655	3.03168	1.03953	1.85367	0.649183	1.37363	3.57412	2.31863		194.725	82.2051	37.8126	4.45325	6.36234	81.1213	8.63602e-08	6.06865e-05		100	100	100		0.0001554	0.00725709	0.00585019	0.867722	0.721727	1.32987e-05	0.00159738		16.7491
ENSG00000134321	RSAD2	protein_coding	radical S-adenosyl methionine domain containing 2		hsa05160 (Hepatitis C), hsa05164 (Influenza A), GO:0009615 (response to virus), GO:0016032 (viral process), GO:0034157 (positive regulation of toll-like receptor 7 signaling pathway), GO:0034165 (positive regulation of toll-like receptor 9 signaling pathway), GO:0035710 (CD4-positive, alpha-beta T cell activation), GO:0043367 (CD4-positive, alpha-beta T cell differentiation), GO:0045071 (negative…					-3.54744	-5.99314	-2.40225	-4.80885	-4.62866	-0.782891	-5.33205	-3.82771		3.42586	3.63528	2.84505	3.17209	5.04477	5.30054	5.12795	2.77145		194.546	98.8345	23.9615	7.38601	9.26359	40.6787	7.74664e-06	0.000828385		100	100	100		0.0001554	0.00725709	0.00620742	0.867722	0.718024	1.32987e-05	0.0017332		4.4479
ENSG00000119508	NR4A3	protein_coding	nuclear receptor subfamily 4 group A member 3	This gene encodes a member of the steroid-thyroid hormone-retinoid receptor superfamily. The encoded protein may act as a transcriptional activator. The protein can efficiently bind the NGFI-B Response Element (NBRE). Three different versions of extraskeletal myxoid chondrosarcomas (EMCs) are the result of reciprocal translocations between this gene and other genes. The translocation breakpoints …	hsa05202 (Transcriptional misregulation in cancer), GO:0000122 (negative regulation of transcription from RNA polymerase II promoter), GO:0001707 (mesoderm formation), GO:0006367 (transcription initiation from RNA polymerase II promoter), GO:0007369 (gastrulation), GO:0007411 (axon guidance), GO:0009444 (pyruvate oxidation), GO:0010613 (positive regulation of cardiac muscle hypertrophy), GO:00108…					-2.38389	-2.56478	-1.88595	-1.19185	-1.17299	-1.53212	-2.06918	-3.08057		0.865314	1.18153	2.20715	2.5648	3.698	2.09267	1.65248	1.61937		194.283	62.3772	95.7918	4.48647	5.16796	77.982	1.13545e-07	6.92835e-05		100	100	100		0.0001554	0.00725709	0.00936195	0.867722	0.687843	1.32987e-05	0.00322842		1.80696
ENSG00000118503	TNFAIP3	protein_coding	TNF alpha induced protein 3	This gene was identified as a gene whose expression is rapidly induced by the tumor necrosis factor (TNF). The protein encoded by this gene is a zinc finger protein and ubiqitin-editing enzyme, and has been shown to inhibit NF-kappa B activation as well as TNF-mediated apoptosis. The encoded protein, which has both ubiquitin ligase and deubiquitinase activities, is involved in the cytokine-mediat…	hsa04064 (NF-kappa B signaling pathway), hsa04217 (Necroptosis), hsa04621 (NOD-like receptor signaling pathway), hsa04657 (IL-17 signaling pathway), hsa04668 (TNF signaling pathway), hsa05162 (Measles), hsa05169 (Epstein-Barr virus infection), GO:0001922 (B-1 B cell homeostasis), GO:0002237 (response to molecule of bacterial origin), GO:0002634 (regulation of germinal center formation), GO:000267…					-1.16296	-2.30898	-2.74487	-1.88386	-6.16536	-1.35885	-4.22804	-2.2136		1.9346	2.98986	2.13565	2.74914	1.75625	2.83445	4.36869	3.29787		193.585	99.4918	68.9097	5.22149	10.1287	60.1399	6.56796e-07	0.000186391		100	100	100		0.0001554	0.00725709	0.00560431	0.867722	0.724914	1.32987e-05	0.00148755		120.997
ENSG00000162772	ATF3	protein_coding	activating transcription factor 3	This gene encodes a member of the mammalian activation transcription factor/cAMP responsive element-binding (CREB) protein family of transcription factors. This gene is induced by a variety of signals, including many of those encountered by cancer cells, and is involved in the complex process of cellular stress response. Multiple transcript variants encoding different isoforms have been found for…	GO:0000122 (negative regulation of transcription from RNA polymerase II promoter), GO:0006094 (gluconeogenesis), GO:0008284 (positive regulation of cell proliferation), GO:0034198 (cellular response to amino acid starvation), GO:0035914 (skeletal muscle cell differentiation), GO:0036499 (NA), GO:0045944 (positive regulation of transcription from RNA polymerase II promoter), GO:0061394 (regulation…					-1.48215	-0.753896	-2.81562	-2.04264	-1.94343	-2.24767	-1.61383	-1.94988		1.59019	1.94551	0.787468	2.55215	1.08502	0.823889	2.74254	3.32236		192.322	88.9544	27.2481	3.96281	6.92392	82.8752	7.44023e-08	5.48977e-05		100	100	100		0.0001554	0.00725709	0.00563239	0.867722	0.72419	1.32987e-05	0.00151194		17.7221
ENSG00000271503	CCL5	protein_coding	C-C motif chemokine ligand 5	This gene is one of several chemokine genes clustered on the q-arm of chromosome 17. Chemokines form a superfamily of secreted proteins involved in immunoregulatory and inflammatory processes. The superfamily is divided into four subfamilies based on the arrangement of the N-terminal cysteine residues of the mature peptide. This chemokine, a member of the CC subfamily, functions as a chemoattract…	hsa04060 (Cytokine-cytokine receptor interaction), hsa04061 (Viral protein interaction with cytokine and cytokine receptor), hsa04062 (Chemokine signaling pathway), hsa04620 (Toll-like receptor signaling pathway), hsa04621 (NOD-like receptor signaling pathway), hsa04623 (Cytosolic DNA-sensing pathway), hsa04668 (TNF signaling pathway), hsa05020 (Prion disease), hsa05120 (Epithelial cell signaling…					-3.21937	-5.22047	-2.59817	-5.73214	-5.00994	-1.74093	-5.6761	-5.69413		3.6567	6.63504	3.20874	3.8399	4.17032	3.98851	5.85887	3.53315		191.887	99.3088	21.9286	8.74585	9.85213	46.9801	3.20525e-06	0.000510887		100	100	100		0.000906857	0.0187751	0.03459	0.870285	0.573054	1.16789e-05	0.0203187		5.62937
ENSG00000185507	IRF7	protein_coding	interferon regulatory factor 7	IRF7 encodes interferon regulatory factor 7, a member of the interferon regulatory transcription factor (IRF) family. IRF7 has been shown to play a role in the transcriptional activation of virus-inducible cellular genes, including interferon beta chain genes. Inducible expression of IRF7 is largely restricted to lymphoid tissue. Multiple IRF7 transcript variants have been identified, although th…	hsa04620 (Toll-like receptor signaling pathway), hsa04621 (NOD-like receptor signaling pathway), hsa04622 (RIG-I-like receptor signaling pathway), hsa04623 (Cytosolic DNA-sensing pathway), hsa05160 (Hepatitis C), hsa05161 (Hepatitis B), hsa05162 (Measles), hsa05164 (Influenza A), hsa05167 (Kaposi sarcoma-associated herpesvirus infection), hsa05168 (Herpes simplex virus 1 infection), hsa05169 (Eps…					-2.9263	-1.43928	-0.80665	-2.70939	-2.1494	-2.30335	-1.46314	-1.37405		2.08196	3.29725	1.71391	1.4573	2.16987	1.93567	2.43149	0.0841159		191.838	73.7548	33.5705	4.05346	5.81112	77.6085	1.17374e-07	6.92835e-05		87.5	100	100		0.0001554	0.00725709	0.0028472	0.867722	0.766936	1.32987e-05	0.000526969		2.22395
ENSG00000137628	DDX60	protein_coding	DExD/H-box helicase 60		GO:0009615 (response to virus), GO:0045087 (innate immune response), GO:0051607 (defense response to virus), GO:1900245 (positive regulation of MDA-5 signaling pathway), GO:1900246 (positive regulation of RIG-I signaling pathway), GO:0005737 (cytoplasm), GO:0005829 (cytosol), GO:0045111 (intermediate filament cytoskeleton), GO:0003690 (double-stranded DNA binding), GO:0003724 (RNA helicase activi…					-2.41275	-2.36144	-1.09433	-2.25071	-1.68414	-1.72576	-1.20732	-0.567427		2.37543	2.0684	0.712521	1.8883	1.66532	0.251931	2.04862	2.29335		189.102	87.0705	41.6345	3.40369	6.76438	84.4754	6.50923e-08	5.38536e-05		87.5	100	100		0.0001554	0.00725709	0.000419503	0.867722	0.854383	1.32987e-05	2.51056e-05		9.66028
ENSG00000077522	ACTN2	protein_coding	actinin alpha 2	Alpha actinins belong to the spectrin gene superfamily which represents a diverse group of cytoskeletal proteins, including the alpha and beta spectrins and dystrophins. Alpha actinin is an actin-binding protein with multiple roles in different cell types. In nonmuscle cells, the cytoskeletal isoform is found along microfilament bundles and adherens-type junctions, where it is involved in binding…	hsa05412 (Arrhythmogenic right ventricular cardiomyopathy), GO:0000165 (MAPK cascade), GO:0002576 (platelet degranulation), GO:0007155 (cell adhesion), GO:0030035 (microspike assembly), GO:0030049 (muscle filament sliding), GO:0042391 (regulation of membrane potential), GO:0042981 (regulation of apoptotic process), GO:0043267 (negative regulation of potassium ion transport), GO:0043268 (positive …					-2.89543	-3.21592	-3.19809	-3.47613	-2.01666	-3.18979	-3.07522	-3.47873		5.06782	4.3448	2.93156	3.24349	-0.766199	2.85924	5.60826	1.25701		188.053	84.9089	69.8651	8.69776	6.55207	63.5497	4.55714e-07	0.000151545		87.5	87.5	87.5		0.000681956	0.0154114	0.0311173	0.890954	0.583632	3.66858e-06	0.0176224		0.555988
ENSG00000162654	GBP4	protein_coding	guanylate binding protein 4	Guanylate-binding proteins, such as GBP4, are induced by interferon and hydrolyze GTP to both GDP and GMP (Vestal, 2005 [PubMed 16108726]).[supplied by OMIM, Dec 2008]. Sequence Note: The RefSeq transcript and protein were derived from transcript and genomic sequence to make the sequence consistent with the reference genome assembly. The genomic coordinates used for the transcript record were bas…	hsa04621 (NOD-like receptor signaling pathway), GO:0042832 (defense response to protozoan), GO:0050830 (defense response to Gram-positive bacterium), GO:0071346 (cellular response to interferon-gamma), GO:0000139 (Golgi membrane), GO:0005634 (nucleus), GO:0005829 (cytosol), GO:0020005 (symbiont-containing vacuole membrane), GO:0031410 (cytoplasmic vesicle), GO:0048471 (perinuclear region of cytop…					-3.39727	-5.20542	-1.90556	-2.04873	-1.88069	-1.00337	-3.66445	-2.14241		0.987545	3.13419	1.42506	2.59125	4.17842	4.31195	3.86815	0.751335		187.43	93.0338	75.2118	5.62162	7.43468	39.0236	9.93067e-06	0.000941976		100	100	100		0.0001554	0.00725709	0.0108284	0.867722	0.676774	1.32987e-05	0.00398566		2.50194
ENSG00000087074	PPP1R15A	protein_coding	protein phosphatase 1 regulatory subunit 15A	This gene is a member of a group of genes whose transcript levels are increased following stressful growth arrest conditions and treatment with DNA-damaging agents. The induction of this gene by ionizing radiation occurs in certain cell lines regardless of p53 status, and its protein response is correlated with apoptosis following ionizing radiation. [provided by RefSeq, Jul 2008]. Publication No…	hsa04141 (Protein processing in endoplasmic reticulum), GO:0006915 (apoptotic process), GO:0006974 (cellular response to DNA damage stimulus), GO:0007050 (cell cycle arrest), GO:0032058 (positive regulation of translational initiation in response to stress), GO:0032515 (negative regulation of phosphoprotein phosphatase activity), GO:0032516 (positive regulation of phosphoprotein phosphatase activ…					-1.13531	-1.65328	-1.76436	-1.81427	-1.76347	-1.26403	-1.04778	-2.3822		1.2533	0.623291	0.84031	1.94717	1.62637	1.19467	3.44803	1.89159		187.39	98.7599	64.1391	3.44597	9.20869	74.058	1.61987e-07	8.801e-05		100	100	100		0.0001554	0.00725709	0.0166941	0.867722	0.640953	1.32987e-05	0.00746177		132.603
ENSG00000146232	NFKBIE	protein_coding	NFKB inhibitor epsilon	The protein encoded by this gene binds to components of NF-kappa-B, trapping the complex in the cytoplasm and preventing it from activating genes in the nucleus. Phosphorylation of the encoded protein targets it for destruction by the ubiquitin pathway, which activates NF-kappa-B by making it available to translocate to the nucleus. [provided by RefSeq, Sep 2011]. Publication Note: This RefSeq re…	hsa04658 (Th1 and Th2 cell differentiation), hsa04659 (Th17 cell differentiation), hsa04660 (T cell receptor signaling pathway), hsa04662 (B cell receptor signaling pathway), hsa04722 (Neurotrophin signaling pathway), hsa04920 (Adipocytokine signaling pathway), hsa05169 (Epstein-Barr virus infection), hsa05235 (PD-L1 expression and PD-1 checkpoint pathway in cancer), GO:0042942 (D-serine transpor…					-1.82774	-1.55511	-1.71723	-2.0347	-2.0258	-1.08701	-2.01734	-0.993273		1.51412	2.24595	0.551156	1.38223	0.641575	0.30913	3.52962	3.08441		186.904	81.4393	46.6762	3.83319	6.30152	61.7111	5.53874e-07	0.000173905		87.5	100	100		0.0001554	0.00725709	0.0205289	0.867722	0.622777	1.32987e-05	0.00997117		8.68731
ENSG00000105939	ZC3HAV1	protein_coding	zinc finger CCCH-type containing, antiviral 1	This gene encodes a CCCH-type zinc finger protein that is thought to prevent infection by retroviruses. Studies of the rat homolog indicate that the protein may primarily function to inhibit viral gene expression and induce an innate immunity to viral infection. Alternative splicing occurs at this locus and two variants, each encoding distinct isoforms, are described. [provided by RefSeq, Jul 200…	GO:0009615 (response to virus), GO:0045071 (negative regulation of viral genome replication), GO:0045087 (innate immune response), GO:0051607 (defense response to virus), GO:0061014 (positive regulation of mRNA catabolic process), GO:0005634 (nucleus), GO:0005829 (cytosol), GO:0003723 (RNA binding), GO:0005515 (protein binding), GO:0045296 (cadherin binding), GO:0046872 (metal ion binding), R-HSA…					-2.32045	-1.62635	-1.17372	-1.93099	-1.68998	-1.70322	-1.54746	-1.55746		-0.357367	0.640418	0.89052	2.58143	1.84362	1.22281	2.97405	3.75414		186.241	98.1839	93.603	3.91176	8.84276	57.6624	8.65633e-07	0.000216811		87.5	100	100		0.0001554	0.00725709	0.0238146	0.867722	0.609258	1.32987e-05	0.0122363		35.8612
ENSG00000077150	NFKB2	protein_coding	nuclear factor kappa B subunit 2	This gene encodes a subunit of the transcription factor complex nuclear factor-kappa-B (NFkB). The NFkB complex is expressed in numerous cell types and functions as a central activator of genes involved in inflammation and immune function. The protein encoded by this gene can function as both a transcriptional activator or repressor depending on its dimerization partner. The p100 full-length prot…	hsa04010 (MAPK signaling pathway), hsa04064 (NF-kappa B signaling pathway), hsa04380 (Osteoclast differentiation), hsa04625 (C-type lectin receptor signaling pathway), hsa05134 (Legionellosis), hsa05166 (Human T-cell leukemia virus 1 infection), hsa05169 (Epstein-Barr virus infection), hsa05200 (Pathways in cancer), hsa05203 (Viral carcinogenesis), hsa05224 (Breast cancer), GO:0002268 (follicular…					-0.90914	-0.748954	-1.76044	-2.5015	-2.99509	-1.3817	-1.59231	-1.89824		1.87729	2.38853	0.671576	1.65402	0.851679	0.540512	3.2387	2.56507		185.691	96.3678	58.1351	3.60549	8.14192	62.3486	5.17384e-07	0.000165979		100	100	100		0.0001554	0.00725709	0.0066142	0.867722	0.712702	1.32987e-05	0.0019447		68.039
ENSG00000104312	RIPK2	protein_coding	receptor interacting serine/threonine kinase 2	This gene encodes a member of the receptor-interacting protein (RIP) family of serine/threonine protein kinases. The encoded protein contains a C-terminal caspase activation and recruitment domain (CARD), and is a component of signaling complexes in both the innate and adaptive immune pathways. It is a potent activator of NF-kappaB and inducer of apoptosis in response to various stimuli. [provide…	hsa04621 (NOD-like receptor signaling pathway), hsa04722 (Neurotrophin signaling pathway), hsa05131 (Shigellosis), hsa05132 (Salmonella infection), hsa05152 (Tuberculosis), GO:0000165 (MAPK cascade), GO:0000187 (activation of MAPK activity), GO:0001961 (positive regulation of cytokine-mediated signaling pathway), GO:0002250 (adaptive immune response), GO:0006915 (apoptotic process), GO:0006954 (i…					-0.728011	-1.31338	-1.00426	-1.36188	-1.84223	-1.02263	-1.05365	-1.14899		0.583825	1.02434	0.524995	0.7332	1.68926	1.43542	1.54741	1.93658		185.677	83.3638	35.0139	2.46833	6.43989	111.074	9.22207e-09	1.44785e-05		100	100	100		0.0001554	0.00725709	0.000392788	0.867722	0.85741	1.32987e-05	2.18565e-05		36.0002
ENSG00000124201	ZNFX1	protein_coding	zinc finger NFX1-type containing 1		GO:0006357 (regulation of transcription from RNA polymerase II promoter), GO:0030702 (chromatin silencing at centromere), GO:0031048 (chromatin silencing by small RNA), GO:0000775 (chromosome, centromeric region), GO:0005634 (nucleus), GO:0031380 (nuclear RNA-directed RNA polymerase complex), GO:0000981 (sequence-specific DNA binding RNA polymerase II transcription factor activity), GO:0003723 (R…					-0.999654	-1.80089	-0.897332	-1.5401	-1.12376	-1.30053	-0.872506	-2.07647		1.26609	1.66462	0.649333	1.47474	1.9195	0.932867	2.18612	0.517983		185.507	98.1771	93.9893	2.7134	8.83743	93.9582	3.07254e-08	3.42601e-05		100	100	100		0.0001554	0.00725709	0.000576011	0.867722	0.842776	1.32987e-05	4.15761e-05		146.225
ENSG00000183765	CHEK2	protein_coding	checkpoint kinase 2	In response to DNA damage and replication blocks, cell cycle progression is halted through the control of critical cell cycle regulators. The protein encoded by this gene is a cell cycle checkpoint regulator and putative tumor suppressor. It contains a forkhead-associated protein interaction domain essential for activation in response to DNA damage and is rapidly phosphorylated in response to rep…	hsa04110 (Cell cycle), hsa04115 (p53 signaling pathway), hsa04218 (Cellular senescence), hsa05166 (Human T-cell leukemia virus 1 infection), GO:0000077 (DNA damage checkpoint), GO:0000086 (G2/M transition of mitotic cell cycle), GO:0001302 (replicative cell aging), GO:0001934 (positive regulation of protein phosphorylation), GO:0006302 (double-strand break repair), GO:0006355 (regulation of trans…					-0.917747	-1.5476	-0.77585	-1.7072	-1.10412	-1.21381	-1.62235	-1.318		0.519111	0.769402	0.414451	1.57241	1.10643	1.50846	2.55083	1.76558		185.125	55.2009	30.948	2.85559	4.76193	84.4599	6.51758e-08	5.38536e-05		87.5	100	100		0.0001554	0.00725709	0.0032196	0.867722	0.759323	1.32987e-05	0.000645541		8.47881
ENSG00000173193	PARP14	protein_coding	poly(ADP-ribose) polymerase family member 14	Poly(ADP-ribosyl)ation is an immediate DNA damage-dependent posttranslational modification of histones and other nuclear proteins that contributes to the survival of injured proliferating cells. PARP14 belongs to the superfamily of enzymes that perform this modification (Ame et al., 2004 [PubMed 15273990]).[supplied by OMIM, Mar 2008]. Sequence Note: This RefSeq record was created from transcript…	GO:0006471 (protein ADP-ribosylation), GO:0010629 (negative regulation of gene expression), GO:0042531 (positive regulation of tyrosine phosphorylation of STAT protein), GO:0042532 (negative regulation of tyrosine phosphorylation of STAT protein), GO:0045087 (innate immune response), GO:0060336 (negative regulation of interferon-gamma-mediated signaling pathway), GO:1902216 (positive regulation o…					-2.12057	-2.15126	-1.45664	-2.16011	-2.2372	-1.18097	-0.629603	-0.962259		2.04902	2.79953	0.588908	1.12911	2.43032	2.39935	1.9116	-0.409233		184.053	97.3707	93.2439	3.4127	8.46252	60.791	6.11744e-07	0.000184103		87.5	100	100		0.0001554	0.00725709	0.00280437	0.867722	0.767105	1.32987e-05	0.000524562		38.6411
ENSG00000277632	CCL3	protein_coding	C-C motif chemokine ligand 3	This locus represents a small inducible cytokine. The encoded protein, also known as macrophage inflammatory protein 1 alpha, plays a role in inflammatory responses through binding to the receptors CCR1, CCR4 and CCR5. Polymorphisms at this locus may be associated with both resistance and susceptibility to infection by human immunodeficiency virus type 1.[provided by RefSeq, Sep 2010]. Publicatio…	hsa04060 (Cytokine-cytokine receptor interaction), hsa04061 (Viral protein interaction with cytokine and cytokine receptor), hsa04062 (Chemokine signaling pathway), hsa04620 (Toll-like receptor signaling pathway), hsa05142 (Chagas disease), hsa05163 (Human cytomegalovirus infection), hsa05323 (Rheumatoid arthritis), hsa05417 (Lipid and atherosclerosis), GO:0000165 (MAPK cascade), GO:0001649 (oste…					-2.58539	-3.01567	-3.01567	-2.36899	-3.01567	-1.31466	-3.01567	-3.01567		4.18431	2.28947	1.82	2.89535	2.7343	5.14453	1.68913	0.590268		183.888	65.5553	21.8337	7.69518	5.34308	33.0833	2.59052e-05	0.0016407		100	100	100		0.000681956	0.0154114	0.0436758	0.890954	0.548839	3.66858e-06	0.0276883		0.347492
ENSG00000205413	SAMD9	protein_coding	sterile alpha motif domain containing 9	This gene encodes a sterile alpha motif domain-containing protein. The encoded protein localizes to the cytoplasm and may play a role in regulating cell proliferation and apoptosis. Mutations in this gene are the cause of normophosphatemic familial tumoral calcinosis. Alternate splicing results in multiple transcript variants that encode the same protein.[provided by RefSeq, Jul 2010].	GO:0034058 (endosomal vesicle fusion), GO:0005737 (cytoplasm), GO:0005829 (cytosol), GO:0043231 (intracellular membrane-bounded organelle), GO:0005515 (protein binding)					-1.67055	-2.04024	-1.55048	-1.4511	-2.29973	-1.48359	-1.49675	-1.87179		2.23227	2.15533	0.874444	1.75734	2.65724	2.55917	2.23164	-0.603217		183.113	96.849	98.0348	3.73243	8.27665	99.6653	2.01673e-08	2.48008e-05		87.5	87.5	87.5		0.0001554	0.00725709	0.00103595	0.867722	0.82043	1.32987e-05	9.89793e-05		44.479
ENSG00000168016	TRANK1	protein_coding	tetratricopeptide repeat and ankyrin repeat containing 1							-2.04886	-2.33124	-0.801276	-0.923004	-2.16876	-0.89749	-0.950316	-0.729078		1.87066	2.23638	0.544469	1.14072	0.984002	1.79115	1.09112	1.19153		181.792	81.9476	99.3088	2.73226	6.34179	72.0642	1.95211e-07	9.6024e-05		100	100	100		0.0001554	0.00725709	0.000494625	0.867722	0.844773	1.32987e-05	3.82307e-05		11.5367
ENSG00000196116	TDRD7	protein_coding	tudor domain containing 7	The protein encoded by this gene belongs to the Tudor family of proteins. This protein contains conserved Tudor domains and LOTUS domains. It is a component of RNA granules, which function in RNA processing. Mutations in this gene have been associated with cataract formation in mouse and human. Alternative splicing results in multiple transcript variants. [provided by RefSeq, Nov 2014].	GO:0002089 (lens morphogenesis in camera-type eye), GO:0007283 (spermatogenesis), GO:0010608 (posttranscriptional regulation of gene expression), GO:0070306 (lens fiber cell differentiation), GO:0005737 (cytoplasm), GO:0005759 (mitochondrial matrix), GO:0033391 (chromatoid body), GO:0035770 (ribonucleoprotein granule), GO:0003729 (mRNA binding), GO:0005515 (protein binding), GO:0047485 (protein N…					-1.16058	-0.667577	-0.855124	-0.79788	-1.1618	-1.61436	-0.506804	-1.14335		0.663314	1.57094	0.507736	0.899256	0.861387	1.02319	1.56625	0.815406		180.176	66.294	68.6386	2.05333	5.38647	99.8342	1.99239e-08	2.48008e-05		100	100	100		0.0001554	0.00725709	0.000124223	0.867722	0.886515	1.32987e-05	4.79188e-06		13.8997
ENSG00000135114	OASL	protein_coding	2'-5'-oligoadenylate synthetase like		hsa05165 (Human papillomavirus infection), GO:0009615 (response to virus), GO:0045071 (negative regulation of viral genome replication), GO:0051607 (defense response to virus), GO:0060333 (interferon-gamma-mediated signaling pathway), GO:0060337 (type I interferon signaling pathway), GO:0060700 (regulation of ribonuclease activity), GO:0005634 (nucleus), GO:0005654 (nucleoplasm), GO:0005730 (nucl…					-3.80696	-6.34445	-1.39701	-4.41175	-3.16679	-0.603839	-6.2888	-5.66583		3.0491	3.86052	3.15089	3.92239	5.05489	4.10708	4.76153	3.77905		179.435	99.1326	55.5668	6.8203	9.58034	33.0241	2.61695e-05	0.00165036		100	100	100		0.000930972	0.0187751	0.000838078	0.868361	0.830084	1.28785e-05	6.9083e-05		5.28188
ENSG00000144455	SUMF1	protein_coding	sulfatase modifying factor 1	This gene encodes an enzyme that catalyzes the hydrolysis of sulfate esters by oxidizing a cysteine residue in the substrate sulfatase to an active site 3-oxoalanine residue, which is also known as C-alpha-formylglycine. Mutations in this gene cause multiple sulfatase deficiency, a lysosomal storage disorder. Alternative splicing results in multiple transcript variants. [provided by RefSeq, Sep 2…	hsa04142 (Lysosome), GO:0006687 (glycosphingolipid metabolic process), GO:0018158 (protein oxidation), GO:0043687 (post-translational protein modification), GO:0005783 (endoplasmic reticulum), GO:0005788 (endoplasmic reticulum lumen), GO:0016491 (oxidoreductase activity), GO:0042803 (protein homodimerization activity), GO:0120147 (NA), GO:1903135 (cupric ion binding), R-HSA-1430728 (Homo sapiens:…					0.53754	0.749136	0.700929	1.06945	1.03532	1.0884	0.910933	0.682466		-0.725079	-1.02015	-0.806901	-0.760539	-0.805658	-0.341344	-1.49656	-0.817943		178.563	62.6482	43.9656	-1.73404	5.1806	116.896	6.35416e-09	1.29365e-05		100	87.5	100		0.0001554	0.00725709	2.36835e-07	-0.867722	-0.957167	1.32987e-05	6.33212e-09		44.34
ENSG00000154451	GBP5	protein_coding	guanylate binding protein 5		hsa04621 (NOD-like receptor signaling pathway), GO:0006954 (inflammatory response), GO:0009617 (response to bacterium), GO:0034067 (protein localization to Golgi apparatus), GO:0045089 (positive regulation of innate immune response), GO:0050702 (interleukin-1 beta secretion), GO:0051289 (protein homotetramerization), GO:0071346 (cellular response to interferon-gamma), GO:0072616 (interleukin-18 s…					-2.7763	-3.84362	-1.46221	-2.41737	-2.26058	-1.01716	-3.9016	-3.07754		2.29642	3.03001	2.09017	2.83813	3.70173	3.28659	2.55334	0.96		178.545	71.9049	72.6299	5.602	5.70157	39.4544	9.30225e-06	0.000918041		100	100	100		0.000930972	0.0187751	0.000938226	0.868361	0.824693	1.28785e-05	8.46697e-05		1.18147
ENSG00000104856	RELB	protein_coding	RELB proto-oncogene, NF-kB subunit		hsa04010 (MAPK signaling pathway), hsa04064 (NF-kappa B signaling pathway), hsa04380 (Osteoclast differentiation), hsa04625 (C-type lectin receptor signaling pathway), hsa05166 (Human T-cell leukemia virus 1 infection), hsa05169 (Epstein-Barr virus infection), GO:0000122 (negative regulation of transcription from RNA polymerase II promoter), GO:0002223 (stimulatory C-type lectin receptor signalin…					-0.834213	-1.52552	-0.710803	-0.927913	-2.76721	-1.07129	-1.81421	-0.745734		0.834181	1.64813	0.555459	1.75565	1.34839	0.380837	2.37205	1.5022		178.387	76.1672	35.6915	2.67753	5.95179	59.4839	7.05976e-07	0.000195632		87.5	100	100		0.0001554	0.00725709	0.00137618	0.867722	0.801969	1.32987e-05	0.000186326		21.4055
ENSG00000149289	ZC3H12C	protein_coding	zinc finger CCCH-type containing 12C		GO:0008150 (biological_process), GO:0090305 (nucleic acid phosphodiester bond hydrolysis), GO:0005575 (cellular_component), GO:0003674 (molecular_function), GO:0004519 (endonuclease activity), GO:0046872 (metal ion binding)					-1.14509	-2.27648	-0.936311	-1.16999	-1.28315	-1.47717	-1.80959	-0.0373093		1.66189	0.590644	0.832296	1.34575	1.88703	0.784849	1.07262	1.96		178.354	90.0115	99.1665	2.51042	7.04257	64.9005	3.96006e-07	0.000149843		100	87.5	100		0.0001554	0.00725709	0.000285107	0.867722	0.85531	1.32987e-05	2.40699e-05		38.9191
ENSG00000134326	CMPK2	protein_coding	cytidine/uridine monophosphate kinase 2	This gene encodes one of the enzymes in the nucleotide synthesis salvage pathway that may participate in terminal differentiation of monocytic cells. Multiple transcript variants encoding different isoforms have been found for this gene. [provided by RefSeq, Feb 2012].	hsa00240 (Pyrimidine metabolism), hsa01100 (Metabolic pathways), hsa01240 (Biosynthesis of cofactors), GO:0006165 (nucleoside diphosphate phosphorylation), GO:0006227 (dUDP biosynthetic process), GO:0006233 (dTDP biosynthetic process), GO:0006235 (dTTP biosynthetic process), GO:0009142 (nucleoside triphosphate biosynthetic process), GO:0046940 (nucleoside monophosphate phosphorylation), GO:007122…					-4.41511	-4.54988	-1.42201	-2.75829	-2.8407	-0.556443	-4.18573	-2.01638		2.77387	3.34755	1.90324	2.11959	4.98339	3.58431	2.7031	1.3295		178.147	90.2826	41.0991	5.74493	7.07153	37.1905	1.31939e-05	0.00112455		100	100	100		0.000906857	0.0187751	0.0245345	0.870285	0.606416	1.16789e-05	0.0127599		0.277994
ENSG00000168394	TAP1	protein_coding	transporter 1, ATP binding cassette subfamily B member	The membrane-associated protein encoded by this gene is a member of the superfamily of ATP-binding cassette (ABC) transporters. ABC proteins transport various molecules across extra- and intra-cellular membranes. ABC genes are divided into seven distinct subfamilies (ABC1, MDR/TAP, MRP, ALD, OABP, GCN20, White). This protein is a member of the MDR/TAP subfamily. Members of the MDR/TAP subfamily a…	hsa02010 (ABC transporters), hsa04145 (Phagosome), hsa04612 (Antigen processing and presentation), hsa05163 (Human cytomegalovirus infection), hsa05168 (Herpes simplex virus 1 infection), hsa05169 (Epstein-Barr virus infection), hsa05170 (Human immunodeficiency virus 1 infection), hsa05340 (Primary immunodeficiency), GO:0002250 (adaptive immune response), GO:0002474 (antigen processing and presen…					-1.75879	-1.12512	-1.1843	-1.53669	-2.06614	-0.900015	-0.879085	-0.668235		1.05022	2.26222	0.515054	0.15649	2.43713	1.84401	1.89646	-0.0432136		176.986	95.2294	62.9057	2.74886	7.85206	52.6426	1.56067e-06	0.000319873		75	100	100		0.0001554	0.00725709	0.00500631	0.867722	0.731046	1.32987e-05	0.00129351		40.2396
ENSG00000185215	TNFAIP2	protein_coding	TNF alpha induced protein 2	This gene was identified as a gene whose expression can be induced by the tumor necrosis factor alpha (TNF) in umbilical vein endothelial cells. The expression of this gene was shown to be induced by retinoic acid in a cell line expressing a oncogenic version of the retinoic acid receptor alpha fusion protein, which suggested that this gene may be a retinoic acid target gene in acute promyelocyti…	GO:0001525 (angiogenesis), GO:0006887 (exocytosis), GO:0030154 (cell differentiation), GO:0051601 (exocyst localization), GO:0000145 (exocyst), GO:0005615 (extracellular space), GO:0000149 (SNARE binding)					-2.51695	-3.56508	-2.58516	-0.441374	-2.26593	-1.4278	-3.39929	-0.77619		1.7381	1.838	0.410234	2.13837	3.07136	2.5455	3.084	2.1522		176.684	99.1394	49.9356	4.05482	9.59484	57.0066	9.32731e-07	0.000225644		87.5	87.5	87.5		0.0001554	0.00725709	0.00107263	0.867722	0.816301	1.32987e-05	0.000114702		50.2474
ENSG00000126561	STAT5A	protein_coding	signal transducer and activator of transcription 5A	The protein encoded by this gene is a member of the STAT family of transcription factors. In response to cytokines and growth factors, STAT family members are phosphorylated by the receptor associated kinases, and then form homo- or heterodimers that translocate to the cell nucleus where they act as transcription activators. This protein is activated by, and mediates the responses of many cell li…	hsa04012 (ErbB signaling pathway), hsa04217 (Necroptosis), hsa04630 (JAK-STAT signaling pathway), hsa04658 (Th1 and Th2 cell differentiation), hsa04659 (Th17 cell differentiation), hsa04917 (Prolactin signaling pathway), hsa04933 (AGE-RAGE signaling pathway in diabetic complications), hsa04935 (Growth hormone synthesis, secretion and action), hsa05161 (Hepatitis B), hsa05162 (Measles), hsa05166 (…					-2.01728	-0.941363	-0.572252	-0.630065	-1.12939	-1.10672	-1.27934	-0.920466		1.07827	1.6869	0.547671	0.26542	1.57085	0.677522	2.04489	0.725346		176.376	63.0616	82.5642	2.30313	5.20323	64.355	4.18996e-07	0.000151545		87.5	100	100		0.0001554	0.00725709	0.00162872	0.867722	0.793663	1.32987e-05	0.000242598		5.69887
ENSG00000134070	IRAK2	protein_coding	interleukin 1 receptor associated kinase 2	IRAK2 encodes the interleukin-1 receptor-associated kinase 2, one of two putative serine/threonine kinases that become associated with the interleukin-1 receptor (IL1R) upon stimulation. IRAK2 is reported to participate in the IL1-induced upregulation of NF-kappaB. [provided by RefSeq, Jul 2008]. Publication Note: This RefSeq record includes a subset of the publications that are available for thi…	hsa04722 (Neurotrophin signaling pathway), hsa05152 (Tuberculosis), GO:0000187 (activation of MAPK activity), GO:0001959 (regulation of cytokine-mediated signaling pathway), GO:0002224 (toll-like receptor signaling pathway), GO:0002755 (MyD88-dependent toll-like receptor signaling pathway), GO:0006468 (protein phosphorylation), GO:0006954 (inflammatory response), GO:0007249 (I-kappaB kinase/NF-ka…					-1.08406	-3.62117	-1.00484	-0.202587	-3.87547	-2.32038	-3.35032	-0.461359		1.77291	0.798517	1.98968	2.01256	2.05524	1.4124	2.89781	2.98107		175.74	87.389	88.8731	3.62813	6.7914	34.9966	1.87885e-05	0.0013525		100	75	100		0.0001554	0.00725709	0.00109117	0.867722	0.812262	1.32987e-05	0.000132044		20.9885
ENSG00000197329	PELI1	protein_coding	pellino E3 ubiquitin protein ligase 1		GO:0000209 (protein polyubiquitination), GO:0001819 (positive regulation of cytokine production), GO:0008063 (Toll signaling pathway), GO:0008592 (regulation of Toll signaling pathway), GO:0030890 (positive regulation of B cell proliferation), GO:0031398 (positive regulation of protein ubiquitination), GO:0032088 (negative regulation of NF-kappaB transcription factor activity), GO:0032496 (respon…					-1.1734	-0.84887	-2.04934	-2.84104	-0.821959	-0.536509	-0.628374	-2.41713		1.39345	1.20518	0.236946	0.696103	1.92996	2.03359	2.76829	1.05311		175.291	79.5284	36.1998	2.89265	6.17208	44.6016	4.42326e-06	0.000604389		87.5	100	100		0.0001554	0.00725709	0.00446048	0.867722	0.73641	1.32987e-05	0.0011412		17.5136
ENSG00000116701	NCF2	protein_coding	neutrophil cytosolic factor 2	This gene encodes neutrophil cytosolic factor 2, the 67-kilodalton cytosolic subunit of the multi-protein NADPH oxidase complex found in neutrophils. This oxidase produces a burst of superoxide which is delivered to the lumen of the neutrophil phagosome. Mutations in this gene, as well as in other NADPH oxidase subunits, can result in chronic granulomatous disease, a disease that causes recurrent…	hsa04145 (Phagosome), hsa04380 (Osteoclast differentiation), hsa04613 (Neutrophil extracellular trap formation), hsa04670 (Leukocyte transendothelial migration), hsa05020 (Prion disease), hsa05140 (Leishmaniasis), hsa05415 (Diabetic cardiomyopathy), hsa05417 (Lipid and atherosclerosis), hsa05418 (Fluid shear stress and atherosclerosis), GO:0002479 (antigen processing and presentation of exogenous…					-2.56335	-0.33127	-2.19372	-1.67476	-1.35261	-2.4374	-2.72148	-2.78689		3.90432	3.75688	1.10718	0.964454	0.793107	0.547796	3.34531	1.64244		174.86	52.9782	42.5357	5.14366	4.62464	34.8317	1.93063e-05	0.00136973		100	87.5	100		0.000859897	0.0187751	0.0241469	0.874173	0.607726	9.54016e-06	0.0125164		0.347492
ENSG00000152439	ZNF773	protein_coding	zinc finger protein 773		hsa05168 (Herpes simplex virus 1 infection), GO:0006355 (regulation of transcription, DNA-templated), GO:0005634 (nucleus), GO:0003677 (DNA binding), GO:0046872 (metal ion binding), R-HSA-212436 (Homo sapiens: Generic Transcription Pathway), R-HSA-73857 (Homo sapiens: RNA Polymerase II Transcription), R-HSA-74160 (Homo sapiens: Gene expression (Transcription))					-1.27387	-1.03054	-1.45519	-1.23389	-1.22265	-1.34486	-0.748769	-0.563733		1.6254	2.06095	0.300993	1.4867	-0.22396	-0.410857	2.04252	1.99176		174.605	52.6801	63.5631	2.63533	4.60954	48.1206	2.75855e-06	0.000471416		62.5	100	100		0.0001554	0.00725709	0.00442519	0.867722	0.739288	1.32987e-05	0.00106575		5.76837
ENSG00000120370	GORAB	protein_coding	golgin, RAB6 interacting	This gene encodes a member of the golgin family, a group of coiled-coil proteins localized to the Golgi. The encoded protein may function in the secretory pathway. The encoded protein, which also localizes to the cytoplasm, was identified by interactions with the N-terminal kinase-like protein, and thus it may function in mitosis. Mutations in this gene have been associated with geroderma osteody…	hsa04115 (p53 signaling pathway), GO:0031069 (hair follicle morphogenesis), GO:1901622 (positive regulation of smoothened signaling pathway involved in dorsal/ventral neural tube patterning), GO:1905515 (NA), GO:0005634 (nucleus), GO:0005654 (nucleoplasm), GO:0005730 (nucleolus), GO:0005737 (cytoplasm), GO:0005794 (Golgi apparatus), GO:0005829 (cytosol), GO:0005515 (protein binding)					-1.44312	-0.964015	-0.92584	-0.837461	-1.04662	-0.721183	-0.576501	-1.02211		1.24224	0.923441	0.492672	1.73803	0.274069	-0.0971183	1.50795	1.45557		174.367	60.927	49.5223	2.06629	5.10017	65.6192	3.67848e-07	0.000146714		62.5	100	100		0.0001554	0.00725709	0.00132816	0.867722	0.805659	1.32987e-05	0.000165067		8.8958
ENSG00000275302	CCL4	protein_coding	C-C motif chemokine ligand 4	The protein encoded by this gene is a mitogen-inducible monokine and is one of the major HIV-suppressive factors produced by CD8+ T-cells. The encoded protein is secreted and has chemokinetic and inflammatory functions. [provided by RefSeq, Dec 2012]. Publication Note: This RefSeq record includes a subset of the publications that are available for this gene. Please see the Gene record to access a…	hsa04060 (Cytokine-cytokine receptor interaction), hsa04061 (Viral protein interaction with cytokine and cytokine receptor), hsa04062 (Chemokine signaling pathway), hsa04064 (NF-kappa B signaling pathway), hsa04620 (Toll-like receptor signaling pathway), hsa04623 (Cytosolic DNA-sensing pathway), hsa05163 (Human cytomegalovirus infection), GO:0002548 (monocyte chemotaxis), GO:0006954 (inflammatory…					-2.44442	-2.7983	-2.7983	-1.62689	-2.7983	-1.79251	-2.7983	-2.7983		3.13782	2.32558	1.84674	2.73863	3.74388	5.58675	1.34631	-0.870379		174.019	64.1391	14.4406	7.88176	5.25713	32.4659	2.88131e-05	0.00175294		87.5	87.5	87.5		0.000681956	0.0154114	0.0866774	0.890954	0.469873	3.66858e-06	0.0662879		0.277994
ENSG00000276085	CCL3L1	protein_coding	C-C motif chemokine ligand 3 like 1	This gene is one of several cytokine genes that are clustered on the q-arm of chromosome 17. Cytokines are a family of secreted proteins that function in inflammatory and immunoregulatory processes. The protein encoded by this gene binds to several chemokine receptors, including chemokine binding protein 2 and chemokine (C-C motif) receptor 5 (CCR5). CCR5 is a co-receptor for HIV, and binding of …	hsa04060 (Cytokine-cytokine receptor interaction), hsa04061 (Viral protein interaction with cytokine and cytokine receptor), hsa04062 (Chemokine signaling pathway), hsa04620 (Toll-like receptor signaling pathway), hsa05142 (Chagas disease), hsa05163 (Human cytomegalovirus infection), hsa05323 (Rheumatoid arthritis), hsa05417 (Lipid and atherosclerosis), GO:0002548 (monocyte chemotaxis), GO:000695…					-2.80361	-3.08733	-3.30644	-3.24931	-3.2261	-1.11686	-3.24775	-3.30644		5.10822	3.70897	1.38364	1.76398	4.29909	6.38146	2.05191	-1.35342		173.709	85.7288	11.2963	8.57519	6.63626	30.745	3.90515e-05	0.00205757		87.5	87.5	87.5		0.000826441	0.0184505	0.0831968	0.877515	0.474958	7.97525e-06	0.0630109		0.416991
ENSG00000153234	NR4A2	protein_coding	nuclear receptor subfamily 4 group A member 2	This gene encodes a member of the steroid-thyroid hormone-retinoid receptor superfamily. The encoded protein may act as a transcription factor. Mutations in this gene have been associated with disorders related to dopaminergic dysfunction, including Parkinson disease, schizophernia, and manic depression. Misregulation of this gene may be associated with rheumatoid arthritis. Alternatively spliced…	hsa04925 (Aldosterone synthesis and secretion), hsa04928 (Parathyroid hormone synthesis, secretion and action), GO:0000122 (negative regulation of transcription from RNA polymerase II promoter), GO:0001666 (response to hypoxia), GO:0001764 (neuron migration), GO:0001975 (response to amphetamine), GO:0006351 (transcription, DNA-templated), GO:0006367 (transcription initiation from RNA polymerase I…					-2.55476	-2.11638	-1.78677	-0.287456	-0.957117	-1.93751	-1.69207	-1.28444		0.273392	1.39754	1.49607	1.43847	1.62528	1.05909	3.05643	2.27022		173.32	52.7004	60.6153	3.4885	4.61051	56.3645	1.00413e-06	0.000231529		87.5	87.5	87.5		0.0001554	0.00725709	0.00549011	0.867722	0.724119	1.32987e-05	0.00151435		1.25097
ENSG00000130775	THEMIS2	protein_coding	thymocyte selection associated family member 2		GO:0006954 (inflammatory response), GO:0007155 (cell adhesion), GO:0050852 (T cell receptor signaling pathway), GO:0005634 (nucleus), GO:0005737 (cytoplasm), GO:0005515 (protein binding)					-1.61564	-2.42896	-0.0646962	-2.01105	-2.11348	-1.19826	-2.66567	-1.42067		1.47803	2.08447	1.66565	1.17875	2.37688	1.96571	0.280643	2.48829		173.197	50.5726	37.9278	3.62043	4.49528	53.2395	1.45177e-06	0.000301744		87.5	87.5	87.5		0.0001554	0.00725709	0.00044035	0.867722	0.847931	1.32987e-05	3.34006e-05		2.91893
ENSG00000234465	PINLYP	protein_coding	phospholipase A2 inhibitor and LY6/PLAUR domain containing		GO:0043086 (negative regulation of catalytic activity), GO:0005576 (extracellular region), GO:0004859 (phospholipase inhibitor activity)					-0.762166	-2.12428	-1.09446	-0.931756	-1.86522	-0.743581	-1.33503	-1.21918		1.88845	1.65519	0.560523	1.93977	-0.310221	0.176293	2.04495	2.12071		172.649	38.4902	22.6469	3.0666	3.71833	51.2093	1.8616e-06	0.000366289		75	100	100		0.0001554	0.00725709	0.00228085	0.867722	0.77802	1.32987e-05	0.000386852		4.10041
ENSG00000171855	IFNB1	protein_coding	interferon beta 1		hsa04060 (Cytokine-cytokine receptor interaction), hsa04151 (PI3K-Akt signaling pathway), hsa04217 (Necroptosis), hsa04380 (Osteoclast differentiation), hsa04620 (Toll-like receptor signaling pathway), hsa04621 (NOD-like receptor signaling pathway), hsa04622 (RIG-I-like receptor signaling pathway), hsa04623 (Cytosolic DNA-sensing pathway), hsa04630 (JAK-STAT signaling pathway), hsa04650 (Natural …					-1.70847	-2.58345	-2.55235	-2.58345	-2.50311	-2.09472	-2.58345	-2.58345		-0.270898	2.80358	3.24088	4.59821	2.44243	2.88057	5.90027	-2.40257		172.254	66.6057	7.56929	9.38764	5.40657	36.659	1.43536e-05	0.00116342		75	87.5	87.5		0.00245523	0.032321	0.0842756	0.796516	0.473366	0.00022187	0.0640234		0.833981
ENSG00000177989	ODF3B	protein_coding	outer dense fiber of sperm tails 3B							-2.17498	-1.42184	-0.916874	-1.65731	-2.27448	-1.55199	-1.17107	-1.28204		1.77193	1.70012	1.21033	0.989724	0.898439	1.95674	2.41431	1.50897		171.441	33.0081	7.54896	3.93286	3.26369	83.7158	6.93378e-08	5.38536e-05		100	100	100		0.000930972	0.0187751	0.000237447	0.868361	0.875589	1.28785e-05	8.84839e-06		0.347492
ENSG00000116005	PCYOX1	protein_coding	prenylcysteine oxidase 1	Prenylcysteine is released during the degradation of prenylated proteins. PCYOX1 catalyzes the degradation of prenylcysteine to yield free cysteines and a hydrophobic isoprenoid product (Tschantz et al., 1999 [PubMed 10585463]).[supplied by OMIM, Mar 2008]. Sequence Note: This RefSeq record was created from transcript and genomic sequence data because no single transcript was available for the fu…	hsa00900 (Terpenoid backbone biosynthesis), GO:0030327 (prenylated protein catabolic process), GO:0030328 (prenylcysteine catabolic process), GO:0030329 (prenylcysteine metabolic process), GO:0055114 (oxidation-reduction process), GO:1902476 (chloride transmembrane transport), GO:0005764 (lysosome), GO:0005886 (plasma membrane), GO:0034361 (very-low-density lipoprotein particle), GO:0070062 (extr…					0.946889	1.16827	0.563799	1.36486	0.945884	1.05599	1.56732	0.823453		-1.4002	-1.09122	-0.728994	-1.5004	-0.464003	0.132083	-1.86746	-1.51628		171.197	88.1141	57.2	-2.02104	6.84857	54.9575	1.18303e-06	0.000264514		100	75	100		0.0001554	0.00725709	4.12573e-06	-0.867722	-0.911234	1.32987e-05	9.18363e-07		167.908
ENSG00000079335	CDC14A	protein_coding	cell division cycle 14A	The protein encoded by this gene is a member of the dual specificity protein tyrosine phosphatase family. It is highly similar to Saccharomyces cerevisiae Cdc14, a protein tyrosine phosphatase involved in the exit of cell mitosis and initiation of DNA replication, suggesting a role in cell cycle control. This protein has been shown to interact with, and dephosphorylate tumor suppressor protein p5…	hsa04110 (Cell cycle), GO:0000226 (microtubule cytoskeleton organization), GO:0000278 (mitotic cell cycle), GO:0007096 (regulation of exit from mitosis), GO:0007605 (sensory perception of sound), GO:0032467 (positive regulation of cytokinesis), GO:0035335 (peptidyl-tyrosine dephosphorylation), GO:0051301 (cell division), GO:0060271 (cilium morphogenesis), GO:0071850 (mitotic cell cycle arrest), G…					-1.36612	-1.63767	-1.01911	-1.54505	-1.27146	-1.65192	-2.3266	-0.476933		2.14362	1.62679	0.524702	1.72964	0.191297	0.519048	2.66522	1.89455		171.193	45.0091	57.5456	3.30184	4.14896	60.5047	6.31117e-07	0.000184103		87.5	87.5	87.5		0.0001554	0.00725709	0.00341851	0.867722	0.754846	1.32987e-05	0.000724951		3.12743
ENSG00000160326	SLC2A6	protein_coding	solute carrier family 2 member 6	Hexose transport into mammalian cells is catalyzed by a family of membrane proteins, including SLC2A6, that contain 12 transmembrane domains and a number of critical conserved residues.[supplied by OMIM, Jul 2002].	GO:0006110 (regulation of glycolytic process), GO:0008645 (hexose transport), GO:0015755 (fructose transport), GO:0070837 (dehydroascorbic acid transport), GO:1902600 (hydrogen ion transmembrane transport), GO:1904659 (NA), GO:0005765 (lysosomal membrane), GO:0005886 (plasma membrane), GO:0005887 (integral component of plasma membrane), GO:0016020 (membrane), GO:0005351 (sugar:proton symporter ac…					-0.426374	-1.14018	-1.25851	-1.31935	-1.86783	-1.25288	-1.57765	-1.53454		1.08699	1.41322	0.183815	1.42069	1.48224	0.0307672	2.5961	2.16349		170.461	92.2545	59.5243	2.78905	7.32377	63.4167	4.62122e-07	0.000151545		75	87.5	87.5		0.0001554	0.00725709	0.0044307	0.867722	0.738737	1.32987e-05	0.00107985		71.8614
ENSG00000136643	RPS6KC1	protein_coding	ribosomal protein S6 kinase C1		GO:0006468 (protein phosphorylation), GO:0007165 (signal transduction), GO:0005769 (early endosome), GO:0016020 (membrane), GO:0004674 (protein serine/threonine kinase activity), GO:0005515 (protein binding), GO:0005524 (ATP binding), GO:0035091 (phosphatidylinositol binding)					-0.90579	-0.603718	-0.574601	-1.04258	-0.566592	-0.629742	-0.568355	-0.86748		-0.0577326	0.909343	0.318844	0.885407	1.0422	0.741493	1.19474	0.724574		170.41	84.6242	91.7124	1.4944	6.53066	79.8169	9.66539e-08	6.48328e-05		75	100	100		0.0001554	0.00725709	0.000146992	0.867722	0.884161	1.32987e-05	5.49664e-06		42.1161
ENSG00000169248	CXCL11	protein_coding	C-X-C motif chemokine ligand 11	Chemokines are a group of small (approximately 8 to 14 kD), mostly basic, structurally related molecules that regulate cell trafficking of various types of leukocytes through interactions with a subset of 7-transmembrane, G protein-coupled receptors. Chemokines also play fundamental roles in the development, homeostasis, and function of the immune system, and they have effects on cells of the cen…	hsa04060 (Cytokine-cytokine receptor interaction), hsa04061 (Viral protein interaction with cytokine and cytokine receptor), hsa04062 (Chemokine signaling pathway), hsa04620 (Toll-like receptor signaling pathway), GO:0006935 (chemotaxis), GO:0006954 (inflammatory response), GO:0006955 (immune response), GO:0007165 (signal transduction), GO:0007186 (G-protein coupled receptor signaling pathway), G…					-4.01924	-4.40836	-3.23615	-4.40998	-4.52208	0.374979	-4.46339	-4.07219		1.82756	4.71743	1.75646	3.4765	6.37565	4.89311	2.78957	2.92014		170.351	95.6834	21.4542	6.9783	7.95372	19.398	0.000409775	0.00868541		100	87.5	100		0.000681956	0.0154114	0.0602554	0.890954	0.513278	3.66858e-06	0.0420105		0.416991
ENSG00000125347	IRF1	protein_coding	interferon regulatory factor 1	IRF1 encodes interferon regulatory factor 1, a member of the interferon regulatory transcription factor (IRF) family. IRF1 serves as an activator of interferons alpha and beta transcription, and in mouse it has been shown to be required for double-stranded RNA induction of these genes. IRF1 also functions as a transcription activator of genes induced by interferons alpha, beta, and gamma. Further…	hsa04625 (C-type lectin receptor signaling pathway), hsa04668 (TNF signaling pathway), hsa04917 (Prolactin signaling pathway), hsa05133 (Pertussis), hsa05165 (Human papillomavirus infection), GO:0002376 (immune system process), GO:0002819 (regulation of adaptive immune response), GO:0006366 (transcription from RNA polymerase II promoter), GO:0006915 (apoptotic process), GO:0007050 (cell cycle arr…					-2.57431	-2.71571	-1.36626	-1.48881	-3.01157	-1.08814	-0.748174	-0.427025		-0.0150287	1.4387	1.43504	1.38839	3.07256	0.976677	2.35961	2.76405		169.894	90.8382	44.6297	3.43831	7.12627	46.3866	3.46942e-06	0.000533315		87.5	87.5	87.5		0.0001554	0.00725709	0.00608838	0.867722	0.717446	1.32987e-05	0.00175521		10.0078
ENSG00000157601	MX1	protein_coding	MX dynamin like GTPase 1	This gene encodes a guanosine triphosphate (GTP)-metabolizing protein that participates in the cellular antiviral response. The encoded protein is induced by type I and type II interferons and antagonizes the replication process of several different RNA and DNA viruses. There is a related gene located adjacent to this gene on chromosome 21, and there are multiple pseudogenes located in a cluster …	hsa05160 (Hepatitis C), hsa05162 (Measles), hsa05164 (Influenza A), hsa05165 (Human papillomavirus infection), hsa05171 (Coronavirus disease - COVID-19), GO:0000266 (mitochondrial fission), GO:0003374 (dynamin polymerization involved in mitochondrial fission), GO:0006915 (apoptotic process), GO:0006952 (defense response), GO:0007165 (signal transduction), GO:0009615 (response to virus), GO:003434…					-4.28792	-4.64369	0.355346	-2.70901	-2.77886	-1.54224	-2.73619	-3.25089		3.09864	3.74174	2.61615	2.40218	4.03245	4.07636	2.44969	-0.823763		169.538	97.1607	35.2443	5.07036	8.37482	34.0099	2.21385e-05	0.00149038		87.5	75	87.5		0.0003108	0.0101922	0.00381446	0.840606	0.748826	4.54863e-05	0.0008442		2.64094
ENSG00000113391	FAM172A	protein_coding	family with sequence similarity 172 member A		GO:0000381 (regulation of alternative mRNA splicing, via spliceosome), GO:0006397 (mRNA processing), GO:0008380 (RNA splicing), GO:0014032 (neural crest cell development), GO:0031048 (chromatin silencing by small RNA), GO:0005634 (nucleus), GO:0005783 (endoplasmic reticulum), GO:0035197 (siRNA binding)					0.984831	0.817892	0.993433	1.36156	0.856697	1.03655	0.647804	0.796596		-1.21609	-1.84578	-0.840732	0.250599	-0.950889	-1.28634	-1.06626	-0.539868		168.092	61.1032	36.0371	-1.83119	5.1078	51.2915	1.84268e-06	0.000366289		100	87.5	100		0.0001554	0.00725709	2.12623e-07	-0.867722	-0.929095	1.32987e-05	2.00015e-07		55.0428
ENSG00000145901	TNIP1	protein_coding	TNFAIP3 interacting protein 1	This gene encodes an A20-binding protein which plays a role in autoimmunity and tissue homeostasis through the regulation of nuclear factor kappa-B activation. Mutations in this gene have been associated with psoriatic arthritis, rheumatoid arthritis, and systemic lupus erythematosus. Multiple transcript variants encoding different isoforms have been found for this gene. [provided by RefSeq, Nov …	hsa05131 (Shigellosis), GO:0002755 (MyD88-dependent toll-like receptor signaling pathway), GO:0006412 (translation), GO:0006952 (defense response), GO:0006954 (inflammatory response), GO:0007159 (leukocyte cell-cell adhesion), GO:0009101 (glycoprotein biosynthetic process), GO:0016579 (protein deubiquitination), GO:0043124 (negative regulation of I-kappaB kinase/NF-kappaB signaling), GO:0045071 (…					0.318397	-1.1163	-1.21814	-0.880947	-3.23806	-0.614725	-1.79581	-2.10466		1.2381	1.52681	0.82617	1.00156	1.50111	1.72259	1.754	1.0799		167.93	99.1801	51.2231	2.38575	9.66628	36.7729	1.40957e-05	0.00116207		100	87.5	100		0.0001554	0.00725709	3.37804e-06	0.867722	0.914208	1.32987e-05	7.29348e-07		658.915
ENSG00000025708	TYMP	protein_coding	thymidine phosphorylase	This gene encodes an angiogenic factor which promotes angiogenesis in vivo and stimulates the in vitro growth of a variety of endothelial cells. It has a highly restricted target cell specificity acting only on endothelial cells. Mutations in this gene have been associated with mitochondrial neurogastrointestinal encephalomyopathy. Multiple alternatively spliced transcript variants have been iden…	hsa00240 (Pyrimidine metabolism), hsa00983 (Drug metabolism - other enzymes), hsa01100 (Metabolic pathways), hsa05219 (Bladder cancer), GO:0000002 (mitochondrial genome maintenance), GO:0001525 (angiogenesis), GO:0006206 (pyrimidine nucleobase metabolic process), GO:0006213 (pyrimidine nucleoside metabolic process), GO:0006935 (chemotaxis), GO:0007165 (signal transduction), GO:0030154 (cell diffe…					-2.00844	-1.67855	-0.154911	-3.30991	-3.34994	-1.50027	-1.38003	-2.25236		3.16883	3.39173	1.63951	-1.24641	0.956734	2.91935	3.93088	0.873797		166.772	72.0404	24.9509	4.53389	5.71001	33.1079	2.57964e-05	0.0016407		87.5	75	87.5		0.0003108	0.0101922	0.0152855	0.840606	0.648192	4.54863e-05	0.00661481		3.05793
ENSG00000144655	CSRNP1	protein_coding	cysteine and serine rich nuclear protein 1	This gene encodes a protein that localizes to the nucleus and expression of this gene is induced in response to elevated levels of axin. The Wnt signalling pathway, which is negatively regulated by axin, is important in axis formation in early development and impaired regulation of this signalling pathway is often involved in tumors. A decreased level of expression of this gene in tumors compared…	GO:0006915 (apoptotic process), GO:0009791 (post-embryonic development), GO:0045944 (positive regulation of transcription from RNA polymerase II promoter), GO:0048008 (platelet-derived growth factor receptor signaling pathway), GO:0048705 (skeletal system morphogenesis), GO:0060021 (palate development), GO:0060325 (face morphogenesis), GO:0005634 (nucleus), GO:0000981 (sequence-specific DNA bindi…					-0.715405	-0.475799	-1.87253	-1.16794	-3.31554	-1.40825	-1.52943	-1.14481		1.39446	1.64218	0.51382	2.00965	0.172	0.558145	2.98296	2.35646		166.673	88.7104	82.5507	3.06314	6.89914	43.9966	4.81073e-06	0.000645382		87.5	87.5	87.5		0.0001554	0.00725709	0.00855593	0.867722	0.693178	1.32987e-05	0.00290745		37.8767
ENSG00000109320	NFKB1	protein_coding	nuclear factor kappa B subunit 1	This gene encodes a 105 kD protein which can undergo cotranslational processing by the 26S proteasome to produce a 50 kD protein. The 105 kD protein is a Rel protein-specific transcription inhibitor and the 50 kD protein is a DNA binding subunit of the NF-kappa-B (NFKB) protein complex. NFKB is a transcription regulator that is activated by various intra- and extra-cellular stimuli such as cytoki…	hsa01523 (Antifolate resistance), hsa04010 (MAPK signaling pathway), hsa04014 (Ras signaling pathway), hsa04024 (cAMP signaling pathway), hsa04062 (Chemokine signaling pathway), hsa04064 (NF-kappa B signaling pathway), hsa04066 (HIF-1 signaling pathway), hsa04071 (Sphingolipid signaling pathway), hsa04151 (PI3K-Akt signaling pathway), hsa04210 (Apoptosis), hsa04211 (Longevity regulating pathway),…					-0.543239	-1.55785	-1.71546	-1.47756	-2.17785	-0.374647	-1.30961	-0.956449		1.15882	0.939611	0.132535	1.20583	0.680644	1.25141	2.41226	2.33155		166.612	93.8267	63.5766	2.62715	7.56513	53.2588	1.4484e-06	0.000301744		87.5	87.5	87.5		0.0001554	0.00725709	0.00430243	0.867722	0.738478	1.32987e-05	0.00108654		80.9657
ENSG00000188313	PLSCR1	protein_coding	phospholipid scramblase 1		GO:0006659 (phosphatidylserine biosynthetic process), GO:0006915 (apoptotic process), GO:0006953 (acute-phase response), GO:0010628 (positive regulation of gene expression), GO:0017121 (phospholipid scrambling), GO:0030168 (platelet activation), GO:0033003 (regulation of mast cell activation), GO:0035456 (response to interferon-beta), GO:0045071 (negative regulation of viral genome replication), …					-2.42761	-2.26725	-0.115223	-1.19627	-2.93111	-1.24673	-1.51667	-1.04713		1.77615	2.70388	1.51256	0.881682	2.35821	2.25975	1.40169	-0.145938		166.53	86.6436	10.1105	3.2221	6.71684	48.9699	2.47113e-06	0.000444619		87.5	87.5	87.5		0.0003108	0.0101922	0.00196299	0.840606	0.783509	4.54863e-05	0.000329828		9.1043
ENSG00000128016	ZFP36	protein_coding	ZFP36 ring finger protein		hsa05166 (Human T-cell leukemia virus 1 infection), hsa05167 (Kaposi sarcoma-associated herpesvirus infection), GO:0000122 (negative regulation of transcription from RNA polymerase II promoter), GO:0000165 (MAPK cascade), GO:0000288 (nuclear-transcribed mRNA catabolic process, deadenylation-dependent decay), GO:0000289 (nuclear-transcribed mRNA poly(A) tail shortening), GO:0006402 (mRNA catabolic…					-0.753045	-0.660863	-1.5942	-1.3004	-1.11097	-0.817024	-0.552937	-1.23521		0.371738	0.252545	0.383865	-0.0829131	1.12479	1.36416	3.12378	1.48668		166.25	71.3898	29.403	2.42871	5.66606	32.8187	2.71091e-05	0.00168797		50	100	100		0.0001554	0.00725709	0.0519863	0.867722	0.529582	1.32987e-05	0.0348826		18.5561
ENSG00000137767	SQOR	protein_coding	sulfide quinone oxidoreductase	The protein encoded by this gene may function in mitochondria to catalyze the conversion of sulfide to persulfides, thereby decreasing toxic concencrations of sulfide. Alternative splicing results in multiple transcript variants that encode the same protein. [provided by RefSeq, Sep 2012].	hsa00920 (Sulfur metabolism), hsa01100 (Metabolic pathways), GO:0070221 (sulfide oxidation, using sulfide:quinone oxidoreductase), GO:0070813 (hydrogen sulfide metabolic process), GO:0005743 (mitochondrial inner membrane), GO:0048038 (quinone binding), GO:0070224 (sulfide:quinone oxidoreductase activity), GO:0071949 (FAD binding), R-HSA-1430728 (Homo sapiens: Metabolism), R-HSA-1614517 (Homo sapi…					-1.08204	-1.41934	-0.356798	-1.13968	-2.37265	-0.857797	-0.868964	-0.695558		0.309525	0.702011	1.1086	0.869976	1.0584	1.74036	1.70087	1.30309		166.154	63.1361	9.24307	2.25718	5.207	63.4194	4.61991e-07	0.000151545		87.5	87.5	87.5		0.0001554	0.00725709	0.000217525	0.867722	0.866252	1.32987e-05	1.43097e-05		12.0232
ENSG00000073756	PTGS2	protein_coding	prostaglandin-endoperoxide synthase 2	Prostaglandin-endoperoxide synthase (PTGS), also known as cyclooxygenase, is the key enzyme in prostaglandin biosynthesis, and acts both as a dioxygenase and as a peroxidase. There are two isozymes of PTGS: a constitutive PTGS1 and an inducible PTGS2, which differ in their regulation of expression and tissue distribution. This gene encodes the inducible isozyme. It is regulated by specific stimul…	hsa00590 (Arachidonic acid metabolism), hsa01100 (Metabolic pathways), hsa04064 (NF-kappa B signaling pathway), hsa04370 (VEGF signaling pathway), hsa04625 (C-type lectin receptor signaling pathway), hsa04657 (IL-17 signaling pathway), hsa04668 (TNF signaling pathway), hsa04723 (Retrograde endocannabinoid signaling), hsa04726 (Serotonergic synapse), hsa04913 (Ovarian steroidogenesis), hsa04921 (O…					-1.75972	-3.16231	-0.984129	-0.684228	-5.96238	-2.21787	-5.92341	-1.42819		2.38041	-1.19609	2.88893	2.57413	3.41166	3.2933	3.51606	5.25385		166.123	99.1258	70.8071	5.40877	9.57279	31.4062	3.46997e-05	0.00193963		87.5	87.5	87.5		0.000621601	0.0142881	0.0317234	0.813489	0.581654	0.000126559	0.0181042		38.5021
ENSG00000121060	TRIM25	protein_coding	tripartite motif containing 25	The protein encoded by this gene is a member of the tripartite motif (TRIM) family. The TRIM motif includes three zinc-binding domains, a RING, a B-box type 1 and a B-box type 2, and a coiled-coil region. The protein localizes to the cytoplasm. The presence of potential DNA-binding and dimerization-transactivation domains suggests that this protein may act as a transcription factor, similar to se…	hsa04064 (NF-kappa B signaling pathway), hsa04622 (RIG-I-like receptor signaling pathway), hsa05164 (Influenza A), GO:0006511 (ubiquitin-dependent protein catabolic process), GO:0006513 (protein monoubiquitination), GO:0016032 (viral process), GO:0019985 (translesion synthesis), GO:0030433 (ER-associated ubiquitin-dependent protein catabolic process), GO:0032480 (negative regulation of type I int…					-0.916399	-1.48968	0.287628	-1.07726	-1.73438	-0.99968	-0.402947	-1.6178		0.828082	1.16964	0.828896	0.51473	1.78116	1.32855	0.828181	0.67129		165.699	90.0996	55.3297	1.90884	7.05291	41.9852	6.4004e-06	0.000748256		100	75	100		0.0001554	0.00725709	0.00015288	0.867722	0.845303	1.32987e-05	3.73811e-05		52.9578
ENSG00000128335	APOL2	protein_coding	apolipoprotein L2	This gene is a member of the apolipoprotein L gene family. The encoded protein is found in the cytoplasm, where it may affect the movement of lipids or allow the binding of lipids to organelles. Two transcript variants encoding the same protein have been found for this gene. [provided by RefSeq, Jul 2008].	GO:0006629 (lipid metabolic process), GO:0006869 (lipid transport), GO:0006953 (acute-phase response), GO:0007275 (multicellular organismal development), GO:0008203 (cholesterol metabolic process), GO:0042157 (lipoprotein metabolic process), GO:0060135 (maternal process involved in female pregnancy), GO:0005576 (extracellular region), GO:0005789 (endoplasmic reticulum membrane), GO:0016020 (membr…					-2.37306	-1.4256	-0.677468	-1.41733	-1.3739	-1.45693	-0.0684527	-1.15205		0.58547	1.60343	0.695394	0.437955	1.91951	1.65385	2.48761	0.561585		164.319	92.0106	20.7834	2.55875	7.28601	47.5437	2.97513e-06	0.000493303		87.5	87.5	87.5		0.0001554	0.00725709	0.00396397	0.867722	0.741467	1.32987e-05	0.00101135		18.2086
ENSG00000251136		lncRNA	novel transcript							-0.886319	-1.33189	-1.65482	-1.17562	-1.0663	-0.934868	-0.826639	-0.308511		1.58291	1.90811	-0.155095	0.9545	0.381765	0.402753	1.52994	1.58008		164.11	54.8079	50.6065	2.26843	4.73895	54.8081	1.20402e-06	0.000265191		62.5	87.5	87.5		0.0001554	0.00725709	0.00185994	0.867722	0.785944	1.32987e-05	0.000306861		9.79928
ENSG00000184545	DUSP8	protein_coding	dual specificity phosphatase 8	The protein encoded by this gene is a member of the dual specificity protein phosphatase subfamily. These phosphatases inactivate their target kinases by dephosphorylating both the phosphoserine/threonine and phosphotyrosine residues. They negatively regulate members of the mitogen-activated protein (MAP) kinase superfamily (MAPK/ERK, SAPK/JNK, p38), which is associated with cellular proliferatio…	hsa04010 (MAPK signaling pathway), GO:0000188 (inactivation of MAPK activity), GO:0006470 (protein dephosphorylation), GO:0016311 (dephosphorylation), GO:0035335 (peptidyl-tyrosine dephosphorylation), GO:0005634 (nucleus), GO:0005737 (cytoplasm), GO:0005829 (cytosol), GO:0004725 (protein tyrosine phosphatase activity), GO:0008138 (protein tyrosine/serine/threonine phosphatase activity), GO:001679…					-1.31322	-0.582638	-1.88005	-1.50034	-1.61217	-0.698598	-0.693378	-1.20499		0.872041	1.07225	0.748345	1.7392	0.479319	-0.575879	2.27167	2.87844		163.762	57.3084	87.7482	2.80737	4.88986	40.9846	7.40506e-06	0.000815496		75	87.5	87.5		0.0001554	0.00725709	0.0168634	0.867722	0.639287	1.32987e-05	0.00766843		6.32436
ENSG00000147454	SLC25A37	protein_coding	solute carrier family 25 member 37	SLC25A37 is a solute carrier localized in the mitochondrial inner membrane. It functions as an essential iron importer for the synthesis of mitochondrial heme and iron-sulfur clusters (summary by Chen et al., 2009 [PubMed 19805291]).[supplied by OMIM, Jan 2011].	GO:0048250 (mitochondrial iron ion transport), GO:0055072 (iron ion homeostasis), GO:0005743 (mitochondrial inner membrane), GO:0016021 (integral component of membrane), GO:0005381 (iron ion transmembrane transporter activity), R-HSA-1362409 (Homo sapiens: Mitochondrial iron-sulfur cluster biogenesis), R-HSA-1430728 (Homo sapiens: Metabolism)					-0.355704	-2.05015	-0.710878	-0.685393	-1.17347	-1.17952	-1.53095	-0.697052		1.11353	-0.115741	0.850186	0.597502	1.22174	1.59668	1.53765	1.58157		163.633	93.0541	52.9037	2.12221	7.44078	58.0238	8.3098e-07	0.000216811		87.5	87.5	87.5		0.0001554	0.00725709	0.000325549	0.867722	0.852977	1.32987e-05	2.67472e-05		99.3828
ENSG00000160888	IER2	protein_coding	immediate early response 2		GO:0030182 (neuron differentiation), GO:0045944 (positive regulation of transcription from RNA polymerase II promoter), GO:0048870 (cell motility), GO:0071774 (response to fibroblast growth factor), GO:0005634 (nucleus), GO:0005654 (nucleoplasm), GO:0005737 (cytoplasm), GO:0000977 (RNA polymerase II regulatory region sequence-specific DNA binding), GO:0001228 (RNA polymerase II transcription regu…					-0.850341	-0.664438	-1.39339	-0.866624	-1.90565	-1.10598	-1.2248	-0.479261		0.559327	0.471902	1.05811	0.747555	0.470431	0.825813	2.3594	1.99794		163.426	77.0821	66.3753	2.29491	6.01694	51.5875	1.77632e-06	0.000359085		75	87.5	87.5		0.0001554	0.00725709	0.00718649	0.867722	0.705038	1.32987e-05	0.00228569		24.4635
ENSG00000225492	GBP1P1	transcribed_unprocessed_pseudogene	guanylate binding protein 1 pseudogene 1							-2.12299	-2.25278	-1.47518	-1.39333	-2.11772	-0.981891	-1.80975	-0.600304		0.00179826	1.39443	0.325614	1.977	3.83001	2.71587	2.07121	0.438012		162.963	34.9258	40.9704	4.72099	3.43828	32.6885	2.77244e-05	0.00171836		62.5	100	100		0.000859897	0.0187751	0.0355252	0.874173	0.570123	9.54016e-06	0.0211193		0.138997
ENSG00000111011	RSRC2	protein_coding	arginine and serine rich coiled-coil 2		GO:0003723 (RNA binding)					-0.917493	-0.606227	-0.91695	-1.03624	-0.821714	-0.746545	-0.559446	-0.658989		0.683427	0.488881	0.310529	1.30254	-0.207658	0.037915	1.75991	1.88806		162.603	88.8121	28.3459	1.76512	6.90864	38.2882	1.11165e-05	0.00101263		50	100	100		0.0001554	0.00725709	0.00908861	0.867722	0.689412	1.32987e-05	0.0031312		49.3439
ENSG00000131669	NINJ1	protein_coding	ninjurin 1	The ninjurin protein is upregulated after nerve injury both in dorsal root ganglion neurons and in Schwann cells (Araki and Milbrandt, 1996 [PubMed 8780658]). It demonstrates properties of a homophilic adhesion molecule and promotes neurite outgrowth from primary cultured dorsal root ganglion neurons.[supplied by OMIM, Aug 2009]. Publication Note: This RefSeq record includes a subset of the publi…	GO:0001954 (positive regulation of cell-matrix adhesion), GO:0007155 (cell adhesion), GO:0007399 (nervous system development), GO:0042246 (tissue regeneration), GO:1990384 (hyaloid vascular plexus regression), GO:0016021 (integral component of membrane), GO:0005515 (protein binding)					-1.77705	-2.86843	-0.934545	-0.0866126	-0.90393	-1.76013	-2.02981	0.254234		1.50537	0.520181	0.69454	0.577309	3.18695	1.24595	1.52837	0.847619		161.838	92.9999	19.5568	2.52288	7.43003	24.9754	0.000118572	0.0040379		100	75	100		0.0001554	0.00725709	0.0316274	0.867722	0.578339	1.32987e-05	0.0189343		28.2164
ENSG00000162924	REL	protein_coding	REL proto-oncogene, NF-kB subunit	This gene encodes a protein that belongs to the Rel homology domain/immunoglobulin-like fold, plexin, transcription factor (RHD/IPT) family. Members of this family regulate genes involved in apoptosis, inflammation, the immune response, and oncogenic processes. This proto-oncogene plays a role in the survival and proliferation of B lymphocytes. Mutation or amplification of this gene is associated…	hsa04014 (Ras signaling pathway), hsa05202 (Transcriptional misregulation in cancer), hsa05203 (Viral carcinogenesis), GO:0000122 (negative regulation of transcription from RNA polymerase II promoter), GO:0006954 (inflammatory response), GO:0007249 (I-kappaB kinase/NF-kappaB signaling), GO:0010629 (negative regulation of gene expression), GO:0032688 (negative regulation of interferon-beta product…					-0.905887	-1.22782	-1.12506	-0.955972	-1.26334	-0.436868	-0.746595	-0.746525		0.996604	1.03563	0.0233225	1.50751	-0.0238971	1.36004	1.96721	0.541639		161.089	45.7613	99.4647	2.12259	4.19843	54.2287	1.28956e-06	0.000279853		75	87.5	87.5		0.0001554	0.00725709	0.00284028	0.867722	0.764713	1.32987e-05	0.000559571		6.81085
ENSG00000168062	BATF2	protein_coding	basic leucine zipper ATF-like transcription factor 2		hsa05235 (PD-L1 expression and PD-1 checkpoint pathway in cancer), GO:0006357 (regulation of transcription from RNA polymerase II promoter), GO:0042832 (defense response to protozoan), GO:0043011 (myeloid dendritic cell differentiation), GO:0005634 (nucleus), GO:0000978 (RNA polymerase II core promoter proximal region sequence-specific DNA binding), GO:0000981 (sequence-specific DNA binding RNA p…					-1.03617	-2.47445	-1.85798	-1.64357	-2.04035	-0.948507	-1.37469	-1.55994		2.64545	3.41156	0.135738	0.987051	3.25859	2.43565	1.46415	-1.40252		161.076	42.0343	50.3083	4.61032	3.96047	40.8302	7.57526e-06	0.000815971		75	87.5	87.5		0.0010878	0.0187751	0.014423	0.786373	0.653412	0.000302951	0.006053		2.15445
ENSG00000151502	VPS26B	protein_coding	VPS26, retromer complex component B		hsa04144 (Endocytosis), GO:0006886 (intracellular protein transport), GO:0016241 (regulation of macroautophagy), GO:0042147 (retrograde transport, endosome to Golgi), GO:0071346 (cellular response to interferon-gamma), GO:0005768 (endosome), GO:0005769 (early endosome), GO:0005770 (late endosome), GO:0005829 (cytosol), GO:0030904 (retromer complex), GO:0030906 (retromer complex, inner shell), GO:…					0.435052	0.635589	0.644273	0.690994	0.702039	0.526598	0.706772	0.933811		-0.805468	-0.405263	-0.276536	-0.661754	-0.439917	-0.656826	-1.08901	-0.940352		160.884	68.5099	40.2453	-1.3349	5.50617	93.2177	3.25026e-08	3.42601e-05		87.5	62.5	87.5		0.0001554	0.00725709	7.76903e-09	-0.867722	-0.961326	1.32987e-05	3.13197e-09		55.2513
ENSG00000100226	GTPBP1	protein_coding	GTP binding protein 1	This gene is upregulated by interferon-gamma and encodes a protein that is a member of the AGP11/GTPBP1 family of GTP-binding proteins. A structurally similar protein has been found in mouse, where disruption of the gene for that protein had no observable phenotype. [provided by RefSeq, Jul 2008].	GO:0006414 (translational elongation), GO:0006955 (immune response), GO:0007165 (signal transduction), GO:0046039 (GTP metabolic process), GO:0061014 (positive regulation of mRNA catabolic process), GO:0000177 (cytoplasmic exosome (RNase complex)), GO:0005829 (cytosol), GO:0016020 (membrane), GO:0003723 (RNA binding), GO:0003746 (translation elongation factor activity), GO:0003924 (GTPase activit…					-0.996449	-0.624637	-0.742111	-0.905464	-1.12612	-0.828065	-0.202081	-0.653404		0.724444	0.755975	0.157644	0.33846	1.12486	0.916843	1.34019	0.719906		160.88	86.5962	21.705	1.55612	6.71267	73.7298	1.66991e-07	8.801e-05		75	87.5	87.5		0.0001554	0.00725709	0.00013427	0.867722	0.876001	1.32987e-05	8.65509e-06		44.201
ENSG00000145779	TNFAIP8	protein_coding	TNF alpha induced protein 8		GO:0006915 (apoptotic process), GO:0043065 (positive regulation of apoptotic process), GO:0043066 (negative regulation of apoptotic process), GO:0043154 (negative regulation of cysteine-type endopeptidase activity involved in apoptotic process), GO:0005654 (nucleoplasm), GO:0005737 (cytoplasm), GO:0005515 (protein binding), GO:0043027 (cysteine-type endopeptidase inhibitor activity involved in ap…					-1.84697	-1.30573	-0.433007	0.307886	-2.16072	-1.42286	-1.24718	-1.56125		0.455184	0.751371	1.37313	1.91447	1.78862	1.13851	1.19264	1.05591		160.802	75.4218	66.9716	2.32927	5.90774	42.8006	5.69407e-06	0.000700228		87.5	75	87.5		0.0001554	0.00725709	0.000153509	0.867722	0.853631	1.32987e-05	2.59731e-05		10.5638
ENSG00000111331	OAS3	protein_coding	2'-5'-oligoadenylate synthetase 3	This gene encodes an enzyme included in the 2_, 5_ oligoadenylate synthase family. This enzyme is induced by interferons and catalyzes the 2_, 5_ oligomers of adenosine in order to bind and activate RNase L. This enzyme family plays a significant role in the inhibition of cellular protein synthesis and viral infection resistance. [provided by RefSeq, Jul 2008]. Sequence Note: This RefSeq record w…	hsa04621 (NOD-like receptor signaling pathway), hsa05160 (Hepatitis C), hsa05162 (Measles), hsa05164 (Influenza A), hsa05168 (Herpes simplex virus 1 infection), hsa05169 (Epstein-Barr virus infection), hsa05171 (Coronavirus disease - COVID-19), GO:0006139 (nucleobase-containing compound metabolic process), GO:0009615 (response to virus), GO:0045071 (negative regulation of viral genome replication…					-3.98417	-3.03532	0.235765	-1.91148	-1.92786	-0.598036	-3.41352	-2.56452		2.41975	3.68929	1.88137	1.96042	4.03851	3.25242	1.81533	-1.85795		160.726	95.8122	50.5997	4.35928	7.98594	29.5325	4.87202e-05	0.00236502		87.5	75	87.5		0.000621601	0.0142881	0.0114153	0.813489	0.67153	0.000126559	0.00439099		3.40542
ENSG00000105559	PLEKHA4	protein_coding	pleckstrin homology domain containing A4		GO:0006661 (phosphatidylinositol biosynthetic process), GO:0008150 (biological_process), GO:0090263 (positive regulation of canonical Wnt signaling pathway), GO:2000096 (positive regulation of Wnt signaling pathway, planar cell polarity pathway), GO:0005575 (cellular_component), GO:0005737 (cytoplasm), GO:0005886 (plasma membrane), GO:0031234 (extrinsic component of cytoplasmic side of plasma mem…					-2.59859	-1.65497	-2.65018	-0.763239	-0.863961	-1.11047	-0.955792	-0.515028		1.11845	0.671733	-0.560581	1.68083	2.92207	1.32795	3.15901	0.792753		160.266	88.2564	15.9246	3.08737	6.85668	35.2228	1.81032e-05	0.00132491		87.5	87.5	87.5		0.0003108	0.0101922	0.0222063	0.840606	0.614893	4.54863e-05	0.0112477		8.68731
ENSG00000182670	TTC3	protein_coding	tetratricopeptide repeat domain 3		GO:0006511 (ubiquitin-dependent protein catabolic process), GO:0070936 (protein K48-linked ubiquitination), GO:0005634 (nucleus), GO:0005730 (nucleolus), GO:0005829 (cytosol), GO:0004842 (ubiquitin-protein transferase activity), GO:0005515 (protein binding), GO:0046872 (metal ion binding)					0.660944	0.875719	0.317219	1.49713	0.549363	0.956396	1.00814	0.783406		-1.17252	-1.22365	-0.739559	-0.209636	-0.974294	-0.225878	-1.09336	-1.00943		160.068	94.938	84.3735	-1.65732	7.78701	63.4578	4.60132e-07	0.000151545		87.5	75	87.5		0.0001554	0.00725709	7.02757e-05	-0.867722	-0.880098	1.32987e-05	6.91885e-06		289.948
ENSG00000004468	CD38	protein_coding	CD38 molecule	CD38 is a novel multifunctional ectoenzyme widely expressed in cells and tissues especially in leukocytes. CD38 also functions in cell adhesion,signal transduction and calcium signaling. [provided by RefSeq, Jul 2008]. Publication Note: This RefSeq record includes a subset of the publications that are available for this gene. Please see the Gene record to access additional publications.	hsa00760 (Nicotinate and nicotinamide metabolism), hsa01100 (Metabolic pathways), hsa04020 (Calcium signaling pathway), hsa04640 (Hematopoietic cell lineage), hsa04921 (Oxytocin signaling pathway), hsa04970 (Salivary secretion), hsa04972 (Pancreatic secretion), GO:0001666 (response to hypoxia), GO:0007165 (signal transduction), GO:0007204 (positive regulation of cytosolic calcium ion concentratio…					-1.36875	-1.89287	-1.31932	-1.84155	-2.00658	-1.0751	-1.73444	-0.661316		-0.0388621	0.640526	-0.435317	1.11679	3.71701	2.4972	3.69913	0.703445		159.573	32.9335	62.2213	5.18498	3.25644	27.5246	7.12436e-05	0.00288039		75	100	100		0.000859897	0.0187751	0.0477864	0.874173	0.53908	9.54016e-06	0.0311763		0.555988
ENSG00000188596	CFAP54	protein_coding	cilia and flagella associated protein 54		GO:0007283 (spermatogenesis), GO:0030154 (cell differentiation), GO:0060271 (cilium morphogenesis), GO:0060294 (cilium movement involved in cell motility), GO:0005930 (axoneme)					-1.31759	-1.90474	-1.01665	-1.04061	-1.62343	-1.75349	-1.60469	-0.872223		-0.278346	0.317081	1.00252	3.33978	1.34967	0.415596	3.17534	1.81178		159.517	29.2539	87.0299	4.59416	2.92746	40.136	8.39701e-06	0.000873657		62.5	100	100		0.000859897	0.0187751	0.0326943	0.874173	0.578573	9.54016e-06	0.0188749		0.625486
ENSG00000152503	TRIM36	protein_coding	tripartite motif containing 36	The protein encoded by this gene is a member of the tripartite motif (TRIM) family. The TRIM motif includes three zinc-binding domains, a RING, a B-box type 1 and a B-box type 2, and a coiled-coil region. Multiple alternatively spliced transcript variants that encode different protein isoforms have been described for this gene. [provided by RefSeq, Jul 2008].	GO:0000209 (protein polyubiquitination), GO:0000281 (mitotic cytokinesis), GO:0007051 (spindle organization), GO:0007340 (acrosome reaction), GO:0051726 (regulation of cell cycle), GO:0070507 (regulation of microtubule cytoskeleton organization), GO:0001669 (acrosomal vesicle), GO:0005737 (cytoplasm), GO:0005829 (cytosol), GO:0005856 (cytoskeleton), GO:0004842 (ubiquitin-protein transferase activ…					-0.25951	-1.75841	-0.735672	-1.87496	-0.922588	-1.1041	-1.65028	-0.884269		1.00314	-0.392217	0.522594	1.92265	1.36787	0.964108	2.01074	1.79091		159.472	44.4806	42.9694	2.59703	4.1169	47.1687	3.12609e-06	0.000506943		87.5	87.5	87.5		0.0003108	0.0101922	0.00169359	0.840606	0.789149	4.54863e-05	0.000278654		9.24329
ENSG00000197818	SLC9A8	protein_coding	solute carrier family 9 member A8	Sodium-hydrogen exchangers (NHEs), such as SLC9A8, are integral transmembrane proteins that exchange extracellular Na+ for intracellular H+. NHEs have multiple functions, including intracellular pH homeostasis, cell volume regulation, and electroneutral NaCl absorption in epithelia (Xu et al., 2008 [PubMed 18209477]).[supplied by OMIM, Apr 2009].	GO:0006811 (ion transport), GO:0035725 (sodium ion transmembrane transport), GO:0051453 (regulation of intracellular pH), GO:0071805 (potassium ion transmembrane transport), GO:0098656 (anion transmembrane transport), GO:1902600 (hydrogen ion transmembrane transport), GO:0000139 (Golgi membrane), GO:0005794 (Golgi apparatus), GO:0016021 (integral component of membrane), GO:0015385 (sodium:proton …					-1.23183	-2.24913	-0.248546	-1.4369	-0.554751	-0.872216	-0.848577	-0.942091		1.00879	0.336396	0.84665	2.03143	0.449681	0.0776426	1.94921	1.68424		159.453	79.1624	94.877	2.21208	6.1412	41.8749	6.50329e-06	0.000748256		62.5	87.5	87.5		0.0001554	0.00725709	0.0037257	0.867722	0.744872	1.32987e-05	0.000930945		20.363
ENSG00000145365	TIFA	protein_coding	TRAF interacting protein with forkhead associated domain		hsa05131 (Shigellosis), GO:0002753 (cytoplasmic pattern recognition receptor signaling pathway), GO:0007249 (I-kappaB kinase/NF-kappaB signaling), GO:0043123 (positive regulation of I-kappaB kinase/NF-kappaB signaling), GO:0045087 (innate immune response), GO:0051260 (protein homooligomerization), GO:0005737 (cytoplasm), GO:0005515 (protein binding), R-HSA-168249 (Homo sapiens: Innate Immune Syst…					-0.702472	-0.749579	-1.40196	-0.469838	-2.90007	-1.15314	-1.32066	-0.381636		0.979942	0.789341	0.418132	1.30176	0.727927	0.683405	1.9802	2.19866		159.151	53.9879	75.4083	2.37933	4.69337	37.7088	1.21633e-05	0.00107481		87.5	75	87.5		0.0001554	0.00725709	0.00270546	0.867722	0.762603	1.32987e-05	0.000592024		10.2858
ENSG00000136244	IL6	protein_coding	interleukin 6	This gene encodes a cytokine that functions in inflammation and the maturation of B cells. In addition, the encoded protein has been shown to be an endogenous pyrogen capable of inducing fever in people with autoimmune diseases or infections. The protein is primarily produced at sites of acute and chronic inflammation, where it is secreted into the serum and induces a transcriptional inflammatory…	hsa01521 (EGFR tyrosine kinase inhibitor resistance), hsa01523 (Antifolate resistance), hsa04060 (Cytokine-cytokine receptor interaction), hsa04061 (Viral protein interaction with cytokine and cytokine receptor), hsa04066 (HIF-1 signaling pathway), hsa04068 (FoxO signaling pathway), hsa04151 (PI3K-Akt signaling pathway), hsa04218 (Cellular senescence), hsa04620 (Toll-like receptor signaling pathw…					-0.645324	-2.91801	-3.09305	0.789616	-6.94761	-1.07267	-7.16338	-3.05092		2.19556	1.39536	2.56415	3.2757	4.37065	3.4458	2.46432	4.3898		159.057	99.4714	8.05719	4.663	10.1194	18.9174	0.000460324	0.00924884		87.5	87.5	87.5		0.0001554	0.00725709	0.00622798	0.867722	0.716085	1.32987e-05	0.00180799		134.41
ENSG00000187595	ZNF385C	protein_coding	zinc finger protein 385C		GO:0005634 (nucleus), GO:0003676 (nucleic acid binding), GO:0005515 (protein binding), GO:0008270 (zinc ion binding)					-1.65263	-1.65263	-1.65263	-1.29336	-1.65263	-1.65263	-1.65263	-1.47017		1.55224	1.97062	-0.64553	3.12781	-0.390308	-0.700892	2.96001	4.80536		158.861	33.9026	66.9987	8.28935	3.33278	36.707	1.42444e-05	0.00116342		62.5	75	75		0.000409933	0.0131508	0.0915776	0.926855	0.462972	2.47166e-07	0.0709321		0
ENSG00000136514	RTP4	protein_coding	receptor transporter protein 4		GO:0001580 (detection of chemical stimulus involved in sensory perception of bitter taste), GO:0006612 (protein targeting to membrane), GO:0051205 (protein insertion into membrane), GO:0051607 (defense response to virus), GO:0005737 (cytoplasm), GO:0009986 (cell surface), GO:0016021 (integral component of membrane), GO:0005515 (protein binding), GO:0031849 (olfactory receptor binding), R-HSA-1625…					-2.86569	-2.73611	-0.846256	-0.657866	-0.572845	-2.00017	-0.921247	-1.39486		0.740795	1.57231	0.704339	1.84321	2.95203	1.9717	2.28201	-0.0713524		158.715	41.2753	41.6548	3.48004	3.9024	28.5505	5.85422e-05	0.0025503		87.5	100	100		0.000930972	0.0187751	0.0059789	0.868361	0.718134	1.28785e-05	0.00172902		0.138997
ENSG00000164237	CMBL	protein_coding	carboxymethylenebutenolidase homolog	CMBL (EC 3.1.1.45) is a cysteine hydrolase of the dienelactone hydrolase family that is highly expressed in liver cytosol. CMBL preferentially cleaves cyclic esters, and it activates medoxomil-ester prodrugs in which the medoxomil moiety is linked to an oxygen atom (Ishizuka et al., 2010 [PubMed 20177059]).[supplied by OMIM, Apr 2010].	hsa01100 (Metabolic pathways), GO:0006805 (xenobiotic metabolic process), GO:0005829 (cytosol), GO:0070062 (extracellular vesicular exosome), GO:0016787 (hydrolase activity), R-HSA-1430728 (Homo sapiens: Metabolism), R-HSA-211859 (Homo sapiens: Biological oxidations), R-HSA-211945 (Homo sapiens: Phase I - Functionalization of compounds)					0.106129	0.266487	1.27765	2.37578	1.0422	0.809199	0.598726	2.43226		-1.8061	-0.589044	-0.522903	-0.440678	-0.587266	-1.07274	-2.1343	-1.75541		158.524	49.8882	18.886	-2.51607	4.45923	34.0899	2.18431e-05	0.00148378		75	87.5	87.5		0.0001554	0.00725709	0.0116475	-0.867722	-0.667638	1.32987e-05	0.00471278		15.0117
ENSG00000100209	HSCB	protein_coding	HscB mitochondrial iron-sulfur cluster cochaperone		GO:0016226 (iron-sulfur cluster assembly), GO:0032781 (positive regulation of ATPase activity), GO:0044571 ([2Fe-2S] cluster assembly), GO:0051259 (protein oligomerization), GO:0097428 (protein maturation by iron-sulfur cluster transfer), GO:0005634 (nucleus), GO:0005737 (cytoplasm), GO:0005739 (mitochondrion), GO:0005829 (cytosol), GO:0001671 (ATPase activator activity), GO:0003674 (molecular_fu…					-1.06177	-0.897371	-1.13594	-0.95293	-1.09883	-0.998918	-1.04557	-0.161614		0.505936	0.80947	0.0356771	1.14799	0.392581	0.577487	1.79333	2.09048		158.203	44.1147	8.03009	2.12622	4.09388	47.1876	3.11828e-06	0.000506943		75	87.5	87.5		0.0001554	0.00725709	0.00596837	0.867722	0.716658	1.32987e-05	0.00178559		5.49038
ENSG00000234127	TRIM26	protein_coding	tripartite motif containing 26	The protein encoded by this gene is a member of the tripartite motif (TRIM) family. The TRIM motif includes three zinc-binding domains, a RING, a B-box type 1 and a B-box type 2, and a coiled-coil region. The protein localizes to cytoplasmic bodies. Although the function of the protein is unknown, the RING domain suggests that the protein may have DNA-binding activity. The gene localizes to the m…	GO:0045087 (innate immune response), GO:0046597 (negative regulation of viral entry into host cell), GO:0051091 (positive regulation of sequence-specific DNA binding transcription factor activity), GO:0060333 (interferon-gamma-mediated signaling pathway), GO:1902187 (negative regulation of viral release from host cell), GO:0005575 (cellular_component), GO:0005634 (nucleus), GO:0005829 (cytosol), …					-1.28281	-1.03567	-0.245018	-0.742082	-0.852168	-1.15393	-0.627525	-0.763204		0.281083	0.62088	0.237907	1.08372	0.964518	0.451904	2.01482	1.04757		158.145	86.1015	62.8719	1.77835	6.67186	50.4948	2.03554e-06	0.000385108		62.5	87.5	87.5		0.0001554	0.00725709	0.004188	0.867722	0.738576	1.32987e-05	0.00108402		32.7338
ENSG00000133106	EPSTI1	protein_coding	epithelial stromal interaction 1							-3.27004	-2.84076	-0.437818	-1.23216	-3.69334	-1.22981	0.052274	-2.4196		1.8809	3.46002	1.48949	1.29886	1.67804	2.54333	3.28913	-0.568523		157.92	87.3416	44.0469	3.73407	6.78585	29.8221	4.61874e-05	0.00229491		87.5	62.5	87.5		0.000621601	0.0142881	0.0100042	0.813489	0.680911	0.000126559	0.00368754		3.33593
ENSG00000105656	ELL	protein_coding	elongation factor for RNA polymerase II		GO:0001701 (in utero embryonic development), GO:0006366 (transcription from RNA polymerase II promoter), GO:0006368 (transcription elongation from RNA polymerase II promoter), GO:0010923 (negative regulation of phosphatase activity), GO:0032786 (positive regulation of DNA-templated transcription, elongation), GO:0032968 (positive regulation of transcription elongation from RNA polymerase II promo…					-0.343561	-0.884838	-1.09784	-0.873227	-1.02386	-0.879663	-0.591618	-0.552112		1.22308	0.348985	0.644834	0.758956	-0.183385	0.458	1.38433	1.61192		157.431	64.1255	59.9919	1.70009	5.25696	50.9939	1.91222e-06	0.000371297		62.5	87.5	87.5		0.0001554	0.00725709	0.00189948	0.867722	0.784299	1.32987e-05	0.000322224		24.3245
ENSG00000072422	RHOBTB1	protein_coding	Rho related BTB domain containing 1	The protein encoded by this gene belongs to the Rho family of the small GTPase superfamily. It contains a GTPase domain, a proline-rich region, a tandem of 2 BTB (broad complex, tramtrack, and bric-a-brac) domains, and a conserved C-terminal region. The protein plays a role in small GTPase-mediated signal transduction and the organization of the actin filament system. Alternate splicing results i…	hsa04120 (Ubiquitin mediated proteolysis), GO:0000902 (cell morphogenesis), GO:0007015 (actin filament organization), GO:0007266 (Rho protein signal transduction), GO:0016477 (cell migration), GO:0030036 (actin cytoskeleton organization), GO:0030838 (positive regulation of actin filament polymerization), GO:0031532 (actin cytoskeleton reorganization), GO:0043652 (engulfment of apoptotic cell), GO…					0.510849	0.348554	0.461845	0.538941	1.25906	2.10787	0.794558	0.707221		-0.966279	-0.658656	-0.733939	-0.546029	-0.479812	-0.722483	-1.73325	-0.888455		157.364	53.8524	53.7914	-1.85156	4.68567	45.5616	3.87819e-06	0.000578423		75	87.5	87.5		0.0001554	0.00725709	0.00633521	-0.867722	-0.712435	1.32987e-05	0.00195587		29.1198
ENSG00000181381	DDX60L	protein_coding	DExD/H-box 60 like		GO:0003723 (RNA binding), GO:0003724 (RNA helicase activity), GO:0005524 (ATP binding)					-0.557666	-1.88141	-1.8081	-0.611388	-2.07893	0.121196	-1.63601	-1.63436		1.2955	1.25835	0.0676308	1.50757	2.14893	2.57902	0.825859	0.403819		157.348	88.602	53.2425	2.56171	6.88802	36.647	1.43811e-05	0.00116342		75	87.5	87.5		0.0003108	0.0101922	0.00559528	0.840606	0.716919	4.54863e-05	0.00177551		48.7184
ENSG00000179021	C3orf38	protein_coding	chromosome 3 open reading frame 38		GO:0006915 (apoptotic process), GO:0043065 (positive regulation of apoptotic process), GO:0005634 (nucleus), GO:0003674 (molecular_function)					-0.711491	-0.278399	-0.774763	-0.879666	-1.04571	-0.71261	-0.670081	-0.515152		0.952044	1.09613	-0.0477784	0.526928	0.536586	0.326311	1.36104	0.836619		156.943	69.0723	24.2868	1.47794	5.53642	59.3581	7.15871e-07	0.000195632		75	87.5	87.5		0.0001554	0.00725709	0.000540023	0.867722	0.837462	1.32987e-05	5.16923e-05		23.977
ENSG00000122877	EGR2	protein_coding	early growth response 2	The protein encoded by this gene is a transcription factor with three tandem C2H2-type zinc fingers. Defects in this gene are associated with Charcot-Marie-Tooth disease type 1D (CMT1D), Charcot-Marie-Tooth disease type 4E (CMT4E), and with Dejerine-Sottas syndrome (DSS). Multiple transcript variants encoding two different isoforms have been found for this gene. [provided by RefSeq, Oct 2008].	hsa04625 (C-type lectin receptor signaling pathway), hsa05161 (Hepatitis B), hsa05166 (Human T-cell leukemia virus 1 infection), hsa05203 (Viral carcinogenesis), GO:0006357 (regulation of transcription from RNA polymerase II promoter), GO:0006366 (transcription from RNA polymerase II promoter), GO:0006611 (protein export from nucleus), GO:0007420 (brain development), GO:0007422 (peripheral nervou…					-1.07875	-2.45024	-1.89718	-1.60917	-2.01295	-2.21135	-1.80044	-0.0232346		2.26545	0.0967879	0.982498	0.184545	2.34924	1.13414	4.08679	1.98387		156.93	42.8881	56.6375	4.30708	4.01521	31.9824	3.13474e-05	0.001843		75	87.5	87.5		0.000930972	0.0187751	0.0538193	0.868361	0.52571	1.28785e-05	0.0364856		2.22395
ENSG00000123610	TNFAIP6	protein_coding	TNF alpha induced protein 6	The protein encoded by this gene is a secretory protein that contains a hyaluronan-binding domain, and thus is a member of the hyaluronan-binding protein family. The hyaluronan-binding domain is known to be involved in extracellular matrix stability and cell migration. This protein has been shown to form a stable complex with inter-alpha-inhibitor (I alpha I), and thus enhance the serine protease…	GO:0006954 (inflammatory response), GO:0007155 (cell adhesion), GO:0007165 (signal transduction), GO:0007267 (cell-cell signaling), GO:0030335 (positive regulation of cell migration), GO:0030728 (ovulation), GO:0043312 (neutrophil degranulation), GO:0050728 (negative regulation of inflammatory response), GO:0005576 (extracellular region), GO:0005615 (extracellular space), GO:1904724 (NA), GO:1904…					-2.5608	-3.96997	-1.70416	-0.353715	0.180389	-0.95034	-4.52993	-2.17086		1.64084	0.69659	0.103096	2.34945	3.39336	2.71611	2.28294	2.87701		156.604	83.0047	12.8549	3.73933	6.41298	23.5642	0.000159468	0.00483217		87.5	75	87.5		0.0003108	0.0101922	0.00407599	0.840606	0.741931	4.54863e-05	0.00100007		4.3784
ENSG00000100219	XBP1	protein_coding	X-box binding protein 1	This gene encodes a transcription factor that regulates MHC class II genes by binding to a promoter element referred to as an X box. This gene product is a bZIP protein, which was also identified as a cellular transcription factor that binds to an enhancer in the promoter of the T cell leukemia virus type 1 promoter. It may increase expression of viral proteins by acting as the DNA binding partne…	hsa04141 (Protein processing in endoplasmic reticulum), hsa04932 (Non-alcoholic fatty liver disease), hsa05010 (Alzheimer disease), hsa05012 (Parkinson disease), hsa05014 (Amyotrophic lateral sclerosis), hsa05017 (Spinocerebellar ataxia), hsa05022 (Pathways of neurodegeneration - multiple diseases), hsa05417 (Lipid and atherosclerosis), GO:0001525 (angiogenesis), GO:0001889 (liver development), G…					-0.731719	-0.662024	-1.32287	-1.4616	-2.63023	-0.892307	-0.0278283	-0.966297		0.200606	0.794907	0.500843	0.92614	1.18772	0.721035	2.10362	2.26001		156.563	96.8218	45.2802	2.20734	8.2686	35.1816	1.82257e-05	0.00132491		87.5	87.5	87.5		0.0001554	0.00725709	0.00583706	0.867722	0.714574	1.32987e-05	0.00186803		126.348
ENSG00000185947	ZNF267	protein_coding	zinc finger protein 267		hsa05168 (Herpes simplex virus 1 infection), GO:0006357 (regulation of transcription from RNA polymerase II promoter), GO:0007275 (multicellular organismal development), GO:0005634 (nucleus), GO:0000981 (sequence-specific DNA binding RNA polymerase II transcription factor activity), GO:0003677 (DNA binding), GO:0046872 (metal ion binding), R-HSA-212436 (Homo sapiens: Generic Transcription Pathway…					-0.978615	-0.989228	-0.620473	-0.552483	-1.17001	-0.342766	-1.80263	-0.529112		0.359475	-0.139032	1.07422	1.67699	1.27513	0.766344	0.32323	1.64896		156.548	53.9947	54.5978	1.90367	4.69338	41.7817	6.59167e-06	0.000748256		62.5	87.5	87.5		0.0001554	0.00725709	0.00212248	0.867722	0.774707	1.32987e-05	0.000425048		9.59079
ENSG00000146278	PNRC1	protein_coding	proline rich nuclear receptor coactivator 1		GO:0005634 (nucleus), GO:0005515 (protein binding)					-1.30778	-1.63659	-1.14185	-0.628774	-1.05264	-1.42873	-0.23406	-0.598532		0.25899	0.71316	-0.0772117	0.850753	0.578431	0.853505	2.69285	2.15848		156.097	92.0512	37.5686	2.26237	7.29599	33.2919	2.49982e-05	0.00161128		75	87.5	87.5		0.0001554	0.00725709	0.0248694	0.867722	0.603579	1.32987e-05	0.0133003		41.5601
ENSG00000148339	SLC25A25	protein_coding	solute carrier family 25 member 25	The protein encoded by this gene belongs to the family of calcium-binding mitochondrial carriers, with a characteristic mitochondrial carrier domain at the C-terminus. These proteins are found in the inner membranes of mitochondria, and function as transport proteins. They shuttle metabolites, nucleotides and cofactors through the mitochondrial membrane and thereby connect and/or regulate cytopla…	GO:0002021 (response to dietary excess), GO:0014823 (response to activity), GO:0015867 (ATP transport), GO:0032094 (response to food), GO:0035264 (multicellular organism growth), GO:0043010 (camera-type eye development), GO:0045333 (cellular respiration), GO:0046034 (ATP metabolic process), GO:0060612 (adipose tissue development), GO:0070588 (calcium ion transmembrane transport), GO:0005743 (mito…					-1.81613	-0.989387	-0.90356	-1.32339	-0.375644	-1.2376	-0.620528	-0.959951		0.922099	0.869456	0.689559	0.445422	0.0461123	-0.0363535	3.34803	1.94186		155.686	81.7781	75.9639	2.52565	6.32932	28.8688	5.5134e-05	0.00249101		62.5	87.5	87.5		0.0001554	0.00725709	0.0710973	0.867722	0.493697	1.32987e-05	0.0519538		12.7877
ENSG00000130589	HELZ2	protein_coding	helicase with zinc finger 2	The protein encoded by this gene is a nuclear transcriptional co-activator for peroxisome proliferator activated receptor alpha. The encoded protein contains a zinc finger and is a helicase that appears to be part of the peroxisome proliferator activated receptor alpha interacting complex. This gene is a member of the DNA2/NAM7 helicase gene family. Alternatively spliced transcript variants encod…	GO:0000184 (nuclear-transcribed mRNA catabolic process, nonsense-mediated decay), GO:0019216 (regulation of lipid metabolic process), GO:0045944 (positive regulation of transcription from RNA polymerase II promoter), GO:0090501 (RNA phosphodiester bond hydrolysis), GO:0005654 (nucleoplasm), GO:0005737 (cytoplasm), GO:0016020 (membrane), GO:0003677 (DNA binding), GO:0003723 (RNA binding), GO:00037…					-1.40459	-1.63453	-0.339605	-1.9505	-2.18829	-1.2732	-1.67254	-2.40063		2.01141	3.10604	1.99868	0.948281	3.21809	2.28892	1.18763	-1.89517		155.248	95.1481	90.7705	3.65191	7.83869	43.6489	5.05059e-06	0.000663143		87.5	75	87.5		0.0029526	0.0323231	0.00842395	0.73214	0.695175	0.00126117	0.0027942		35.3747
ENSG00000204642	HLA-F	protein_coding	major histocompatibility complex, class I, F	This gene belongs to the HLA class I heavy chain paralogues. It encodes a non-classical heavy chain that forms a heterodimer with a beta-2 microglobulin light chain, with the heavy chain anchored in the membrane. Unlike most other HLA heavy chains, this molecule is localized in the endoplasmic reticulum and Golgi apparatus, with a small amount present at the cell surface in some cell types. It co…	hsa04144 (Endocytosis), hsa04145 (Phagosome), hsa04218 (Cellular senescence), hsa04514 (Cell adhesion molecules), hsa04612 (Antigen processing and presentation), hsa04940 (Type I diabetes mellitus), hsa05163 (Human cytomegalovirus infection), hsa05165 (Human papillomavirus infection), hsa05166 (Human T-cell leukemia virus 1 infection), hsa05167 (Kaposi sarcoma-associated herpesvirus infection), h…					-1.64543	-1.43376	-1.10684	-1.27657	-1.91153	-0.627669	0.296936	-2.39863		1.38945	2.2006	0.527317	0.845761	1.54465	1.19781	2.90358	-0.50568		155.169	76.6823	10.3747	2.68094	5.99294	30.6474	3.97448e-05	0.00207391		87.5	75	87.5		0.0003108	0.0101922	0.0133889	0.840606	0.654567	4.54863e-05	0.00593394		10.9113
ENSG00000156232	WHAMM	protein_coding	WASP homolog associated with actin, golgi membranes and microtubules	This gene encodes a protein that plays a role in actin nucleation, Golgi membrane association and microtubule binding. The encoded protein is a nucleation-promoting factor that regulates the Actin-related protein 2/3 complex. The activated complex initiates growth of new actin filaments by binding to existing actin filaments. The encoded protein also functions in regulation of transport from the …	hsa04530 (Tight junction), GO:0006888 (ER to Golgi vesicle-mediated transport), GO:0007015 (actin filament organization), GO:0007050 (cell cycle arrest), GO:0030032 (lamellipodium assembly), GO:0034314 (Arp2/3 complex-mediated actin nucleation), GO:0048041 (focal adhesion assembly), GO:0051127 (positive regulation of actin nucleation), GO:0090527 (actin filament reorganization), GO:0097320 (membr…					-0.934069	-0.885472	-0.817856	-0.753335	-0.957869	-0.68046	-0.282502	-0.941611		0.973598	1.03613	0.254413	0.911053	-0.228848	0.130041	1.99051	1.18628		155.135	64.5389	82.6726	1.75398	5.28325	42.1341	6.2644e-06	0.000745514		62.5	87.5	87.5		0.0001554	0.00725709	0.00646298	0.867722	0.712422	1.32987e-05	0.0019564		15.7066
ENSG00000197989	SNHG12	lncRNA	small nucleolar RNA host gene 12		GO:0006396 (RNA processing), GO:0005730 (nucleolus)					-1.18371	-0.735089	-0.596312	-1.32805	-0.650855	-0.275422	-0.594812	-1.63066		1.02142	1.40739	0.160358	1.22091	0.126609	0.150482	1.72428	1.18346		155.131	44.6771	22.3081	1.94195	4.12966	42.41	6.02092e-06	0.000728284		62.5	87.5	87.5		0.0001554	0.00725709	0.00157656	0.867722	0.788673	1.32987e-05	0.000282698		5.35138
ENSG00000146802	TMEM168	protein_coding	transmembrane protein 168		GO:0016021 (integral component of membrane), GO:0030133 (transport vesicle)					0.91105	0.868735	0.285497	0.661728	1.45654	0.585554	0.869794	1.33338		-0.852841	-0.871932	-1.28998	-0.476061	-0.449818	-1.11672	-1.98376	0.0688284		154.779	59.1245	62.7702	-1.74243	4.9977	41.5089	6.85818e-06	0.000765218		87.5	62.5	87.5		0.0001554	0.00725709	7.07141e-05	-0.867722	-0.86591	1.32987e-05	1.45538e-05		48.9269
ENSG00000126709	IFI6	protein_coding	interferon alpha inducible protein 6	This gene was first identified as one of the many genes induced by interferon. The encoded protein may play a critical role in the regulation of apoptosis. A minisatellite that consists of 26 repeats of a 12 nucleotide repeating element resembling the mammalian splice donor consensus sequence begins near the end of the second exon. Alternatively spliced transcript variants that encode different i…	GO:0001836 (release of cytochrome c from mitochondria), GO:0006915 (apoptotic process), GO:0006955 (immune response), GO:0042058 (regulation of epidermal growth factor receptor signaling pathway), GO:0043066 (negative regulation of apoptotic process), GO:0043154 (negative regulation of cysteine-type endopeptidase activity involved in apoptotic process), GO:0045087 (innate immune response), GO:005…					-3.76058	-1.89074	-0.857061	-1.5	-1.9672	-1.82237	-1.6886	-3.49026		3.82345	4.06334	1.94945	2.55381	2.7343	2.60995	2.79977	-3.55725		154.043	98.6244	6.98651	4.82288	9.14991	43.3752	5.24888e-06	0.000677693		87.5	87.5	87.5		0.00699301	0.0531937	0.00651712	0.677908	0.714456	0.0039021	0.00187279		9.72978
ENSG00000165997	ARL5B	protein_coding	ADP ribosylation factor like GTPase 5B	ARL5B (ARL8) belongs to a family of proteins that are structurally similar to ADP-ribosylation factors (ARFs; see MIM 103180). ARLs and ARFs are part of the RAS superfamily of regulatory GTPases.[supplied by OMIM, Nov 2010].	GO:0006886 (intracellular protein transport), GO:0016192 (vesicle-mediated transport), GO:1903292 (protein localization to Golgi membrane), GO:0005737 (cytoplasm), GO:0005802 (trans-Golgi network), GO:0005525 (GTP binding)					-1.11107	-0.727948	-0.658838	-1.94082	-1.07003	-0.947227	-0.699298	-0.168688		1.98924	0.602011	0.362642	0.0845172	0.972516	0.459425	2.32215	0.531424		153.973	81.2089	99.2343	2.01591	6.27501	33.3687	2.46736e-05	0.001604		62.5	87.5	87.5		0.0001554	0.00725709	0.0151865	0.867722	0.645922	1.32987e-05	0.00687166		25.2974
ENSG00000126368	NR1D1	protein_coding	nuclear receptor subfamily 1 group D member 1	This gene encodes a transcription factor that is a member of the nuclear receptor subfamily 1. The encoded protein is a ligand-sensitive transcription factor that negatively regulates the expression of core clock proteins. In particular this protein represses the circadian clock transcription factor aryl hydrocarbon receptor nuclear translocator-like protein 1 (ARNTL). This protein may also be in…	hsa04710 (Circadian rhythm), GO:0000122 (negative regulation of transcription from RNA polymerase II promoter), GO:0005978 (glycogen biosynthetic process), GO:0006367 (transcription initiation from RNA polymerase II promoter), GO:0007275 (multicellular organismal development), GO:0007623 (circadian rhythm), GO:0009755 (hormone-mediated signaling pathway), GO:0010498 (proteasomal protein catabolic…					-1.66767	-1.81857	-0.319793	-0.939021	-1.36858	-3.02409	-1.22626	-1.65543		1.39524	1.24675	1.91321	2.25344	-0.63984	0.140747	3.453	2.25686		153.785	87.45	78.5526	3.35039	6.7952	40.0812	8.46602e-06	0.000873657		75	75	75		0.0003108	0.0101922	0.0189805	0.840606	0.629139	4.54863e-05	0.00902688		15.4982
ENSG00000105963	ADAP1	protein_coding	ArfGAP with dual PH domains 1		GO:0007166 (cell surface receptor signaling pathway), GO:0043087 (regulation of GTPase activity), GO:0043547 (positive regulation of GTPase activity), GO:0005634 (nucleus), GO:0005737 (cytoplasm), GO:0005829 (cytosol), GO:0005886 (plasma membrane), GO:0005096 (GTPase activator activity), GO:0005515 (protein binding), GO:0005547 (phosphatidylinositol-3,4,5-trisphosphate binding), GO:0043533 (inosi…					-0.895297	-1.24663	-1.19648	-1.12247	-1.6675	-1.37017	-0.968237	-1.6913		0.312497	0.834562	0.387299	1.7317	0.709599	0.200923	2.54907	3.43242		153.676	25.2965	33.0555	4.47697	2.53664	42.8788	5.63105e-06	0.000698298		62.5	100	100		0.000859897	0.0187751	0.0427601	0.874173	0.551003	9.54016e-06	0.026957		0.90348
ENSG00000185880	TRIM69	protein_coding	tripartite motif containing 69	This gene encodes a member of the RING-B-box-coiled-coil (RBCC) family and encodes a protein with an N-terminal RING finger motif, a PRY domain and a C-terminal SPRY domain. The mouse ortholog of this gene is specifically expressed in germ cells at the round spermatid stages during spermatogenesis and, when overexpressed, induces apoptosis. Alternatively spliced transcript variants encoding disti…	GO:0000209 (protein polyubiquitination), GO:0006915 (apoptotic process), GO:0005634 (nucleus), GO:0005737 (cytoplasm), GO:0005829 (cytosol), GO:0016607 (nuclear speck), GO:0004842 (ubiquitin-protein transferase activity), GO:0005515 (protein binding), GO:0046872 (metal ion binding), R-HSA-1280218 (Homo sapiens: Adaptive Immune System), R-HSA-168256 (Homo sapiens: Immune System), R-HSA-983168 (Hom…					-2.1903	-1.25928	-0.998542	-0.976921	0.00500211	-1.13044	-0.830444	-0.75903		1.28905	1.60381	0.0409605	0.659336	2.50717	1.23789	1.25352	-0.451789		153.145	60.5001	49.8069	2.2683	5.07563	32.6665	2.78301e-05	0.00171836		75	87.5	87.5		0.0003108	0.0101922	0.0105715	0.840606	0.673849	4.54863e-05	0.00420789		4.16991
ENSG00000167034	NKX3-1	protein_coding	NK3 homeobox 1	This gene encodes a homeobox-containing transcription factor. This transcription factor functions as a negative regulator of epithelial cell growth in prostate tissue. Aberrant expression of this gene is associated with prostate tumor progression. Alternate splicing results in multiple transcript variants of this gene. [provided by RefSeq, Jan 2012].	hsa05200 (Pathways in cancer), hsa05215 (Prostate cancer), GO:0001656 (metanephros development), GO:0001756 (somitogenesis), GO:0001934 (positive regulation of protein phosphorylation), GO:0006355 (regulation of transcription, DNA-templated), GO:0006919 (activation of cysteine-type endopeptidase activity involved in apoptotic process), GO:0007275 (multicellular organismal development), GO:0007431…					-0.705456	-2.80487	-0.973864	-0.586294	0.408367	-1.54935	-2.88354	-1.85849		0.65279	1.7396	0.832374	2.00412	1.92932	2.08445	1.36819	0.342654		153.112	73.8904	62.6957	2.56518	5.81853	28.5655	5.83756e-05	0.0025503		87.5	87.5	87.5		0.0003108	0.0101922	0.000612496	0.840606	0.815893	4.54863e-05	0.000116365		20.1546
ENSG00000163131	CTSS	protein_coding	cathepsin S	The protein encoded by this gene, a member of the peptidase C1 family, is a lysosomal cysteine proteinase that may participate in the degradation of antigenic proteins to peptides for presentation on MHC class II molecules. The encoded protein can function as an elastase over a broad pH range in alveolar macrophages. Alternatively spliced transcript variants encoding distinct isoforms have been f…	hsa04142 (Lysosome), hsa04145 (Phagosome), hsa04210 (Apoptosis), hsa04612 (Antigen processing and presentation), hsa05152 (Tuberculosis), GO:0002224 (toll-like receptor signaling pathway), GO:0002250 (adaptive immune response), GO:0006508 (proteolysis), GO:0006955 (immune response), GO:0010447 (response to acidic pH), GO:0016485 (protein processing), GO:0019882 (antigen processing and presentatio…					-1.45118	-4.67295	-1.0994	-0.841405	-2.34123	0.492838	-3.77993	-0.749704		1.18123	0.297681	1.04461	1.87585	3.66544	2.93356	1.4551	1.98951		153.063	91.6446	31.4834	3.33883	7.24441	21.9106	0.000228926	0.00609794		87.5	87.5	87.5		0.0003108	0.0101922	0.019666	0.840606	0.624103	4.54863e-05	0.00976822		21.336
ENSG00000059378	PARP12	protein_coding	poly(ADP-ribose) polymerase family member 12		GO:0070213 (protein auto-ADP-ribosylation), GO:0005634 (nucleus), GO:0003723 (RNA binding), GO:0003950 (NAD+ ADP-ribosyltransferase activity), GO:0046872 (metal ion binding), GO:1990404 (protein ADP-ribosylase activity)					-1.31024	-1.71944	-1.19317	-1.21839	-1.57484	-1.02761	-0.35472	-0.490762		1.15651	1.97356	0.237046	0.415909	2.22595	1.74747	1.24662	-0.1139		153.059	80.8023	26.6314	2.40728	6.25498	48.0633	2.77924e-06	0.000471416		62.5	75	75		0.0001554	0.00725709	0.00419493	0.867722	0.739938	1.32987e-05	0.00104926		19.8766
ENSG00000152518	ZFP36L2	protein_coding	ZFP36 ring finger protein like 2	This gene is a member of the TIS11 family of early response genes. Family members are induced by various agonists such as the phorbol ester TPA and the polypeptide mitogen EGF. The encoded protein contains a distinguishing putative zinc finger domain with a repeating cys-his motif. This putative nuclear transcription factor most likely functions in regulating the response to growth factors. [prov…	hsa04218 (Cellular senescence), GO:0000288 (nuclear-transcribed mRNA catabolic process, deadenylation-dependent decay), GO:0006357 (regulation of transcription from RNA polymerase II promoter), GO:0006402 (mRNA catabolic process), GO:0009611 (response to wounding), GO:0030097 (hemopoiesis), GO:0033077 (T cell differentiation in thymus), GO:0035019 (somatic stem cell maintenance), GO:0043488 (regu…					-1.56255	-0.980682	-0.65605	-1.4763	-0.535305	-1.41644	-0.825237	0.134962		-0.068055	0.451779	0.836762	1.08512	1.43849	0.933577	0.882815	1.75712		152.89	85.6407	90.9196	1.83876	6.6293	40.9164	7.47968e-06	0.000815971		75	87.5	87.5		0.0003108	0.0101922	0.000754636	0.840606	0.806951	4.54863e-05	0.000158118		25.2279
ENSG00000185885	IFITM1	protein_coding	interferon induced transmembrane protein 1		hsa04662 (B cell receptor signaling pathway), GO:0001503 (ossification), GO:0007166 (cell surface receptor signaling pathway), GO:0008285 (negative regulation of cell proliferation), GO:0009615 (response to virus), GO:0030336 (negative regulation of cell migration), GO:0034341 (response to interferon-gamma), GO:0035455 (response to interferon-alpha), GO:0035456 (response to interferon-beta), GO:0…					-3.19275	-3.56349	-1.49974	-2.21677	-3.06383	-2.15993	-0.956592	-2.16744		3.92863	4.28187	2.6127	2.00493	2.98612	3.46289	3.4594	-3.916		152.838	86.8401	1.70089	5.63553	6.739	41.8016	6.5727e-06	0.000748256		87.5	87.5	87.5		0.0104118	0.0672416	0.0042369	0.650791	0.743425	0.00633008	0.000964452		1.45947
ENSG00000205300		lncRNA	novel transcript							-1.46621	-2.80476	-2.30489	-0.160526	-2.80476	-1.75148	-2.80476	-2.4824		2.17966	2.81863	0.385389	2.85955	1.85323	1.4942	2.41051	2.57861		152.667	43.5251	3.44921	4.90453	4.05565	20.9494	0.000284635	0.00698896		87.5	87.5	87.5		0.000785338	0.0176665	0.000492568	0.880771	0.847871	6.66393e-06	3.34873e-05		1.52897
ENSG00000163660	CCNL1	protein_coding	cyclin L1		GO:0000079 (regulation of cyclin-dependent protein serine/threonine kinase activity), GO:0006357 (regulation of transcription from RNA polymerase II promoter), GO:0006396 (RNA processing), GO:0005634 (nucleus), GO:0016607 (nuclear speck), GO:0005515 (protein binding), GO:0016538 (cyclin-dependent protein serine/threonine kinase regulator activity)					-0.672802	-0.778284	-0.978203	-0.572463	-0.84486	-0.530892	-0.95333	-0.474422		0.468303	0.171902	0.285294	1.14505	-0.0163617	0.45937	1.47203	1.81967		152.409	90.1132	38.4767	1.59761	7.05468	39.5412	9.18107e-06	0.000918041		37.5	87.5	87.5		0.0001554	0.00725709	0.00715181	0.867722	0.706054	1.32987e-05	0.00223786		67.9695
ENSG00000182093	GET1	protein_coding	guided entry of tail-anchored proteins factor 1	This gene encodes a basic nuclear protein of unknown function. The gene is widely expressed in adult and fetal tissues. Since the region proposed to contain the gene(s) for congenital heart disease (CHD) in Down syndrome (DS) patients has been restricted to 21q22.2-22.3, this gene, which maps to 21q22.3, has a potential role in the pathogenesis of Down syndrome congenital heart disease. Alternati…	GO:0071816 (tail-anchored membrane protein insertion into ER membrane), GO:0005634 (nucleus), GO:0005783 (endoplasmic reticulum), GO:0005789 (endoplasmic reticulum membrane), GO:0016021 (integral component of membrane), R-HSA-9609507 (Homo sapiens: Protein localization), R-HSA-9609523 (Homo sapiens: Insertion of tail-anchored proteins into the endoplasmic reticulum membrane)					0.745303	1.00893	0.216388	1.11524	0.727377	0.761083	1.23064	1.02182		-0.723127	-0.40174	-0.922426	-0.644719	-0.784295	-0.96172	-1.85347	-0.53528		151.618	33.8619	26.5772	-1.90033	3.32868	56.694	9.66749e-07	0.00022645		87.5	87.5	87.5		0.0001554	0.00725709	8.24661e-06	-0.867722	-0.923151	1.32987e-05	3.45777e-07		14.2472
ENSG00000068079	IFI35	protein_coding	interferon induced protein 35		GO:0060337 (type I interferon signaling pathway), GO:0005634 (nucleus), GO:0005829 (cytosol), GO:0005515 (protein binding), R-HSA-1280215 (Homo sapiens: Cytokine Signaling in Immune system), R-HSA-168256 (Homo sapiens: Immune System), R-HSA-909733 (Homo sapiens: Interferon alpha/beta signaling), R-HSA-913531 (Homo sapiens: Interferon Signaling)					-3.15933	-1.84269	-0.174584	-1.30814	-1.65055	-1.38064	-0.77407	-0.890575		1.15114	2.70792	1.62218	1.03079	2.72485	1.74098	1.57547	-1.37278		151.175	79.8943	3.51697	3.02911	6.19755	35.1938	1.81892e-05	0.00132491		87.5	75	87.5		0.0018648	0.0248814	0.00601284	0.759257	0.717209	0.000646666	0.00176433		3.33593
ENSG00000134470	IL15RA	protein_coding	interleukin 15 receptor subunit alpha	This gene encodes a cytokine receptor that specifically binds interleukin 15 (IL15) with high affinity. The receptors of IL15 and IL2 share two subunits, IL2R beta and IL2R gamma. This forms the basis of many overlapping biological activities of IL15 and IL2. The protein encoded by this gene is structurally related to IL2R alpha, an additional IL2-specific alpha subunit necessary for high affinit…	hsa04060 (Cytokine-cytokine receptor interaction), hsa04630 (JAK-STAT signaling pathway), hsa04672 (Intestinal immune network for IgA production), hsa05166 (Human T-cell leukemia virus 1 infection), hsa05200 (Pathways in cancer), GO:0035723 (interleukin-15-mediated signaling pathway), GO:0050766 (positive regulation of phagocytosis), GO:0000139 (Golgi membrane), GO:0005615 (extracellular space), …					-1.82954	-2.27162	0.0529432	-1.97651	-2.38025	-0.707998	-0.650418	-0.935092		0.881776	1.64005	1.37689	-0.388636	3.02031	2.09554	2.12573	-0.0531803		150.915	44.8601	18.31	3.09435	4.13918	27.3175	7.41666e-05	0.00293425		75	87.5	87.5		0.000621601	0.0142881	0.0129031	0.813489	0.659368	0.000126559	0.00545914		1.80696
ENSG00000198355	PIM3	protein_coding	Pim-3 proto-oncogene, serine/threonine kinase	The protein encoded by this gene belongs to the Ser/Thr protein kinase family, and PIM subfamily. This gene is overexpressed in hematological and epithelial tumors and is associated with MYC coexpression. It plays a role in the regulation of signal transduction cascades, contributing to both cell proliferation and survival, and provides a selective advantage in tumorigenesis. [provided by RefSeq,…	GO:0006468 (protein phosphorylation), GO:0006915 (apoptotic process), GO:0007049 (cell cycle), GO:0007346 (regulation of mitotic cell cycle), GO:0043066 (negative regulation of apoptotic process), GO:0046777 (protein autophosphorylation), GO:0061179 (negative regulation of insulin secretion involved in cellular response to glucose stimulus), GO:0005737 (cytoplasm), GO:0005829 (cytosol), GO:000467…					-1.15213	-1.79365	-0.674641	-0.871465	-0.706035	-1.60544	-1.48093	0.152247		0.335003	-0.108421	0.902628	1.10086	0.950734	0.239244	2.0144	2.6976		150.691	86.0337	37.3314	2.22946	6.66626	28.8226	5.56147e-05	0.00249926		62.5	87.5	87.5		0.0003108	0.0101922	0.0225639	0.840606	0.610444	4.54863e-05	0.0120226		29.5368
ENSG00000112763	BTN2A1	protein_coding	butyrophilin subfamily 2 member A1	This gene encodes a member of the immunoglobulin superfamily. The gene is located in a cluster of butyrophilin-like genes in the juxta-telomeric region of the major histocompatibility complex on chromosome 6. A pseudogene of this gene has been identified in this cluster. The encoded protein is an integral plasma membrane protein involved in lipid, fatty-acid, and sterol metabolism. Alterations in…	GO:0006629 (lipid metabolic process), GO:0050776 (regulation of immune response), GO:0050852 (T cell receptor signaling pathway), GO:0005886 (plasma membrane), GO:0005887 (integral component of plasma membrane), GO:0009897 (external side of plasma membrane), GO:0003674 (molecular_function), GO:0005102 (receptor binding), R-HSA-1280218 (Homo sapiens: Adaptive Immune System), R-HSA-168256 (Homo sap…					-0.186977	-0.389571	-1.02498	-1.5151	-0.841846	-0.719221	-0.910012	-0.726599		0.828066	0.86335	0.314908	0.570682	1.09857	0.422403	1.21812	0.998204		150.005	88.3852	66.4363	1.57858	6.86722	67.74	2.97013e-07	0.000132819		75	75	75		0.0001554	0.00725709	1.92558e-05	0.867722	0.903414	1.32987e-05	1.62339e-06		86.4561
ENSG00000163545	NUAK2	protein_coding	NUAK family kinase 2		GO:0006468 (protein phosphorylation), GO:0006915 (apoptotic process), GO:0030036 (actin cytoskeleton organization), GO:0035556 (intracellular signal transduction), GO:0042149 (cellular response to glucose starvation), GO:0043066 (negative regulation of apoptotic process), GO:0005634 (nucleus), GO:0005737 (cytoplasm), GO:0000287 (magnesium ion binding), GO:0004674 (protein serine/threonine kinase …					-1.00634	-0.96175	-1.41577	-0.458521	-1.43435	-0.290281	-1.43824	-0.7831		-0.226518	0.654086	1.32555	1.2192	0.179985	0.836893	1.8462	1.95295		149.971	56.17	88.5817	2.15576	4.81657	44.6928	4.36794e-06	0.000604389		75	75	75		0.0001554	0.00725709	0.00327199	0.867722	0.753021	1.32987e-05	0.000759535		9.59079
ENSG00000137959	IFI44L	protein_coding	interferon induced protein 44 like		GO:0006955 (immune response), GO:0051607 (defense response to virus), GO:0005575 (cellular_component), GO:0005737 (cytoplasm), GO:0003674 (molecular_function), GO:0005525 (GTP binding)					-4.76029	-3.955	-0.889932	-0.282149	-2.30754	-1.26437	-1.91898	-0.339415		2.39535	2.8573	1.50199	2.00463	3.7971	3.38736	1.15581	-1.38185		149.893	88.5275	52.714	3.97352	6.87991	24.5118	0.000130541	0.00429039		87.5	62.5	87.5		0.0018648	0.0248814	0.0119065	0.759257	0.668256	0.000646666	0.00466046		0.416991
ENSG00000071967	CYBRD1	protein_coding	cytochrome b reductase 1	This gene is a member of the cytochrome b(561) family that encodes an iron-regulated protein. It highly expressed in the duodenal brush border membrane. It has ferric reductase activity and is believed to play a physiological role in dietary iron absorption. [provided by RefSeq, Jul 2008].	hsa04978 (Mineral absorption), GO:0006879 (cellular iron ion homeostasis), GO:0010039 (response to iron ion), GO:0055114 (oxidation-reduction process), GO:0005765 (lysosomal membrane), GO:0005886 (plasma membrane), GO:0016021 (integral component of membrane), GO:0031526 (brush border membrane), GO:0070062 (extracellular vesicular exosome), GO:0000293 (ferric-chelate reductase activity), GO:000551…					0.244523	0.489048	0.230978	0.609492	0.728879	0.63524	1.7469	0.885542		-0.640128	-0.529033	-0.533573	-1.13074	-1.15331	-0.0222723	-0.550356	-1.01119		149.893	92.8441	50.2609	-1.43699	7.40593	38.0985	1.14477e-05	0.00103008		62.5	87.5	87.5		0.0001554	0.00725709	0.00308043	-0.867722	-0.747098	1.32987e-05	0.00088126		170.966
ENSG00000132510	KDM6B	protein_coding	lysine demethylase 6B		GO:0002437 (inflammatory response to antigenic stimulus), GO:0006338 (chromatin remodeling), GO:0014823 (response to activity), GO:0021766 (hippocampus development), GO:0045165 (cell fate commitment), GO:0045446 (endothelial cell differentiation), GO:0045944 (positive regulation of transcription from RNA polymerase II promoter), GO:0048333 (mesodermal cell differentiation), GO:0055007 (cardiac mu…					-0.678356	-1.32921	-1.03881	-0.946219	-0.362069	-1.29572	-0.234663	-0.866424		0.840665	-0.423	0.58497	0.565735	0.847782	0.918595	2.01629	1.40044		149.508	76.1401	74.2766	1.82162	5.95012	40.1952	8.32315e-06	0.000873657		87.5	75	87.5		0.000621601	0.0142881	0.00466364	0.813489	0.729982	0.000126559	0.0013256		29.6063
ENSG00000112149	CD83	protein_coding	CD83 molecule	The protein encoded by this gene is a single-pass type I membrane protein and member of the immunoglobulin superfamily of receptors. The encoded protein may be involved in the regulation of antigen presentation. A soluble form of this protein can bind to dendritic cells and inhibit their maturation. Three transcript variants encoding different isoforms have been found for this gene. [provided by …	GO:0006952 (defense response), GO:0006959 (humoral immune response), GO:0007165 (signal transduction), GO:0014070 (response to organic cyclic compound), GO:0032713 (negative regulation of interleukin-4 production), GO:0032733 (positive regulation of interleukin-10 production), GO:0032743 (positive regulation of interleukin-2 production), GO:0043372 (positive regulation of CD4-positive, alpha-beta…					-1.5285	-2.12109	-1.76602	-1.40394	-0.456467	-1.31857	-0.55463	-2.00012		2.37659	1.40723	0.0564584	0.652152	1.86478	2.04621	3.79283	-1.04693		149.485	48.6074	71.9997	3.67182	4.37922	33.4455	2.43531e-05	0.001604		75	75	75		0.000621601	0.0142881	0.0458822	0.813489	0.543258	0.000126559	0.0296441		2.36295
ENSG00000117036	ETV3	protein_coding	ETS variant transcription factor 3		GO:0000122 (negative regulation of transcription from RNA polymerase II promoter), GO:0006357 (regulation of transcription from RNA polymerase II promoter), GO:0008150 (biological_process), GO:0008285 (negative regulation of cell proliferation), GO:0030154 (cell differentiation), GO:0097011 (cellular response to granulocyte macrophage colony-stimulating factor stimulus), GO:0000790 (nuclear chrom…					-0.444738	-0.535555	-0.92022	-0.946832	-1.17444	-0.471884	-0.90667	-1.07697		0.88619	0.744219	-0.151475	0.693027	1.31936	1.16781	1.58882	0.229363		149.235	79.7655	76.1808	1.71733	6.18852	56.8372	9.51002e-07	0.000226354		75	75	75		0.0001554	0.00725709	0.00106133	0.867722	0.811453	1.32987e-05	0.000135767		43.2975
ENSG00000168118	RAB4A	protein_coding	RAB4A, member RAS oncogene family	This gene is a member of the largest group in the Ras superfamily of small GTPases, which regulate membrane trafficking. The encoded protein is associated with early endosomes and is involved in their sorting and recycling. The protein also plays a role in regulating the recycling of receptors from endosomes to the plasma membrane. Alternatively spliced transcript variants have been observed for …	hsa04144 (Endocytosis), GO:0006661 (phosphatidylinositol biosynthetic process), GO:0006886 (intracellular protein transport), GO:0019882 (antigen processing and presentation), GO:0030100 (regulation of endocytosis), GO:0032482 (Rab protein signal transduction), GO:0032781 (positive regulation of ATPase activity), GO:0005768 (endosome), GO:0005829 (cytosol), GO:0005886 (plasma membrane), GO:003065…					1.29678	1.76196	0.104606	0.769449	0.270575	1.14414	1.33395	0.258924		-0.228555	-0.414421	-1.18403	-0.988875	-1.24122	-0.870376	-1.20918	-0.803731		149.072	52.2803	41.2076	-1.89812	4.58646	49.2672	2.37862e-06	0.000433349		62.5	75	75		0.0001554	0.00725709	0.00165823	-0.867722	-0.787155	1.32987e-05	0.000295938		47.3979
ENSG00000182393	IFNL1	protein_coding	interferon lambda 1	This gene encodes a cytokine distantly related to type I interferons and the IL-10 family. This gene, interleukin 28A (IL28A), and interleukin 28B (IL28B) are three closely related cytokine genes that form a cytokine gene cluster on a chromosomal region mapped to 19q13. Expression of the cytokines encoded by the three genes can be induced by viral infection. All three cytokines have been shown to…	hsa04060 (Cytokine-cytokine receptor interaction), hsa04630 (JAK-STAT signaling pathway), GO:0002829 (negative regulation of type 2 immune response), GO:0007259 (JAK-STAT cascade), GO:0008285 (negative regulation of cell proliferation), GO:0019221 (cytokine-mediated signaling pathway), GO:0032696 (negative regulation of interleukin-13 production), GO:0032714 (negative regulation of interleukin-5 …					-2.45126	-2.45126	-2.45126	-2.45126	-2.45126	-0.199289	-2.45126	-2.45126		-1.2063	-0.195981	0.668801	5.55297	5.50243	1.21674	3.27218	2.54725		149.024	64.2204	5.54991	7.35441	5.26337	17.5736	0.00064313	0.0112582		75	75	75		0.000826441	0.0184505	0.0908316	0.877515	0.463989	7.97525e-06	0.0702332		0
ENSG00000163374	YY1AP1	protein_coding	YY1 associated protein 1	The encoded gene product presumably interacts with YY1 protein; however, its exact function is not known. Alternative splicing results in multiple transcript variants encoding different isoforms. [provided by RefSeq, Jul 2008].	GO:0008283 (cell proliferation), GO:0030154 (cell differentiation), GO:0051726 (regulation of cell cycle), GO:0001650 (fibrillar center), GO:0005634 (nucleus), GO:0005654 (nucleoplasm), GO:0005730 (nucleolus), GO:0005737 (cytoplasm), GO:0031011 (Ino80 complex), GO:0005515 (protein binding)					-1.09603	-0.75934	-0.598594	-0.768795	-0.501781	-0.679229	-0.64596	-0.259041		0.804338	1.03491	-0.0503534	1.01425	-0.035342	-0.196727	1.54089	1.19681		148.976	75.8894	62.262	1.46351	5.93581	35.194	1.81887e-05	0.00132491		62.5	87.5	87.5		0.0001554	0.00725709	0.00392404	0.867722	0.742818	1.32987e-05	0.000978799		23.56
ENSG00000243649	CFB	protein_coding	complement factor B	This gene encodes complement factor B, a component of the alternative pathway of complement activation. Factor B circulates in the blood as a single chain polypeptide. Upon activation of the alternative pathway, it is cleaved by complement factor D yielding the noncatalytic chain Ba and the catalytic subunit Bb. The active subunit Bb is a serine protease which associates with C3b to form the alte…	hsa04610 (Complement and coagulation cascades), hsa05150 (Staphylococcus aureus infection), hsa05171 (Coronavirus disease - COVID-19), GO:0006508 (proteolysis), GO:0006956 (complement activation), GO:0006957 (complement activation, alternative pathway), GO:0030449 (regulation of complement activation), GO:0005576 (extracellular region), GO:0005615 (extracellular space), GO:0005886 (plasma membran…					-2.19073	-2.07702	-0.944016	-0.458317	-1.96201	-0.842697	-1.82265	-1.43086		0.536791	1.81576	0.76914	2.5488	1.06665	1.88092	1.42187	1.68835		148.663	27.736	13.6749	3.96141	2.7804	28.1494	6.31782e-05	0.00265684		100	87.5	100		0.000859897	0.0187751	0.00108905	0.874173	0.813288	9.54016e-06	0.000127445		0
ENSG00000165312	OTUD1	protein_coding	OTU deubiquitinase 1	Deubiquitinating enzymes (DUBs; see MIM 603478) are proteases that specifically cleave ubiquitin (MIM 191339) linkages, negating the action of ubiquitin ligases. DUBA7 belongs to a DUB subfamily characterized by an ovarian tumor (OTU) domain.[supplied by OMIM, May 2008].	GO:0016579 (protein deubiquitination), GO:0070536 (protein K63-linked deubiquitination), GO:0004843 (ubiquitin-specific protease activity)					-1.36394	-0.382047	-1.01877	-1.99942	-1.2985	-0.513883	-0.307324	-0.688379		0.246921	0.446662	0.971504	0.599716	1.53919	1.23244	0.759412	1.77641		148.445	56.0819	83.1876	1.97604	4.80897	44.8316	4.28523e-06	0.000604389		75	75	75		0.0001554	0.00725709	0.000857555	0.867722	0.811626	1.32987e-05	0.000134963		7.64483
ENSG00000139572	GPR84	protein_coding	G protein-coupled receptor 84		GO:0007186 (G-protein coupled receptor signaling pathway), GO:0007218 (neuropeptide signaling pathway), GO:0008150 (biological_process), GO:0043312 (neutrophil degranulation), GO:0005886 (plasma membrane), GO:0005887 (integral component of plasma membrane), GO:0035579 (specific granule membrane), GO:0043235 (receptor complex), GO:0070821 (tertiary granule membrane), GO:0001604 (urotensin II recep…					-2.57872	-2.57872	-2.10126	0.164579	-2.57872	-0.986051	-2.57872	-2.14932		0.435443	2.06004	0.376686	2.46092	4.40151	2.79531	0.215974	2.64105		148.388	45.2395	54.4826	5.00825	4.1639	15.5995	0.00107966	0.0156049		62.5	87.5	87.5		0.000681956	0.0154114	0.0454507	0.890954	0.544174	3.66858e-06	0.0293162		0
ENSG00000164329	TENT2	protein_coding	terminal nucleotidyltransferase 2		GO:0002244 (hematopoietic progenitor cell differentiation), GO:0006397 (mRNA processing), GO:0021766 (hippocampus development), GO:0030182 (neuron differentiation), GO:0043489 (RNA stabilization), GO:0043631 (RNA polyadenylation), GO:0060041 (retina development in camera-type eye), GO:0071044 (histone mRNA catabolic process), GO:1990603 (NA), GO:2000626 (negative regulation of miRNA catabolic pro…					-0.588298	-0.956979	-0.460212	-0.467133	-0.675151	-0.596767	-0.697043	-0.612232		0.897377	0.412841	0.453468	0.857075	0.055828	0.445511	1.03991	0.891805		148.374	83.723	31.2326	1.30647	6.46426	78.2698	1.10689e-07	6.92835e-05		50	75	75		0.0001554	0.00725709	0.000111896	0.867722	0.890913	1.32987e-05	3.67766e-06		52.1238
ENSG00000105176	URI1	protein_coding	URI1 prefoldin like chaperone	This gene encodes member of the prefoldin family of molecular chaperones. The encoded protein functions as a scaffolding protein and plays roles in ubiquitination and transcription, in part though interactions with the RNA polymerase II subunit RPB5. This gene may play a role in multiple malignancies including ovarian cancer and hepatocellular carcinoma. Alternatively spliced transcript variants …	GO:0000122 (negative regulation of transcription from RNA polymerase II promoter), GO:0001558 (regulation of cell growth), GO:0006357 (regulation of transcription from RNA polymerase II promoter), GO:0009615 (response to virus), GO:0010923 (negative regulation of phosphatase activity), GO:0032515 (negative regulation of phosphoprotein phosphatase activity), GO:0071363 (cellular response to growth…					0.85372	0.873454	0.439575	0.66848	0.717157	0.694943	0.732367	0.290696		-0.649375	-0.394	-0.538395	-0.936029	-0.362346	-0.372306	-1.31043	-0.707512		148.079	71.9997	15.3893	-1.32695	5.70793	74.6368	1.53567e-07	8.71611e-05		75	62.5	75		0.0001554	0.00725709	1.66547e-07	-0.867722	-0.944994	1.32987e-05	3.53035e-08		84.9271
ENSG00000124549	BTN2A3P	transcribed_unprocessed_pseudogene	butyrophilin subfamily 2 member A3, pseudogene	The butyrophilin (BTN) genes are a group of major histocompatibility complex (MHC)-associated genes that encode type I membrane proteins with 2 extracellular immunoglobulin (Ig) domains and an intracellular B30.2 (PRYSPRY) domain. Three subfamilies of human BTN genes are located in the MHC class I region: the single-copy BTN1A1 gene (MIM 601610) and the BTN2 (e.g., BTN2A3) and BTN3 (e.g., BNT3A1;…	GO:0050776 (regulation of immune response), GO:0050852 (T cell receptor signaling pathway), GO:0009897 (external side of plasma membrane), GO:0016021 (integral component of membrane), GO:0005102 (receptor binding)					-0.320589	-1.19062	-0.71266	-1.09036	-0.894069	-0.711753	-0.520695	-1.13834		1.83477	1.66089	0.316663	0.511748	-0.420578	1.02603	1.87187	-0.222314		147.994	43.4302	46.7507	2.00529	4.05003	32.0097	3.11978e-05	0.00184154		62.5	87.5	87.5		0.0003108	0.0101922	0.00956591	0.840606	0.683773	4.54863e-05	0.003492		9.52129
ENSG00000270379	HEATR9	protein_coding	HEAT repeat containing 9		GO:0002244 (hematopoietic progenitor cell differentiation)					-0.915145	-0.915145	-0.884041	-0.83027	-0.758706	-0.915145	-0.915145	-0.887623		-0.0450551	1.92941	0.547037	0.631401	0.241422	0.973361	1.81785	0.925796		147.859	7.84035	44.7855	6.45276	0.585222	66.7112	3.29258e-07	0.000138824		75	100	100		0.000409933	0.0131508	0.00508987	0.926855	0.73148	2.47166e-07	0.0012806		0
ENSG00000234883	MIR155HG	lncRNA	MIR155 host gene	MicroRNAs (miRNAs), such as miRNA155, are endogenous noncoding RNAs of about 22 nucleotides that regulate mRNAs by targeting them for cleavage or translational repression. The primary miRNA transcript containing the mature miRNA155 sequence, pri-miRNA155, is also referred to as BIC (Kluiver et al., 2005 [PubMed 16041695]).[supplied by OMIM, Mar 2008]. Publication Note: This RefSeq record includes…	GO:0035195 (gene silencing by miRNA), GO:0016442 (RISC complex)					-0.814058	-1.67087	-1.67049	-0.0741375	-2.70167	-0.817194	-2.70873	-1.79677		-0.346589	0.791177	1.18649	2.67907	3.53773	1.63567	1.9881	0.782279		147.578	42.2037	44.196	3.75794	3.97117	24.6564	0.000126666	0.00419105		87.5	87.5	87.5		0.00134829	0.0230019	0.0258131	0.841224	0.600612	4.43414e-05	0.0138841		3.33593
ENSG00000272886	DCP1A	protein_coding	decapping mRNA 1A	Decapping is a key step in general and regulated mRNA decay. The protein encoded by this gene is a decapping enzyme. This protein and another decapping enzyme form a decapping complex, which interacts with the nonsense-mediated decay factor hUpf1 and may be recruited to mRNAs containing premature termination codons. This protein also participates in the TGF-beta signaling pathway. Alternative spl…	hsa03018 (RNA degradation), GO:0000184 (nuclear-transcribed mRNA catabolic process, nonsense-mediated decay), GO:0000290 (deadenylation-dependent decapping of nuclear-transcribed mRNA), GO:0031087 (deadenylation-independent decapping of nuclear-transcribed mRNA), GO:0043085 (positive regulation of catalytic activity), GO:0043488 (regulation of mRNA stability), GO:0043928 (exonucleolytic nuclear-t…					-0.5051	-0.966578	-0.57216	-1.09338	-0.358318	-0.770688	-0.641094	-0.371722		1.11786	0.837471	0.266758	0.252461	1.00365	0.65431	0.570541	0.575991		147.528	73.8633	52.8563	1.35589	5.81723	69.1575	2.58226e-07	0.000120778		75	75	75		0.0001554	0.00725709	5.74855e-05	0.867722	0.892395	1.32987e-05	3.35564e-06		34.8187
ENSG00000112096	SOD2	protein_coding	superoxide dismutase 2	This gene is a member of the iron/manganese superoxide dismutase family. It encodes a mitochondrial protein that forms a homotetramer and binds one manganese ion per subunit. This protein binds to the superoxide byproducts of oxidative phosphorylation and converts them to hydrogen peroxide and diatomic oxygen. Mutations in this gene have been associated with idiopathic cardiomyopathy (IDC), prema…	hsa04068 (FoxO signaling pathway), hsa04146 (Peroxisome), hsa04211 (Longevity regulating pathway), hsa04213 (Longevity regulating pathway - multiple species), hsa05016 (Huntington disease), hsa05417 (Lipid and atherosclerosis), GO:0000303 (response to superoxide), GO:0001315 (age-dependent response to reactive oxygen species), GO:0001836 (release of cytochrome c from mitochondria), GO:0003069 (va…					-0.323364	-4.27576	-1.9862	0.739785	-2.95039	-0.130499	-3.76694	-1.12086		1.34058	1.01462	0.978847	1.32346	2.81547	2.38081	2.13451	1.82593		147.388	99.939	64.0781	2.74885	11.9137	17.3103	0.000687837	0.0117346		87.5	62.5	87.5		0.0001554	0.00725709	0.00141236	0.867722	0.780923	1.32987e-05	0.000355759		1469.41
ENSG00000136826	KLF4	protein_coding	Kruppel like factor 4		hsa04550 (Signaling pathways regulating pluripotency of stem cells), hsa05207 (Chemical carcinogenesis - receptor activation), GO:0000122 (negative regulation of transcription from RNA polymerase II promoter), GO:0006357 (regulation of transcription from RNA polymerase II promoter), GO:0006366 (transcription from RNA polymerase II promoter), GO:0007500 (mesodermal cell fate determination), GO:000…					-3.28713	-1.3625	-1.79358	-2.55666	-2.90524	-2.68707	1.21946	-2.22428		0.0899955	0.714035	2.28115	2.0734	2.07319	1.12067	4.11867	3.12588		147.342	92.1732	60.5746	3.60096	7.31043	20.2533	0.000334511	0.00772517		75	87.5	87.5		0.0010878	0.0187751	0.0319811	0.786373	0.577411	0.000302951	0.0191719		4.4479
ENSG00000107864	CPEB3	protein_coding	cytoplasmic polyadenylation element binding protein 3		hsa04114 (Oocyte meiosis), hsa04914 (Progesterone-mediated oocyte maturation), GO:0000122 (negative regulation of transcription from RNA polymerase II promoter), GO:0006412 (translation), GO:0007616 (long-term memory), GO:0017148 (negative regulation of translation), GO:0045727 (positive regulation of translation), GO:0048167 (regulation of synaptic plasticity), GO:0060213 (positive regulation of…					-1.07255	-0.670283	-1.25598	-1.62523	-1.29131	-0.654113	-0.17312	-1.63887		1.83338	1.58791	0.04079	1.20804	-0.257399	0.237798	2.51319	1.21775		147.146	33.2181	99.1529	2.66444	3.27687	34.2467	2.12771e-05	0.0014604		62.5	87.5	87.5		0.0003108	0.0101922	0.0104931	0.840606	0.675943	4.54863e-05	0.00404782		2.36295
ENSG00000164181	ELOVL7	protein_coding	ELOVL fatty acid elongase 7		hsa00062 (Fatty acid elongation), hsa01040 (Biosynthesis of unsaturated fatty acids), hsa01100 (Metabolic pathways), hsa01212 (Fatty acid metabolism), GO:0006636 (unsaturated fatty acid biosynthetic process), GO:0019367 (fatty acid elongation, saturated fatty acid), GO:0030148 (sphingolipid biosynthetic process), GO:0034625 (fatty acid elongation, monounsaturated fatty acid), GO:0034626 (fatty ac…					-0.0693004	-3.87947	-2.73327	-0.284028	-3.76445	-0.660859	-1.52703	-2.9646		2.50507	1.87982	-0.240529	3.34424	2.46524	1.60606	2.14023	2.18287		146.984	65.1081	67.1952	3.81192	5.31866	19.9451	0.000359685	0.0080139		87.5	75	87.5		0.00134829	0.0230019	0.00242824	0.841224	0.771986	4.43414e-05	0.000458706		14.1777
ENSG00000059728	MXD1	protein_coding	MAX dimerization protein 1	This gene encodes a member of the MYC/MAX/MAD network of basic helix-loop-helix leucine zipper transcription factors. The MYC/MAX/MAD transcription factors mediate cellular proliferation, differentiation and apoptosis. The encoded protein antagonizes MYC-mediated transcriptional activation of target genes by competing for the binding partner MAX and recruiting repressor complexes containing histo…	GO:0000122 (negative regulation of transcription from RNA polymerase II promoter), GO:0000790 (nuclear chromatin), GO:0005634 (nucleus), GO:0005654 (nucleoplasm), GO:0005739 (mitochondrion), GO:0005829 (cytosol), GO:0000978 (RNA polymerase II core promoter proximal region sequence-specific DNA binding), GO:0000981 (sequence-specific DNA binding RNA polymerase II transcription factor activity), GO…					-0.959884	-0.526583	-1.11106	-1.48347	-1.3723	-0.498191	-0.135846	-0.789575		0.629766	0.45809	0.211357	1.4494	0.864365	0.235046	1.37068	1.6582		146.919	62.9193	72.7248	1.81464	5.19372	44.8194	4.29247e-06	0.000604389		62.5	75	75		0.0001554	0.00725709	0.00136173	0.867722	0.791816	1.32987e-05	0.000256854		14.3167
ENSG00000155090	KLF10	protein_coding	Kruppel like factor 10	This gene encodes a member of a family of proteins that feature C2H2-type zinc finger domains. The encoded protein is a transcriptional repressor that acts as an effector of transforming growth factor beta signaling. Activity of this protein may inhibit the growth of cancers, particularly pancreatic cancer. Alternative splicing results in multiple transcript variants. [provided by RefSeq, Jun 201…	GO:0000122 (negative regulation of transcription from RNA polymerase II promoter), GO:0006357 (regulation of transcription from RNA polymerase II promoter), GO:0007267 (cell-cell signaling), GO:0007623 (circadian rhythm), GO:0008285 (negative regulation of cell proliferation), GO:0009267 (cellular response to starvation), GO:0030282 (bone mineralization), GO:0035019 (somatic stem cell maintenance…					-0.369017	-1.03688	-0.827881	-0.379739	-2.06524	-0.837883	-2.28333	-0.634715		1.47428	0.267615	0.753255	1.83114	1.86446	0.74413	-0.215532	1.71534		146.911	91.2313	87.5991	2.16037	7.18339	36.4005	1.49588e-05	0.00119323		75	75	75		0.0001554	0.00725709	0.00227219	0.867722	0.770412	1.32987e-05	0.000479152		78.0468
ENSG00000178607	ERN1	protein_coding	endoplasmic reticulum to nucleus signaling 1	The protein encoded by this gene is the ER to nucleus signalling 1 protein, a human homologue of the yeast Ire1 gene product. This protein possesses intrinsic kinase activity and an endoribonuclease activity and it is important in altering gene expression as a response to endoplasmic reticulum-based stress signals. [provided by RefSeq, Jul 2008]. Publication Note: This RefSeq record includes a su…	hsa04140 (Autophagy - animal), hsa04141 (Protein processing in endoplasmic reticulum), hsa04210 (Apoptosis), hsa04932 (Non-alcoholic fatty liver disease), hsa05010 (Alzheimer disease), hsa05012 (Parkinson disease), hsa05014 (Amyotrophic lateral sclerosis), hsa05016 (Huntington disease), hsa05017 (Spinocerebellar ataxia), hsa05022 (Pathways of neurodegeneration - multiple diseases), hsa05417 (Lipi…					0.292277	-1.08939	-1.58087	-1.05777	-1.52352	-0.943491	-0.84759	-1.10719		2.12378	0.668392	0.0355056	0.961757	-0.388841	0.314062	2.42833	1.71457		146.859	72.1353	48.3161	2.21618	5.71727	27.4622	7.21099e-05	0.00289952		62.5	87.5	87.5		0.000621601	0.0142881	0.0158378	0.813489	0.639815	0.000126559	0.00760244		42.7415
ENSG00000159202	UBE2Z	protein_coding	ubiquitin conjugating enzyme E2 Z	This gene encodes an enzyme which ubiquitinates proteins which participate in signaling pathways and apoptosis. [provided by RefSeq, Feb 2012]. Sequence Note: This RefSeq record was created from transcript and genomic sequence data to make the sequence consistent with the reference genome assembly. The genomic coordinates used for the transcript record were based on transcript alignments.	hsa04120 (Ubiquitin mediated proteolysis), GO:0006511 (ubiquitin-dependent protein catabolic process), GO:0006915 (apoptotic process), GO:0010951 (negative regulation of endopeptidase activity), GO:0016567 (protein ubiquitination), GO:0043065 (positive regulation of apoptotic process), GO:0043066 (negative regulation of apoptotic process), GO:0005634 (nucleus), GO:0005654 (nucleoplasm), GO:000582…					-0.468476	-0.45833	-0.568937	-0.769869	-1.42374	-0.565602	-0.512237	-0.908543		0.654	1.01776	0.417012	0.47538	0.724354	0.629103	1.3085	0.449618		146.699	97.6486	36.8368	1.42465	8.60126	60.4303	6.36257e-07	0.000184103		62.5	75	75		0.0001554	0.00725709	7.66254e-05	0.867722	0.886836	1.32987e-05	4.70187e-06		244.218
ENSG00000133639	BTG1	protein_coding	BTG anti-proliferation factor 1	This gene is a member of an anti-proliferative gene family that regulates cell growth and differentiation. Expression of this gene is highest in the G0/G1 phases of the cell cycle and downregulated when cells progressed through G1. The encoded protein interacts with several nuclear receptors, and functions as a coactivator of cell differentiation. This locus has been shown to be involved in a t(8…	hsa03018 (RNA degradation), GO:0006355 (regulation of transcription, DNA-templated), GO:0006479 (protein methylation), GO:0006979 (response to oxidative stress), GO:0007283 (spermatogenesis), GO:0008285 (negative regulation of cell proliferation), GO:0016477 (cell migration), GO:0030308 (negative regulation of cell growth), GO:0043434 (response to peptide hormone), GO:0045603 (positive regulation…					-0.390688	-0.996611	-0.903363	-0.763876	-0.992615	-1.80392	-0.289781	-0.472921		0.900085	0.790423	0.436941	0.606644	0.58196	0.27747	1.65597	1.36429		146.415	91.9902	68.0829	1.6739	7.28006	47.8486	2.85835e-06	0.000479326		75	62.5	75		0.0001554	0.00725709	0.000815768	0.867722	0.813153	1.32987e-05	0.000128043		96.2554
ENSG00000115008	IL1A	protein_coding	interleukin 1 alpha	The protein encoded by this gene is a member of the interleukin 1 cytokine family. This cytokine is a pleiotropic cytokine involved in various immune responses, inflammatory processes, and hematopoiesis. This cytokine is produced by monocytes and macrophages as a proprotein, which is proteolytically processed and released in response to cell injury, and thus induces apoptosis. This gene and eight…	hsa04010 (MAPK signaling pathway), hsa04060 (Cytokine-cytokine receptor interaction), hsa04217 (Necroptosis), hsa04218 (Cellular senescence), hsa04380 (Osteoclast differentiation), hsa04640 (Hematopoietic cell lineage), hsa04932 (Non-alcoholic fatty liver disease), hsa04933 (AGE-RAGE signaling pathway in diabetic complications), hsa04940 (Type I diabetes mellitus), hsa05010 (Alzheimer disease), h…					0.499432	-4.1016	-1.52901	-1.52475	-4.59735	-1.31397	-4.59735	-3.27412		3.90861	1.59167	3.20606	3.14998	0.351432	3.16177	2.12169	2.9475		146.396	84.3532	63.3801	4.59641	6.51763	16.3494	0.000883283	0.0138632		87.5	87.5	87.5		0.00131538	0.0225447	0.00262407	0.843089	0.769449	4.10361e-05	0.000492024		33.2203
ENSG00000130939	UBE4B	protein_coding	ubiquitination factor E4B	The modification of proteins with ubiquitin is an important cellular mechanism for targeting abnormal or short-lived proteins for degradation. Ubiquitination involves at least three classes of enzymes: ubiquitin-activating enzymes, or E1s, ubiquitin-conjugating enzymes, or E2s, and ubiquitin-protein ligases, or E3s. This gene encodes an additional conjugation factor, E4, which is involved in mult…	hsa04120 (Ubiquitin mediated proteolysis), hsa04141 (Protein processing in endoplasmic reticulum), GO:0000209 (protein polyubiquitination), GO:0003222 (ventricular trabecula myocardium morphogenesis), GO:0006511 (ubiquitin-dependent protein catabolic process), GO:0006513 (protein monoubiquitination), GO:0008626 (granzyme-mediated apoptotic signaling pathway), GO:0009411 (response to UV), GO:00304…					0.291927	0.364315	0.917243	0.585076	0.694217	0.698144	1.10012	0.616036		-0.796086	-1.21629	-0.247199	-0.28299	-0.888872	-0.577764	-0.777587	-0.480289		146.381	69.4721	73.0636	-1.33852	5.5616	64.2681	4.22793e-07	0.000151545		75	62.5	75		0.0001554	0.00725709	1.04994e-05	-0.867722	-0.908111	1.32987e-05	1.15998e-06		51.4289
ENSG00000120910	PPP3CC	protein_coding	protein phosphatase 3 catalytic subunit gamma	Calcineurin is a calcium-dependent, calmodulin-stimulated protein phosphatase involved in the downstream regulation of dopaminergic signal transduction. Calcineurin is composed of a regulatory subunit and a catalytic subunit. The protein encoded by this gene represents one of the regulatory subunits that has been found for calcineurin. Three transcript variants encoding different isoforms have be…	hsa04010 (MAPK signaling pathway), hsa04020 (Calcium signaling pathway), hsa04022 (cGMP-PKG signaling pathway), hsa04114 (Oocyte meiosis), hsa04218 (Cellular senescence), hsa04310 (Wnt signaling pathway), hsa04360 (Axon guidance), hsa04370 (VEGF signaling pathway), hsa04380 (Osteoclast differentiation), hsa04625 (C-type lectin receptor signaling pathway), hsa04650 (Natural killer cell mediated cy…					0.0952708	-0.165656	-1.82235	-1.45658	-2.02547	-0.159788	-0.491294	-1.97707		0.994774	1.0299	-0.00497741	0.921011	1.06252	0.945784	1.90024	1.15369		146.257	90.0047	31.3207	1.86076	7.04186	26.9095	8.033e-05	0.00311579		87.5	50	87.5		0.0003108	0.0101922	0.00043616	0.840606	0.812102	4.54863e-05	0.000132774		103.97
ENSG00000136367	ZFHX2	protein_coding	zinc finger homeobox 2		GO:0000122 (negative regulation of transcription from RNA polymerase II promoter), GO:0030534 (adult behavior), GO:0045893 (positive regulation of transcription, DNA-templated), GO:0051930 (regulation of sensory perception of pain), GO:0005634 (nucleus), GO:0000978 (RNA polymerase II core promoter proximal region sequence-specific DNA binding), GO:0000981 (sequence-specific DNA binding RNA polyme…					-1.67954	-0.882036	-1.53032	-1.43857	-1.16403	-1.58571	-0.525841	-1.22965		3.00843	2.57795	-0.143728	1.27808	-0.248967	0.564377	2.62207	0.377481		146.043	23.6837	82.1644	4.63103	2.3741	29.2336	5.14987e-05	0.00245024		62.5	100	100		0.000681956	0.0154114	0.0225029	0.890954	0.614146	3.66858e-06	0.011375		0
ENSG00000164400	CSF2	protein_coding	colony stimulating factor 2	The protein encoded by this gene is a cytokine that controls the production, differentiation, and function of granulocytes and macrophages. The active form of the protein is found extracellularly as a homodimer. This gene has been localized to a cluster of related genes at chromosome region 5q31, which is known to be associated with interstitial deletions in the 5q- syndrome and acute myelogenous…	hsa04060 (Cytokine-cytokine receptor interaction), hsa04630 (JAK-STAT signaling pathway), hsa04640 (Hematopoietic cell lineage), hsa04650 (Natural killer cell mediated cytotoxicity), hsa04657 (IL-17 signaling pathway), hsa04660 (T cell receptor signaling pathway), hsa04664 (Fc epsilon RI signaling pathway), hsa04668 (TNF signaling pathway), hsa05131 (Shigellosis), hsa05146 (Amoebiasis), hsa05166 …					0.435606	-3.50268	-3.39579	-0.675918	-4.30018	-1.20253	-4.30018	-4.19311		4.25324	-0.143529	3.27379	2.12764	3.96132	4.26251	0.710751	2.68907		146.022	85.3493	5.9565	5.04274	6.60132	14.8896	0.00131195	0.0175684		87.5	87.5	87.5		0.00131538	0.0225447	0.0100406	0.843089	0.681833	4.10361e-05	0.00362362		25.6449
ENSG00000139350	NEDD1	protein_coding	NEDD1 gamma-tubulin ring complex targeting factor		GO:0000086 (G2/M transition of mitotic cell cycle), GO:0010389 (regulation of G2/M transition of mitotic cell cycle), GO:0051301 (cell division), GO:0071539 (protein localization to centrosome), GO:0097711 (NA), GO:0000242 (pericentriolar material), GO:0000922 (spindle pole), GO:0005813 (centrosome), GO:0005814 (centriole), GO:0005829 (cytosol), GO:0036064 (ciliary basal body), GO:0045177 (apical…					-0.922731	-0.109943	-0.570544	-0.868039	-0.978167	-0.853528	-0.407714	-0.757127		0.291125	1.13982	0.341235	0.375972	0.587628	1.10573	1.12699	0.499294		145.87	76.7636	44.3383	1.40699	5.99665	57.6691	8.64976e-07	0.000216811		50	75	75		0.0001554	0.00725709	0.000207068	0.867722	0.856034	1.32987e-05	2.32873e-05		28.8419
ENSG00000277462	ZNF670	protein_coding	zinc finger protein 670		hsa05168 (Herpes simplex virus 1 infection), GO:0006357 (regulation of transcription from RNA polymerase II promoter), GO:0005634 (nucleus), GO:0000981 (sequence-specific DNA binding RNA polymerase II transcription factor activity), GO:0003677 (DNA binding), GO:0005515 (protein binding), GO:0046872 (metal ion binding), R-HSA-212436 (Homo sapiens: Generic Transcription Pathway), R-HSA-73857 (Homo …					-0.948239	-0.919996	-0.619642	-1.03367	-1.63128	-0.852741	-0.614614	-0.935332		1.98324	1.51685	0.912817	0.80486	-0.725454	0.327204	3.10955	-0.373551		145.867	40.7603	93.8199	2.61529	3.86602	27.501	7.15696e-05	0.00288566		62.5	87.5	87.5		0.000621601	0.0142881	0.051475	0.813489	0.530793	0.000126559	0.0343922		3.96141
ENSG00000172795	DCP2	protein_coding	decapping mRNA 2	The protein encoded by this gene is a key component of an mRNA-decapping complex required for degradation of mRNAs, both in normal mRNA turnover, and in nonsense-mediated mRNA decay (NMD). It removes the 7-methyl guanine cap structure from mRNA, prior to its degradation from the 5_ end. Alternatively spliced transcript variants encoding different isoforms have been noted for this gene.[provided b…	hsa03018 (RNA degradation), GO:0000184 (nuclear-transcribed mRNA catabolic process, nonsense-mediated decay), GO:0000290 (deadenylation-dependent decapping of nuclear-transcribed mRNA), GO:0006402 (mRNA catabolic process), GO:0032211 (negative regulation of telomere maintenance via telomerase), GO:0043488 (regulation of mRNA stability), GO:0043928 (exonucleolytic nuclear-transcribed mRNA cataboli…					-1.1061	-0.659768	-0.0666415	-0.646298	-0.861196	-0.405027	-0.592277	-0.593706		0.899893	0.889783	0.45998	0.500364	0.424469	0.728725	0.472733	0.555061		145.706	64.8099	85.9931	1.25029	5.30293	67.051	3.18194e-07	0.000138106		62.5	75	75		0.0001554	0.00725709	4.98845e-07	0.867722	0.9312	1.32987e-05	1.62896e-07		15.9846
ENSG00000173918	C1QTNF1	protein_coding	C1q and TNF related 1		GO:0007204 (positive regulation of cytosolic calcium ion concentration), GO:0010544 (negative regulation of platelet activation), GO:0010628 (positive regulation of gene expression), GO:0010906 (regulation of glucose metabolic process), GO:0043410 (positive regulation of MAPK cascade), GO:0051260 (protein homooligomerization), GO:0051897 (positive regulation of protein kinase B signaling), GO:007…					0.534828	-5.82818	-0.200577	-0.456148	-2.67391	-0.254848	-3.00347	-2.03153		1.72859	1.30726	0.968003	1.3314	2.68451	2.10038	2.5377	1.25599		145.385	94.1452	58.5959	2.74381	7.61952	15.7619	0.00103329	0.0151826		87.5	50	87.5		0.0001554	0.00725709	0.00102393	0.867722	0.798449	1.32987e-05	0.000208677		135.313
ENSG00000170075	GPR37L1	protein_coding	G protein-coupled receptor 37 like 1		GO:0003085 (negative regulation of systemic arterial blood pressure), GO:0007186 (G-protein coupled receptor signaling pathway), GO:0007193 (adenylate cyclase-inhibiting G-protein coupled receptor signaling pathway), GO:0021940 (positive regulation of cerebellar granule cell precursor proliferation), GO:0043410 (positive regulation of MAPK cascade), GO:0045665 (negative regulation of neuron diffe…					-1.04934	-1.23711	-1.23711	-1.0983	-1.08067	-1.05517	-1.12202	-1.07934		1.53932	1.84594	-0.129997	1.80577	-0.286604	0.471646	2.13136	1.58162		144.995	14.9353	98.8209	5.83838	1.39036	61.2052	5.84895e-07	0.000179819		62.5	100	100		0.000409933	0.0131508	0.00310236	0.926855	0.762749	2.47166e-07	0.00058973		0.138997
ENSG00000171223	JUNB	protein_coding	JunB proto-oncogene, AP-1 transcription factor subunit		hsa04380 (Osteoclast differentiation), hsa04668 (TNF signaling pathway), hsa04935 (Growth hormone synthesis, secretion and action), GO:0000122 (negative regulation of transcription from RNA polymerase II promoter), GO:0001570 (vasculogenesis), GO:0001649 (osteoblast differentiation), GO:0001829 (trophectodermal cell differentiation), GO:0006357 (regulation of transcription from RNA polymerase II …					-1.31725	-0.719781	-1.35085	-0.294528	-2.57603	-1.00292	-1.38164	0.0531605		0.628244	0.703418	0.463156	0.434834	1.31603	0.635044	2.43778	1.97133		144.605	88.1751	56.6375	2.19021	6.8529	30.9914	3.73619e-05	0.00201223		75	75	75		0.0001554	0.00725709	0.00914978	0.867722	0.681831	1.32987e-05	0.00362374		30.7183
ENSG00000243978	RTL9	protein_coding	retrotransposon Gag like 9							-1.23925	-1.18383	-0.655531	-0.738781	-0.993433	-1.32817	-1.17936	-0.900428		0.320964	-0.460967	0.541181	4.05936	1.53032	0.173353	0.810886	1.24369		144.332	23.5414	91.15	4.24916	2.3594	31.3584	3.49954e-05	0.00194146		62.5	100	100		0.000859897	0.0187751	0.153223	0.874173	0.393542	9.54016e-06	0.131527		0.277994
ENSG00000164136	IL15	protein_coding	interleukin 15	The protein encoded by this gene is a cytokine that regulates T and natural killer cell activation and proliferation. This cytokine and interleukine 2 share many biological activities. They are found to bind common hematopoietin receptor subunits, and may compete for the same receptor, and thus negatively regulate each other_s activity. The number of CD8+ memory cells is shown to be controlled by…	hsa04060 (Cytokine-cytokine receptor interaction), hsa04630 (JAK-STAT signaling pathway), hsa04668 (TNF signaling pathway), hsa04672 (Intestinal immune network for IgA production), hsa05166 (Human T-cell leukemia virus 1 infection), hsa05200 (Pathways in cancer), hsa05323 (Rheumatoid arthritis), GO:0001866 (NK T cell proliferation), GO:0006954 (inflammatory response), GO:0006955 (immune response)…					-1.69984	-1.27056	-0.333632	-1.65457	-3.27206	-0.161702	-0.492841	-1.1054		0.975042	2.46231	1.20183	0.343829	0.978083	0.874409	2.87383	0.281258		144.274	51.3587	61.6521	2.72854	4.53484	24.2269	0.000138564	0.0044646		75	62.5	75		0.0001554	0.00725709	0.0183059	0.867722	0.630031	1.32987e-05	0.00890042		3.33593
ENSG00000102531	FNDC3A	protein_coding	fibronectin type III domain containing 3A		GO:0007286 (spermatid development), GO:0009566 (fertilization), GO:0060009 (Sertoli cell development), GO:0098609 (cell-cell adhesion), GO:0000139 (Golgi membrane), GO:0001669 (acrosomal vesicle), GO:0005794 (Golgi apparatus), GO:0005829 (cytosol), GO:0012506 (vesicle membrane), GO:0016020 (membrane), GO:0016021 (integral component of membrane), GO:0003723 (RNA binding)					-1.0365	-0.621505	-0.949151	-0.187123	-1.31352	-0.899009	-0.755129	-0.362474		0.051601	0.419178	0.135674	1.45398	0.471274	1.11999	1.39306	1.07966		144.269	92.9254	94.9854	1.5944	7.42118	43.6726	5.03384e-06	0.000663143		50	75	75		0.0001554	0.00725709	0.00134572	0.867722	0.793521	1.32987e-05	0.000243666		68.456
ENSG00000146457	WTAP	protein_coding	WT1 associated protein	The Wilms tumor suppressor gene WT1 appears to play a role in both transcriptional and posttranscriptional regulation of certain cellular genes. This gene encodes a WT1-associating protein, which is a ubiquitously expressed nuclear protein. Like WT1 protein, this protein is localized throughout the nucleoplasm as well as in speckles and partially colocalizes with splicing factors. Alternative spl…	GO:0000381 (regulation of alternative mRNA splicing, via spliceosome), GO:0006397 (mRNA processing), GO:0007049 (cell cycle), GO:0007275 (multicellular organismal development), GO:0008380 (RNA splicing), GO:0016070 (RNA metabolic process), GO:0080009 (mRNA methylation), GO:0005634 (nucleus), GO:0005654 (nucleoplasm), GO:0005737 (cytoplasm), GO:0016607 (nuclear speck), GO:0031965 (nuclear membrane…					-0.862665	-1.73849	-0.770264	0.256539	-1.7218	-0.899111	-1.52575	-0.43811		0.798356	0.300478	0.360513	1.0166	1.82098	0.843875	1.23865	1.32019		144.223	95.6427	58.0945	1.86319	7.94723	36.2061	1.54326e-05	0.00120497		75	75	75		0.0001554	0.00725709	0.000511983	0.867722	0.813508	1.32987e-05	0.000126477		102.719
ENSG00000120690	ELF1	protein_coding	E74 like ETS transcription factor 1	This gene encodes an E26 transformation-specific related transcription factor. The encoded protein is primarily expressed in lymphoid cells and acts as both an enhancer and a repressor to regulate transcription of various genes. Alternative splicing results in multiple transcript variants. [provided by RefSeq, Feb 2009].	GO:0001817 (regulation of cytokine production), GO:0001959 (regulation of cytokine-mediated signaling pathway), GO:0006357 (regulation of transcription from RNA polymerase II promoter), GO:0030154 (cell differentiation), GO:0045893 (positive regulation of transcription, DNA-templated), GO:0045944 (positive regulation of transcription from RNA polymerase II promoter), GO:0050855 (regulation of B c…					-1.13981	-0.767748	-0.673618	-0.5346	-0.902301	-0.700447	-0.344519	-0.37582		0.548373	0.858865	0.03289	0.41957	0.344677	0.752955	1.60971	0.871824		144.131	81.2428	75.2931	1.43187	6.27731	49.4717	2.31722e-06	0.00042744		62.5	75	75		0.0001554	0.00725709	0.00181261	0.867722	0.783565	1.32987e-05	0.000329287		29.7453
ENSG00000123739	PLA2G12A	protein_coding	phospholipase A2 group XIIA	Secreted phospholipase A2 (sPLA2) enzymes liberate arachidonic acid from phospholipids for production of eicosanoids and exert a variety of physiologic and pathologic effects. Group XII sPLA2s, such as PLA2G12A, have relatively low specific activity and are structurally and functionally distinct from other sPLA2s (Gelb et al., 2000 [PubMed 11031251]).[supplied by OMIM, Mar 2008]. Sequence Note: T…	hsa00564 (Glycerophospholipid metabolism), hsa00565 (Ether lipid metabolism), hsa00590 (Arachidonic acid metabolism), hsa00591 (Linoleic acid metabolism), hsa00592 (alpha-Linolenic acid metabolism), hsa01100 (Metabolic pathways), hsa04014 (Ras signaling pathway), hsa04270 (Vascular smooth muscle contraction), hsa04972 (Pancreatic secretion), hsa04975 (Fat digestion and absorption), GO:0006654 (ph…					1.14207	1.43036	-0.250592	0.155881	1.4295	0.921133	1.43835	0.717199		-0.89384	-0.162634	-1.65273	-1.01096	-0.947637	-0.993357	-0.994205	-0.32854		143.952	47.1031	57.4507	-1.91044	4.28586	43.0612	5.48713e-06	0.000692082		75	75	75		0.0003108	0.0101922	0.000816499	-0.840606	-0.814165	4.54863e-05	0.000123621		34.4712
ENSG00000089127	OAS1	protein_coding	2'-5'-oligoadenylate synthetase 1	This gene encodes a member of the 2-5A synthetase family, essential proteins involved in the innate immune response to viral infection. The encoded protein is induced by interferons and uses adenosine triphosphate in 2_-specific nucleotidyl transfer reactions to synthesize 2_,5_-oligoadenylates (2-5As). These molecules activate latent RNase L, which results in viral RNA degradation and the inhibi…	hsa04621 (NOD-like receptor signaling pathway), hsa05160 (Hepatitis C), hsa05162 (Measles), hsa05164 (Influenza A), hsa05168 (Herpes simplex virus 1 infection), hsa05169 (Epstein-Barr virus infection), hsa05171 (Coronavirus disease - COVID-19), GO:0006006 (glucose metabolic process), GO:0009615 (response to virus), GO:0042593 (glucose homeostasis), GO:0045071 (negative regulation of viral genome …					-3.20268	-2.91291	-0.247013	-1.94257	-2.77835	-1.3629	-3.3185	-3.73344		3.81897	4.23147	2.53103	2.14844	4.21966	3.8356	2.55372	-3.84051		143.876	80.1653	22.796	5.75432	6.21481	23.1409	0.000174664	0.00511413		87.5	75	87.5		0.00986242	0.0672416	0.00524237	0.67991	0.729258	0.00375795	0.00134781		0.555988
ENSG00000178234	GALNT11	protein_coding	polypeptide N-acetylgalactosaminyltransferase 11		hsa00512 (Mucin type O-glycan biosynthesis), hsa00514 (Other types of O-glycan biosynthesis), hsa01100 (Metabolic pathways), GO:0007220 (Notch receptor processing), GO:0007368 (determination of left/right symmetry), GO:0008593 (regulation of Notch signaling pathway), GO:0016266 (O-glycan processing), GO:0018243 (protein O-linked glycosylation via threonine), GO:0060271 (cilium morphogenesis), GO:…					1.12796	0.662126	-0.314132	0.898292	1.48462	0.599742	0.709329	1.38924		-0.186356	-0.470697	-1.77755	-0.868228	-0.756144	-1.19445	-1.39634	0.0925842		143.711	62.1332	42.8204	-1.66538	5.15583	30.7324	3.91407e-05	0.00205757		87.5	62.5	87.5		0.000621601	0.0142881	0.000580658	-0.813489	-0.80715	0.000126559	0.00015707		63.2436
ENSG00000106701	FSD1L	protein_coding	fibronectin type III and SPRY domain containing 1 like		GO:0008150 (biological_process), GO:0005575 (cellular_component), GO:0003674 (molecular_function)					-0.855448	-1.2025	-0.329899	-1.11496	-0.42113	-0.639242	-0.802363	-0.0800807		1.14639	0.652946	0.756398	0.531694	0.838504	0.458615	0.973033	0.0880429		143.614	49.4206	87.2128	1.41943	4.42638	48.1663	2.74215e-06	0.000471416		75	62.5	75		0.0001554	0.00725709	3.28673e-05	0.867722	0.882918	1.32987e-05	5.90284e-06		9.86878
ENSG00000225964	NRIR	lncRNA	negative regulator of interferon response							-0.745066	-0.745066	-0.56777	-0.745066	-0.745066	-0.745066	-0.745066	-0.717545		0.428661	0.250039	-0.0444874	0.84462	1.21189	1.88833	1.10868	0.0679832		143.428	3.42888	21.278	6.34111	0.114549	48.709	2.5557e-06	0.000448981		50	100	100		0.000409933	0.0131508	0.00726925	0.926855	0.706652	2.47166e-07	0.00221011		0
ENSG00000143384	MCL1	protein_coding	MCL1 apoptosis regulator, BCL2 family member	This gene encodes an anti-apoptotic protein, which is a member of the Bcl-2 family. Alternative splicing results in multiple transcript variants. The longest gene product (isoform 1) enhances cell survival by inhibiting apoptosis while the alternatively spliced shorter gene products (isoform 2 and isoform 3) promote apoptosis and are death-inducing. [provided by RefSeq, Oct 2010].	hsa04151 (PI3K-Akt signaling pathway), hsa04210 (Apoptosis), hsa04630 (JAK-STAT signaling pathway), hsa05206 (MicroRNAs in cancer), GO:0001709 (cell fate determination), GO:0007275 (multicellular organismal development), GO:0008630 (intrinsic apoptotic signaling pathway in response to DNA damage), GO:0010507 (negative regulation of autophagy), GO:0019221 (cytokine-mediated signaling pathway), GO:…					-0.3077	-0.0491972	-0.90989	-0.791659	-1.88478	-0.478965	-0.225323	-0.637087		0.67563	0.503105	0.594001	0.217895	0.635151	0.722955	1.37031	0.565556		143.354	98.15	83.9195	1.27355	8.82375	28.9448	5.43531e-05	0.00249101		87.5	50	87.5		0.0001554	0.00725709	0.000162993	0.867722	0.835884	1.32987e-05	5.50639e-05		319.276
ENSG00000171466	ZNF562	protein_coding	zinc finger protein 562		hsa05168 (Herpes simplex virus 1 infection), GO:0006357 (regulation of transcription from RNA polymerase II promoter), GO:0005634 (nucleus), GO:0000981 (sequence-specific DNA binding RNA polymerase II transcription factor activity), GO:0003677 (DNA binding), GO:0046872 (metal ion binding), R-HSA-212436 (Homo sapiens: Generic Transcription Pathway), R-HSA-73857 (Homo sapiens: RNA Polymerase II Tra…					-0.506225	-0.519646	-0.478345	-0.620244	-0.809779	-0.947217	-0.576991	-0.321108		1.34325	0.631039	0.555757	0.628349	0.357163	0.187078	0.858218	0.218698		143.224	61.4285	91.7598	1.26932	5.12284	54.0656	1.31485e-06	0.000281206		62.5	75	75		0.0001554	0.00725709	0.000719965	0.867722	0.826089	1.32987e-05	8.03779e-05		21.614
ENSG00000136052	SLC41A2	protein_coding	solute carrier family 41 member 2		GO:0070838 (divalent metal ion transport), GO:0098655 (cation transmembrane transport), GO:0005886 (plasma membrane), GO:0016021 (integral component of membrane), GO:0005515 (protein binding), GO:0072509 (divalent inorganic cation transmembrane transporter activity), R-HSA-382551 (Homo sapiens: Transport of small molecules), R-HSA-425366 (Homo sapiens: Transport of bile salts and organic acids, m…					0.17864	-1.40133	-1.18959	-1.70455	-0.950426	-0.589558	-0.313916	-1.47696		1.16562	0.300315	0.303073	1.05152	2.10046	0.3171	1.35793	0.851675		143.053	66.7073	12.7465	1.91677	5.41348	32.519	2.85491e-05	0.00174813		62.5	75	75		0.0001554	0.00725709	0.00378835	0.867722	0.732181	1.32987e-05	0.00125999		36.0697
ENSG00000163121	NEURL3	protein_coding	neuralized E3 ubiquitin protein ligase 3		GO:0016567 (protein ubiquitination), GO:0046872 (metal ion binding), GO:0061630 (ubiquitin protein ligase activity)					-1.64333	-1.64333	-0.917533	-0.78898	-1.64333	-1.5495	-1.64333	-1.09516		0.192176	2.44125	0.36731	2.72716	1.30104	-0.399696	1.36319	2.93206		143.021	23.5549	40.164	5.23583	2.36051	22.0913	0.000219883	0.00595378		62.5	100	100		0.000681956	0.0154114	0.0139484	0.890954	0.656033	3.66858e-06	0.00578568		0
ENSG00000148841	ITPRIP	protein_coding	inositol 1,4,5-trisphosphate receptor interacting protein	This gene encodes a membrane-associated protein that binds the inositol 1,4,5-trisphosphate receptor (ITPR). The encoded protein enhances the sensitivity of ITPR to intracellular calcium signaling. Alternative splicing results in multiple transcript variants. [provided by RefSeq, Dec 2012].	GO:0006469 (negative regulation of protein kinase activity), GO:1902042 (negative regulation of extrinsic apoptotic signaling pathway via death domain receptors), GO:0005886 (plasma membrane), GO:0016020 (membrane), GO:0004860 (protein kinase inhibitor activity), GO:0005515 (protein binding)					-0.187224	-0.513492	-0.359176	-0.920932	-1.50543	-0.328297	-0.942418	-1.71579		0.548218	0.968518	0.756697	0.124926	1.27908	1.14582	1.47624	0.173257		142.595	87.8092	94.9651	1.61898	6.82929	38.2104	1.12511e-05	0.0010186		75	62.5	75		0.0001554	0.00725709	0.000492633	0.867722	0.821813	1.32987e-05	9.41314e-05		81.1742
ENSG00000128422	KRT17	protein_coding	keratin 17	This gene encodes the type I intermediate filament chain keratin 17, expressed in nail bed, hair follicle, sebaceous glands, and other epidermal appendages. Mutations in this gene lead to Jackson-Lawler type pachyonychia congenita and steatocystoma multiplex. [provided by RefSeq, Aug 2008]. Publication Note: This RefSeq record includes a subset of the publications that are available for this gene…	hsa04915 (Estrogen signaling pathway), hsa05150 (Staphylococcus aureus infection), GO:0007165 (signal transduction), GO:0008544 (epidermis development), GO:0030307 (positive regulation of cell growth), GO:0031069 (hair follicle morphogenesis), GO:0031424 (keratinization), GO:0045109 (intermediate filament organization), GO:0045727 (positive regulation of translation), GO:0051798 (positive regulat…					-2.54642	-2.23844	-1.65593	-1.1988	-2.30809	-2.39071	-1.52762	-0.990168		-0.664853	2.8085	3.92198	1.87688	1.80521	-2.55346	3.22605	4.43587		142.484	53.6491	12.7533	5.63308	4.67111	30.955	3.76063e-05	0.00201802		75	75	75		0.00656165	0.0531937	0.0277161	0.715626	0.594876	0.00182604	0.0150698		0.138997
ENSG00000168209	DDIT4	protein_coding	DNA damage inducible transcript 4		hsa04140 (Autophagy - animal), hsa04150 (mTOR signaling pathway), hsa04151 (PI3K-Akt signaling pathway), hsa05206 (MicroRNAs in cancer), GO:0001666 (response to hypoxia), GO:0001764 (neuron migration), GO:0006915 (apoptotic process), GO:0007420 (brain development), GO:0008283 (cell proliferation), GO:0010801 (negative regulation of peptidyl-threonine phosphorylation), GO:0030182 (neuron different…					-1.44556	-0.999502	-0.973031	-0.527879	-1.54145	-0.999811	-0.969877	-0.314795		0.569556	1.28447	1.41187	0.240973	-0.783515	0.811771	2.10463	2.13216		142.425	64.1933	14.8607	2.23101	5.26192	37.0508	1.34882e-05	0.00112455		75	75	75		0.000621601	0.0142881	0.00769979	0.813489	0.699635	0.000126559	0.00255397		9.0348
ENSG00000276070	CCL4L2	protein_coding	C-C motif chemokine ligand 4 like 2	This gene is one of several cytokine genes that are clustered on the q-arm of chromosome 17. Cytokines are a family of secreted proteins that function in inflammatory and immunoregulatory processes. The protein encoded by this family member is similar to the chemokine (C-C motif) ligand 4 product, which inhibits HIV entry by binding to the cellular receptor CCR5. The copy number of this gene vari…	hsa04060 (Cytokine-cytokine receptor interaction), hsa04061 (Viral protein interaction with cytokine and cytokine receptor), hsa04062 (Chemokine signaling pathway), hsa04064 (NF-kappa B signaling pathway), hsa04620 (Toll-like receptor signaling pathway), hsa04623 (Cytosolic DNA-sensing pathway), hsa05163 (Human cytomegalovirus infection), GO:0002548 (monocyte chemotaxis), GO:0006954 (inflammatory…					-2.13213	-2.31989	-2.31989	-2.2078	-2.31989	-0.311223	-2.2612	-2.31989		2.03936	3.34363	-0.444526	1.87779	5.51159	5.24471	0.876387	-2.25704		142.396	59.3888	6.7019	7.30694	5.01269	18.7665	0.000477612	0.0093975		75	75	75		0.00353839	0.0385358	0.08685	0.767552	0.469611	0.000518225	0.0664597		0.138997
ENSG00000276462		lncRNA	novel transcript							-1.0911	-1.44499	-1.44499	-1.44499	-1.14742	-1.18002	-1.38629	-1.39046		1.61434	3.25845	-1.07925	1.13878	1.47535	-0.0111796	3.43923	0.694532		142.384	23.0738	73.6057	6.7076	2.31436	34.8555	1.92305e-05	0.00136973		75	87.5	87.5		0.00146006	0.02454	0.0399122	0.83666	0.558331	5.33836e-05	0.0245897		0.277994
ENSG00000228409	CCT6P1	transcribed_unprocessed_pseudogene	chaperonin containing TCP1 subunit 6 pseudogene 1							-1.00171	-1.76293	-1.39688	-0.713573	-0.546997	-0.678318	-0.21473	-0.601977		0.680692	1.36708	-0.176226	2.02168	-0.180216	0.33411	1.33107	1.53893		142.281	32.1407	33.5908	2.13381	3.19194	29.2019	5.18042e-05	0.00245024		62.5	87.5	87.5		0.0001554	0.00725709	0.00645411	0.867722	0.708809	1.32987e-05	0.00211233		2.77994
ENSG00000172602	RND1	protein_coding	Rho family GTPase 1	This gene encodes a protein that belongs to the Rho GTPase family. Members of this family regulate the organization of the actin cytoskeleton in response to extracellular growth factors. A similar protein in rat interacts with a microtubule regulator to control axon extension. [provided by RefSeq, Apr 2014]. Publication Note: This RefSeq record includes a subset of the publications that are avail…	hsa04360 (Axon guidance), GO:0007015 (actin filament organization), GO:0007162 (negative regulation of cell adhesion), GO:0007266 (Rho protein signal transduction), GO:0008360 (regulation of cell shape), GO:0016322 (neuron remodeling), GO:0030334 (regulation of cell migration), GO:0030950 (establishment or maintenance of actin cytoskeleton polarity), GO:0032956 (regulation of actin cytoskeleton o…					-1.29425	-0.601203	-1.47084	-1.4831	-1.64813	-1.4662	-1.37599	-1.08109		1.15803	3.35023	0.0779426	1.60165	-0.635694	-0.250411	2.65111	2.46795		142.151	24.6459	29.4572	5.14728	2.47363	31.5681	3.37187e-05	0.00192118		62.5	87.5	87.5		0.000826441	0.0184505	0.027215	0.877515	0.596484	7.97525e-06	0.0147299		0.277994
ENSG00000123595	RAB9A	protein_coding	RAB9A, member RAS oncogene family		hsa05132 (Salmonella infection), hsa05162 (Measles), GO:0006886 (intracellular protein transport), GO:0032482 (Rab protein signal transduction), GO:0032880 (regulation of protein localization), GO:0042147 (retrograde transport, endosome to Golgi), GO:0045921 (positive regulation of exocytosis), GO:0052405 (negative regulation by host of symbiont molecular function), GO:0005764 (lysosome), GO:0005…					-0.170081	-0.83267	-0.974391	-0.626663	-0.566302	-0.832102	-0.731127	-1.00827		1.87018	0.738115	-0.398266	1.0363	-0.0976375	-0.335719	1.35668	1.57195		141.975	72.7451	17.5239	1.6769	5.7512	27.4417	7.23982e-05	0.00290321		62.5	87.5	87.5		0.000621601	0.0142881	0.0111395	0.813489	0.671451	0.000126559	0.0043974		37.3207
ENSG00000172466	ZNF24	protein_coding	zinc finger protein 24		GO:0042552 (myelination), GO:0045892 (negative regulation of transcription, DNA-templated), GO:0045944 (positive regulation of transcription from RNA polymerase II promoter), GO:0005634 (nucleus), GO:0000981 (sequence-specific DNA binding RNA polymerase II transcription factor activity), GO:0001228 (RNA polymerase II transcription regulatory region sequence-specific DNA binding transcription fact…					-1.03775	-0.912186	-0.370951	-0.843703	-0.650043	-0.86891	-0.617421	-0.0842311		0.876397	0.923016	0.245725	0.61179	0.248086	0.0525905	1.49419	0.933404		141.844	90.452	90.5401	1.39686	7.09007	43.2568	5.33732e-06	0.00067899		62.5	75	75		0.0001554	0.00725709	0.00122592	0.867722	0.794281	1.32987e-05	0.000237977		56.7107
ENSG00000150630	VEGFC	protein_coding	vascular endothelial growth factor C	The protein encoded by this gene is a member of the platelet-derived growth factor/vascular endothelial growth factor (PDGF/VEGF) family. The encoded protein promotes angiogenesis and endothelial cell growth, and can also affect the permeability of blood vessels. The proprotein is further cleaved into a fully processed form that can bind and activate VEGFR-2 and VEGFR-3 receptors. [provided by Re…	hsa04010 (MAPK signaling pathway), hsa04014 (Ras signaling pathway), hsa04015 (Rap1 signaling pathway), hsa04020 (Calcium signaling pathway), hsa04151 (PI3K-Akt signaling pathway), hsa04510 (Focal adhesion), hsa04668 (TNF signaling pathway), hsa04926 (Relaxin signaling pathway), hsa04933 (AGE-RAGE signaling pathway in diabetic complications), hsa05200 (Pathways in cancer), GO:0001525 (angiogenesi…					0.278245	-0.401588	-0.474298	-0.115896	-2.27452	-0.711158	-3.67418	-1.08628		1.59794	0.99232	0.921684	0.421918	0.619855	0.998479	1.51483	1.39264		141.732	91.1703	42.0682	1.81049	7.17663	18.7953	0.000474252	0.00938141		87.5	50	87.5		0.0001554	0.00725709	6.84676e-05	0.867722	0.850797	1.32987e-05	2.94714e-05		126.001
ENSG00000285744		lncRNA	novel transcript							-1.8076	-2.16148	-1.45482	-0.394402	-1.50827	-1.23	-2.16148	-0.721		1.52814	0.536203	0.706352	1.9426	2.53004	1.56223	1.07981	1.55365		141.718	27.0787	83.0182	3.88448	2.71282	20.8613	0.000290456	0.00708472		100	87.5	100		0.000906857	0.0187751	0.00120043	0.870285	0.808281	1.16789e-05	0.000151216		0.277994
ENSG00000111335	OAS2	protein_coding	2'-5'-oligoadenylate synthetase 2	This gene encodes a member of the 2-5A synthetase family, essential proteins involved in the innate immune response to viral infection. The encoded protein is induced by interferons and uses adenosine triphosphate in 2_-specific nucleotidyl transfer reactions to synthesize 2_,5_-oligoadenylates (2-5As). These molecules activate latent RNase L, which results in viral RNA degradation and the inhibi…	hsa04621 (NOD-like receptor signaling pathway), hsa05160 (Hepatitis C), hsa05162 (Measles), hsa05164 (Influenza A), hsa05168 (Herpes simplex virus 1 infection), hsa05169 (Epstein-Barr virus infection), hsa05171 (Coronavirus disease - COVID-19), GO:0006139 (nucleobase-containing compound metabolic process), GO:0006401 (RNA catabolic process), GO:0009615 (response to virus), GO:0009617 (response to…					-3.01215	-2.83184	0.620169	-1.51923	-3.87991	-0.749729	-2.34221	-4.12722		2.69637	3.71815	2.54215	2.07194	3.49295	3.73524	2.18109	-2.59577		141.614	93.0609	68.6996	4.34397	7.44091	23.929	0.000147555	0.00465456		75	75	75		0.0018648	0.0248814	0.00411187	0.759257	0.742427	0.000646666	0.000988128		4.5869
ENSG00000123358	NR4A1	protein_coding	nuclear receptor subfamily 4 group A member 1	This gene encodes a member of the steroid-thyroid hormone-retinoid receptor superfamily. Expression is induced by phytohemagglutinin in human lymphocytes and by serum stimulation of arrested fibroblasts. The encoded protein acts as a nuclear transcription factor. Translocation of the protein from the nucleus to mitochondria induces apoptosis. Multiple transcript variants encoding different isofor…	hsa04010 (MAPK signaling pathway), hsa04151 (PI3K-Akt signaling pathway), hsa04925 (Aldosterone synthesis and secretion), hsa04927 (Cortisol synthesis and secretion), hsa04934 (Cushing syndrome), GO:0001938 (positive regulation of endothelial cell proliferation), GO:0002042 (cell migration involved in sprouting angiogenesis), GO:0006367 (transcription initiation from RNA polymerase II promoter), …					-1.76197	-0.0544575	-2.01801	0.0664228	-1.34612	-2.19317	-0.226868	-1.75629		-0.481881	1.23986	1.56707	0.65182	0.537376	1.12115	2.40249	2.25259		141.436	44.9549	40.0623	2.50382	4.14484	22.8043	0.000187913	0.00534304		87.5	62.5	87.5		0.0010878	0.0187751	0.00709596	0.786373	0.697229	0.000302951	0.00268139		2.43245
ENSG00000152465	NMT2	protein_coding	N-myristoyltransferase 2	N-myristoyltransferase (NMT) catalyzes the reaction of N-terminal myristoylation of many signaling proteins. It transfers myristic acid from myristoyl coenzyme A to the amino group of a protein_s N-terminal glycine residue. Biochemical evidence indicates the presence of several distinct NMTs, varying in apparent molecular weight and /or subcellular distribution. The predicted 498-amino acid of hu…	GO:0018008 (N-terminal peptidyl-glycine N-myristoylation), GO:0022400 (regulation of rhodopsin mediated signaling pathway), GO:0075733 (intracellular transport of virus), GO:0005737 (cytoplasm), GO:0005794 (Golgi apparatus), GO:0005829 (cytosol), GO:0005886 (plasma membrane), GO:0019898 (extrinsic component of membrane), GO:0043657 (host cell), GO:0004379 (glycylpeptide N-tetradecanoyltransferase…					1.32695	0.53141	0.333855	0.601186	0.780136	1.39945	-0.126023	1.22966		-0.66555	-0.83739	-0.472509	-0.645002	-1.59402	-0.250944	-1.40865	-0.202565		141.324	58.9686	64.261	-1.58791	4.98816	35.8777	1.62719e-05	0.00125065		75	62.5	75		0.0001554	0.00725709	0.000906788	-0.867722	-0.801872	1.32987e-05	0.000186915		66.927
ENSG00000143498	TAF1A	protein_coding	TATA-box binding protein associated factor, RNA polymerase I subunit A	This gene encodes a subunit of the RNA polymerase I complex, Selectivity Factor I (SLI). The encoded protein is a TATA box-binding protein-associated factor that plays a role in the assembly of the RNA polymerase I preinitiation complex. Alternate splicing results in multiple transcript variants encoding multiple isoforms.[provided by RefSeq, Jan 2011].	GO:0006360 (transcription from RNA polymerase I promoter), GO:0006361 (transcription initiation from RNA polymerase I promoter), GO:0006362 (transcription elongation from RNA polymerase I promoter), GO:0006363 (termination of RNA polymerase I transcription), GO:0006366 (transcription from RNA polymerase II promoter), GO:0045815 (positive regulation of gene expression, epigenetic), GO:0000120 (RNA…					-1.08362	-0.834701	-0.295768	-0.842006	-0.632995	-0.819654	-1.02603	-0.752793		1.04831	-0.0872423	0.584613	1.31195	0.433349	-0.0582009	1.12211	1.93268		141.304	28.0613	32.0255	2.02344	2.81697	39.1982	9.67039e-06	0.000929862		62.5	87.5	87.5		0.0001554	0.00725709	0.00563312	0.867722	0.721457	1.32987e-05	0.00160697		2.01546
ENSG00000258183	LINC02392	lncRNA	long intergenic non-protein coding RNA 2392							-1.11622	-2.03862	-1.11057	-0.521548	-2.0966	-1.21687	-1.87493	-1.88986		3.07312	1.44902	-0.647062	1.64267	2.83224	1.0584	1.17875	1.27809		140.968	29.1794	8.57898	4.48034	2.92079	25.2086	0.000113021	0.00392434		87.5	87.5	87.5		0.00125115	0.0215188	0.011792	0.846855	0.669263	3.49846e-05	0.00457617		0.972978
ENSG00000100422	CERK	protein_coding	ceramide kinase	CERK converts ceramide to ceramide 1-phosphate (C1P), a sphingolipid metabolite. Both CERK and C1P have been implicated in various cellular processes, including proliferation, apoptosis, phagocytosis, and inflammation (Kim et al., 2006 [PubMed 16488390]).[supplied by OMIM, Mar 2008]. Sequence Note: The RefSeq transcript and protein were derived from genomic sequence to make the sequence consisten…	hsa00600 (Sphingolipid metabolism), GO:0006672 (ceramide metabolic process), GO:0006687 (glycosphingolipid metabolic process), GO:0046834 (lipid phosphorylation), GO:0005737 (cytoplasm), GO:0005886 (plasma membrane), GO:0016021 (integral component of membrane), GO:0000287 (magnesium ion binding), GO:0001729 (ceramide kinase activity), GO:0003951 (NAD+ kinase activity), GO:0005515 (protein binding…					0.86176	0.675088	0.838758	1.26746	1.06681	0.366467	0.219405	0.803624		-0.692603	-1.7285	-0.282209	-0.519438	-0.529437	-1.07052	-1.34326	0.0666072		140.951	72.9552	55.5872	-1.49262	5.76166	37.5668	1.24362e-05	0.00108593		75	75	75		0.0001554	0.00725709	2.89514e-05	-0.867722	-0.872131	1.32987e-05	1.06181e-05		83.6761
ENSG00000176716	OR10AB1P	transcribed_unprocessed_pseudogene	olfactory receptor family 10 subfamily AB member 1 pseudogene							-0.847884	-0.847884	-0.847884	-0.847884	-0.847884	-0.754051	-0.652135	-0.847884		-0.222767	0.0734783	0.0884732	1.6327	2.35076	0.816	0.427216	1.32763		140.939	7.37955	31.8764	6.42645	0.538579	40.1069	8.43361e-06	0.000873657		50	100	100		0.000409933	0.0131508	0.0200735	0.926855	0.624864	2.47166e-07	0.00965326		0
ENSG00000132740	IGHMBP2	protein_coding	immunoglobulin mu DNA binding protein 2	This gene encodes a helicase superfamily member that binds a specific DNA sequence from the immunoglobulin mu chain switch region. Mutations in this gene lead to spinal muscle atrophy with respiratory distress type 1. [provided by RefSeq, Jul 2008]. Publication Note: This RefSeq record includes a subset of the publications that are available for this gene. Please see the Gene record to access add…	GO:0000122 (negative regulation of transcription from RNA polymerase II promoter), GO:0006260 (DNA replication), GO:0006281 (DNA repair), GO:0006310 (DNA recombination), GO:0006412 (translation), GO:0032508 (DNA duplex unwinding), GO:0051260 (protein homooligomerization), GO:0005634 (nucleus), GO:0005737 (cytoplasm), GO:0016020 (membrane), GO:0030424 (axon), GO:0030426 (growth cone), GO:1990904 (…					-0.577882	-0.529436	-0.217122	-0.96939	-0.515235	-0.821958	-0.228951	-0.854192		0.907654	0.640074	0.698896	0.853384	0.30577	-0.191718	0.963561	0.536545		140.835	56.502	19.3942	1.24205	4.83878	46.4959	3.41899e-06	0.000531721		75	75	75		0.0001554	0.00725709	0.000127532	0.867722	0.865025	1.32987e-05	1.52028e-05		16.8186
ENSG00000140519	RHCG	protein_coding	Rh family C glycoprotein		GO:0006873 (cellular ion homeostasis), GO:0006885 (regulation of pH), GO:0015696 (ammonium transport), GO:0015837 (amine transport), GO:0030855 (epithelial cell differentiation), GO:0042592 (homeostatic process), GO:0070634 (transepithelial ammonium transport), GO:0072488 (ammonium transmembrane transport), GO:0005886 (plasma membrane), GO:0005887 (integral component of plasma membrane), GO:00163…					-1.08368	-1.08368	-1.08368	-1.08368	-1.08368	-1.08368	-1.08368	-1.02915		1.16964	1.44426	-0.951201	2.01998	0.808847	0.118711	2.91999	1.0847		140.752	14.1695	38.9171	8.96455	1.31149	72.1574	1.93497e-07	9.6024e-05		75	87.5	87.5		0.00146006	0.02454	0.022388	0.83666	0.61503	5.33836e-05	0.0112244		0
ENSG00000117528	ABCD3	protein_coding	ATP binding cassette subfamily D member 3	The protein encoded by this gene is a member of the superfamily of ATP-binding cassette (ABC) transporters. ABC proteins transport various molecules across extra- and intra-cellular membranes. ABC genes are divided into seven distinct subfamilies (ABC1, MDR/TAP, MRP, ALD, OABP, GCN20, White). This protein is a member of the ALD subfamily, which is involved in peroxisomal import of fatty acids and…	hsa02010 (ABC transporters), hsa04146 (Peroxisome), GO:0006633 (fatty acid biosynthetic process), GO:0006635 (fatty acid beta-oxidation), GO:0007031 (peroxisome organization), GO:0014070 (response to organic cyclic compound), GO:0015910 (peroxisomal long-chain fatty acid import), GO:0042493 (response to drug), GO:0042760 (very long-chain fatty acid catabolic process), GO:0055085 (transmembrane tr…					0.51539	0.605475	0.44503	0.979225	0.970002	0.213758	0.599119	0.731757		-1.22398	-0.724835	-0.812721	-0.356423	-0.00801657	-0.503999	-1.13762	-0.292161		140.562	68.6115	74.1817	-1.26274	5.51137	44.6519	4.39269e-06	0.000604389		75	62.5	75		0.0001554	0.00725709	6.30174e-06	-0.867722	-0.894208	1.32987e-05	2.99402e-06		58.3787
ENSG00000120738	EGR1	protein_coding	early growth response 1	The protein encoded by this gene belongs to the EGR family of C2H2-type zinc-finger proteins. It is a nuclear protein and functions as a transcriptional regulator. The products of target genes it activates are required for differentitation and mitogenesis. Studies suggest this is a cancer suppressor gene. [provided by RefSeq, Dec 2014]. Publication Note: This RefSeq record includes a subset of th…	hsa04371 (Apelin signaling pathway), hsa04912 (GnRH signaling pathway), hsa04928 (Parathyroid hormone synthesis, secretion and action), hsa04933 (AGE-RAGE signaling pathway in diabetic complications), hsa05020 (Prion disease), hsa05166 (Human T-cell leukemia virus 1 infection), GO:0000122 (negative regulation of transcription from RNA polymerase II promoter), GO:0001666 (response to hypoxia), GO:…					-0.848541	-0.748571	-3.40299	0.0126984	-4.07464	-2.06101	-1.67835	-0.0734128		2.1838	-0.320684	2.06283	0.565611	0.342687	1.63633	3.75819	2.64605		140.373	97.4859	85.8643	3.2222	8.5193	22.2266	0.000213371	0.00583096		75	75	75		0.000621601	0.0142881	0.0316138	0.813489	0.580656	0.000126559	0.018351		82.8422
ENSG00000138050	THUMPD2	protein_coding	THUMP domain containing 2		GO:0030488 (tRNA methylation), GO:0003723 (RNA binding), GO:0016423 (tRNA (guanine) methyltransferase activity)					-1.06839	-0.306462	-0.969566	-1.1507	-1.0991	-0.566753	-0.898268	-1.09478		1.61661	1.03233	-0.0265164	1.76387	-0.664815	-0.247421	1.60457	2.07538		140.293	51.4061	33.3537	2.17698	4.53841	33.085	2.58978e-05	0.0016407		62.5	75	75		0.000621601	0.0142881	0.00835762	0.813489	0.694434	0.000126559	0.00283578		7.15834
ENSG00000167550	RHEBL1	protein_coding	RHEB like 1		GO:0007264 (small GTPase mediated signal transduction), GO:0031929 (TOR signaling), GO:0051092 (positive regulation of NF-kappaB transcription factor activity), GO:0005737 (cytoplasm), GO:0005886 (plasma membrane), GO:0012505 (endomembrane system), GO:0003924 (GTPase activity), GO:0005515 (protein binding), GO:0005525 (GTP binding), GO:0019003 (GDP binding), GO:0046872 (metal ion binding)					-1.76638	-0.812147	-0.214907	-1.18749	-1.31748	-1.32182	-1.28121	-1.59122		0.288489	0.532551	1.62465	0.49168	1.44673	1.81015	2.57738	0.721042		139.823	25.2152	13.2615	3.34788	2.52891	42.95	5.57438e-06	0.000697128		75	87.5	87.5		0.000930972	0.0187751	0.00647188	0.868361	0.711873	1.28785e-05	0.00197945		0.277994
ENSG00000102524	TNFSF13B	protein_coding	TNF superfamily member 13b	The protein encoded by this gene is a cytokine that belongs to the tumor necrosis factor (TNF) ligand family. This cytokine is a ligand for receptors TNFRSF13B/TACI, TNFRSF17/BCMA, and TNFRSF13C/BAFFR. This cytokine is expressed in B cell lineage cells, and acts as a potent B cell activator. It has been also shown to play an important role in the proliferation and differentiation of B cells. Alte…	hsa04060 (Cytokine-cytokine receptor interaction), hsa04064 (NF-kappa B signaling pathway), hsa04672 (Intestinal immune network for IgA production), hsa05323 (Rheumatoid arthritis), GO:0001782 (B cell homeostasis), GO:0002636 (positive regulation of germinal center formation), GO:0006955 (immune response), GO:0007165 (signal transduction), GO:0030890 (positive regulation of B cell proliferation),…					-1.26656	-2.91968	-0.887308	-1.94171	-1.8252	-0.830772	-1.91815	-2.51034		1.97554	3.16565	1.88924	1.54652	4.54836	3.36571	0.845723	-3.23702		139.786	60.0054	25.9809	4.92802	5.04846	23.2186	0.000171759	0.00505681		87.5	87.5	87.5		0.0116571	0.0751849	0.042786	0.664839	0.550962	0.00495563	0.0269706		2.91893
ENSG00000171763	SPATA5L1	protein_coding	spermatogenesis associated 5 like 1		GO:0005737 (cytoplasm), GO:0005524 (ATP binding), GO:0016887 (ATPase activity)					-0.772623	-0.719277	-0.0271158	-0.568564	-1.18765	-1.07097	-1.20141	-0.854204		-0.029361	-0.260828	0.826204	2.0784	1.32123	-0.41651	0.378937	2.50375		139.729	50.4168	34.0516	2.03993	4.48892	22.879	0.00018488	0.00528734		50	87.5	87.5		0.0010878	0.0187751	0.0350021	0.786373	0.57015	0.000302951	0.0211118		8.61781
ENSG00000169245	CXCL10	protein_coding	C-X-C motif chemokine ligand 10	This antimicrobial gene encodes a chemokine of the CXC subfamily and ligand for the receptor CXCR3. Binding of this protein to CXCR3 results in pleiotropic effects, including stimulation of monocytes, natural killer and T-cell migration, and modulation of adhesion molecule expression. [provided by RefSeq, Sep 2014]. Publication Note: This RefSeq record includes a subset of the publications that a…	hsa04060 (Cytokine-cytokine receptor interaction), hsa04061 (Viral protein interaction with cytokine and cytokine receptor), hsa04062 (Chemokine signaling pathway), hsa04620 (Toll-like receptor signaling pathway), hsa04622 (RIG-I-like receptor signaling pathway), hsa04623 (Cytosolic DNA-sensing pathway), hsa04657 (IL-17 signaling pathway), hsa04668 (TNF signaling pathway), hsa05160 (Hepatitis C),…					-2.81982	-4.50865	-2.5701	-4.39655	-4.50865	1.71414	-4.33929	-4.12111		0.895023	5.68469	1.07146	1.62943	7.70522	5.62977	2.5156	0.418818		139.727	98.1975	24.402	6.53783	8.86139	11.6511	0.00341082	0.0323999		75	87.5	87.5		0.00337319	0.0368181	0.156767	0.770675	0.390237	0.000475685	0.135091		2.22395
ENSG00000259354		lncRNA	novel transcript, antisense to SLC30A4							-0.852782	-1.35561	-1.23503	-1.01924	-1.12689	-1.13157	-1.35561	-1.17315		1.39044	0.349078	1.01167	1.63457	0.3805	0.782929	1.85582	1.84485		139.68	15.3961	13.3157	5.08093	1.44092	48.8775	2.50074e-06	0.000444619		75	100	100		0.000409933	0.0131508	0.000709867	0.926855	0.836535	2.47166e-07	5.36522e-05		0.416991
ENSG00000127666	TICAM1	protein_coding	toll like receptor adaptor molecule 1	This gene encodes an adaptor protein containing a Toll/interleukin-1 receptor (TIR) homology domain, which is an intracellular signaling domain that mediates protein-protein interactions between the Toll-like receptors (TLRs) and signal-transduction components. This protein is involved in native immunity against invading pathogens. It specifically interacts with toll-like receptor 3, but not with…	hsa04064 (NF-kappa B signaling pathway), hsa04217 (Necroptosis), hsa04620 (Toll-like receptor signaling pathway), hsa04621 (NOD-like receptor signaling pathway), hsa05133 (Pertussis), hsa05135 (Yersinia infection), hsa05142 (Chagas disease), hsa05160 (Hepatitis C), hsa05161 (Hepatitis B), hsa05164 (Influenza A), hsa05165 (Human papillomavirus infection), hsa05167 (Kaposi sarcoma-associated herpes…					0.0924566	-0.155042	-1.69893	-0.949619	-1.70601	-0.491541	-0.640396	-1.44842		1.14904	1.25654	0.501073	0.814286	0.18876	0.145974	1.99569	0.94616		139.497	66.687	68.0084	1.77983	5.41123	28.1722	6.29031e-05	0.00265684		75	62.5	75		0.0001554	0.00725709	0.00351398	0.867722	0.733378	1.32987e-05	0.00122539		34.7492
ENSG00000141542	RAB40B	protein_coding	RAB40B, member RAS oncogene family	The protein encoded by this gene has similarity to a yeast protein which suggests a role of the gene product in regulating secretory vesicles. [provided by RefSeq, Jul 2008].	GO:0006886 (intracellular protein transport), GO:0016567 (protein ubiquitination), GO:0032482 (Rab protein signal transduction), GO:1990967 (NA), GO:0000139 (Golgi membrane), GO:0005635 (nuclear envelope), GO:0005886 (plasma membrane), GO:0048471 (perinuclear region of cytoplasm), GO:0003924 (GTPase activity), GO:0005525 (GTP binding), R-HSA-392499 (Homo sapiens: Metabolism of proteins), R-HSA-59…					1.49389	0.921317	0.295197	0.638139	1.42547	0.833412	1.36064	0.00782654		0.0928423	-0.874141	-0.743155	-1.3805	-0.879953	-0.58735	-0.892021	-1.71161		139.278	29.9112	30.2094	-2.03343	2.99323	34.3528	2.09036e-05	0.00144147		75	87.5	87.5		0.0003108	0.0101922	0.000560465	-0.840606	-0.818985	4.54863e-05	0.000104264		18.9036
ENSG00000270607	NAV2-AS6	lncRNA	NAV2 antisense RNA 6							0.108254	-1.65904	-1.34017	-0.75754	-0.215645	-0.224568	-2.64538	-1.96204		1.38558	0.750855	0.829063	0.875436	1.85609	-0.0153944	1.81513	1.19936		139.196	37.3924	50.681	2.25865	3.63657	20.7118	0.000300651	0.00727329		87.5	62.5	87.5		0.0003108	0.0101922	0.000790999	0.840606	0.800223	4.54863e-05	0.000197152		9.1043
ENSG00000067992	PDK3	protein_coding	pyruvate dehydrogenase kinase 3	The pyruvate dehydrogenase (PDH) complex is a nuclear-encoded mitochondrial multienzyme complex that catalyzes the overall conversion of pyruvate to acetyl-CoA and CO(2). It provides the primary link between glycolysis and the tricarboxylic acid (TCA) cycle, and thus is one of the major enzymes responsible for the regulation of glucose metabolism. The enzymatic activity of PDH is regulated by a p…	hsa05415 (Diabetic cardiomyopathy), GO:0006006 (glucose metabolic process), GO:0010510 (regulation of acetyl-CoA biosynthetic process from pyruvate), GO:0010906 (regulation of glucose metabolic process), GO:0018105 (peptidyl-serine phosphorylation), GO:0035357 (peroxisome proliferator activated receptor signaling pathway), GO:0071333 (cellular response to glucose stimulus), GO:0071398 (cellular r…					1.43213	0.615234	0.175202	1.40985	0.988431	-0.21981	1.47988	0.735198		-0.376599	-1.24069	-0.823013	0.167697	-0.651001	-0.983487	-1.11437	-1.59465		139.156	49.1631	96.3407	-1.76717	4.41236	32.3871	2.92099e-05	0.00175939		75	75	75		0.0003108	0.0101922	0.00123778	-0.840606	-0.7841	4.54863e-05	0.000324122		46.703
ENSG00000221963	APOL6	protein_coding	apolipoprotein L6	This gene is a member of the apolipoprotein L gene family. The encoded protein is found in the cytoplasm, where it may affect the movement of lipids or allow the binding of lipids to organelles. [provided by RefSeq, Jul 2008].	GO:0006869 (lipid transport), GO:0042157 (lipoprotein metabolic process), GO:0005576 (extracellular region), GO:0005737 (cytoplasm), GO:0008289 (lipid binding)					-2.82525	-2.41126	-0.44096	-1.50386	-1.03877	-0.523233	0.204499	-0.00239005		-0.117968	1.01371	0.887649	0.530594	2.9233	1.51835	1.26785	0.517745		139.07	91.0212	99.817	2.13092	7.15518	18.5342	0.000505664	0.00974163		87.5	62.5	87.5		0.000621601	0.0142881	0.0339096	0.813489	0.569968	0.000126559	0.0211623		11.8147
ENSG00000037280	FLT4	protein_coding	fms related receptor tyrosine kinase 4	This gene encodes a tyrosine kinase receptor for vascular endothelial growth factors C and D. The protein is thought to be involved in lymphangiogenesis and maintenance of the lymphatic endothelium. Mutations in this gene cause hereditary lymphedema type IA. [provided by RefSeq, Jul 2008].	hsa04010 (MAPK signaling pathway), hsa04014 (Ras signaling pathway), hsa04015 (Rap1 signaling pathway), hsa04020 (Calcium signaling pathway), hsa04151 (PI3K-Akt signaling pathway), hsa04510 (Focal adhesion), hsa05200 (Pathways in cancer), hsa05224 (Breast cancer), GO:0001934 (positive regulation of protein phosphorylation), GO:0001938 (positive regulation of endothelial cell proliferation), GO:00…					-0.741481	-0.929245	-0.867693	-0.929245	-0.929245	-0.929245	-0.870555	-0.929245		0.350049	0.401124	0.359214	0.447072	0.89585	1.39376	3.63304	-0.354153		138.986	13.4038	76.2621	7.45184	1.19788	43.3316	5.2812e-06	0.000677693		37.5	100	100		0.00146006	0.02454	0.135086	0.83666	0.411409	5.33836e-05	0.113377		0.138997
ENSG00000141682	PMAIP1	protein_coding	phorbol-12-myristate-13-acetate-induced protein 1		hsa01524 (Platinum drug resistance), hsa04115 (p53 signaling pathway), hsa04210 (Apoptosis), hsa04215 (Apoptosis - multiple species), hsa05200 (Pathways in cancer), hsa05203 (Viral carcinogenesis), hsa05210 (Colorectal cancer), GO:0001836 (release of cytochrome c from mitochondria), GO:0001844 (protein insertion into mitochondrial membrane involved in apoptotic signaling pathway), GO:0006915 (apo…					-0.991696	-0.98279	-0.901063	-4.98809	-5.90353	-1.55975	-2.63966	0.755582		2.28934	2.09154	2.38874	-0.789331	0.587902	2.65815	4.05749	3.92715		138.952	97.12	32.344	3.88486	8.36763	17.3879	0.000674303	0.0116111		75	75	75		0.000621601	0.0142881	0.0192035	0.813489	0.627209	0.000126559	0.0093056		44.618
ENSG00000163041	H3-3A	protein_coding	H3.3 histone A	Histones are basic nuclear proteins that are responsible for the nucleosome structure of the chromosomal fiber in eukaryotes. Two molecules of each of the four core histones (H2A, H2B, H3, and H4) form an octamer, around which approximately 146 bp of DNA is wrapped in repeating units, called nucleosomes. The linker histone, H1, interacts with linker DNA between nucleosomes and functions in the co…	hsa04613 (Neutrophil extracellular trap formation), hsa05034 (Alcoholism), hsa05131 (Shigellosis), hsa05202 (Transcriptional misregulation in cancer), hsa05322 (Systemic lupus erythematosus), GO:0000183 (chromatin silencing at rDNA), GO:0001649 (osteoblast differentiation), GO:0006334 (nucleosome assembly), GO:0006336 (DNA replication-independent nucleosome assembly), GO:0006997 (nucleus organiza…					0.147046	0.591765	0.472093	0.513946	0.704696	0.573822	0.74716	1.07334		-0.897102	-0.619991	-0.782034	-1.17449	0.106406	-0.189893	-0.737202	-0.529559		138.818	83.6688	11.9265	-1.19082	6.46145	42.2856	6.12932e-06	0.000735369		75	75	75		0.0001554	0.00725709	1.21632e-05	-0.867722	-0.879742	1.32987e-05	7.05719e-06		87.707
ENSG00000159885	ZNF222	protein_coding	zinc finger protein 222		hsa05168 (Herpes simplex virus 1 infection), GO:0006357 (regulation of transcription from RNA polymerase II promoter), GO:0005634 (nucleus), GO:0000981 (sequence-specific DNA binding RNA polymerase II transcription factor activity), GO:0003677 (DNA binding), GO:0003700 (sequence-specific DNA binding transcription factor activity), GO:0046872 (metal ion binding), R-HSA-212436 (Homo sapiens: Generi…					-0.612265	-1.63422	-0.929078	-0.603504	-0.594256	-1.05255	-0.442908	-0.963057		1.43818	0.884733	0.696943	1.30861	0.171545	0.526696	1.43276	0.372371		138.644	24.2597	18.1948	2.18611	2.43528	45.5573	3.88046e-06	0.000578423		75	87.5	87.5		0.0001554	0.00725709	0.000517329	0.867722	0.838102	1.32987e-05	5.03747e-05		2.36295
ENSG00000170899	GSTA4	protein_coding	glutathione S-transferase alpha 4	Cytosolic and membrane-bound forms of glutathione S-transferase are encoded by two distinct supergene families. These enzymes are involved in cellular defense against toxic, carcinogenic, and pharmacologically active electrophilic compounds. At present, eight distinct classes of the soluble cytoplasmic mammalian glutathione S-transferases have been identified: alpha, kappa, mu, omega, pi, sigma, …	hsa00480 (Glutathione metabolism), hsa00980 (Metabolism of xenobiotics by cytochrome P450), hsa00982 (Drug metabolism - cytochrome P450), hsa00983 (Drug metabolism - other enzymes), hsa01100 (Metabolic pathways), hsa01524 (Platinum drug resistance), hsa05200 (Pathways in cancer), hsa05204 (Chemical carcinogenesis - DNA adducts), hsa05207 (Chemical carcinogenesis - receptor activation), hsa05225 (…					0.559072	0.828867	0.164035	0.440222	1.85011	0.750169	1.04944	1.02696		-1.43798	-0.122749	-0.938704	-1.32703	-0.926853	-0.426025	-1.21911	-0.270414		138.43	36.6877	15.3419	-1.85313	3.58704	37.3124	1.2943e-05	0.00111696		75	62.5	75		0.0001554	0.00725709	0.00167264	-0.867722	-0.777443	1.32987e-05	0.000393292		14.3862
ENSG00000136688	IL36G	protein_coding	interleukin 36 gamma	The protein encoded by this gene is a member of the interleukin 1 cytokine family. The activity of this cytokine is mediated by interleukin 1 receptor-like 2 (IL1RL2/IL1R-rp2), and is specifically inhibited by interleukin 1 family, member 5 (IL1F5/IL-1 delta). Interferon-gamma, tumor necrosis factor-alpha and interleukin 1, beta (IL1B) are reported to stimulate the expression of this cytokine in …	hsa04060 (Cytokine-cytokine receptor interaction), GO:0006954 (inflammatory response), GO:0007267 (cell-cell signaling), GO:0019221 (cytokine-mediated signaling pathway), GO:0030593 (neutrophil chemotaxis), GO:0032755 (positive regulation of interleukin-6 production), GO:0043123 (positive regulation of I-kappaB kinase/NF-kappaB signaling), GO:0045087 (innate immune response), GO:0046330 (positive…					-1.10107	-1.10107	-1.03952	-0.884969	-1.10107	-0.919133	-1.10107	-0.846963		3.45132	0.0146577	0.71642	0.925331	-0.0886274	2.14806	0.530249	0.397446		138.426	15.579	8.14529	6.15334	1.46382	35.49	1.73293e-05	0.00130473		62.5	100	100		0.000409933	0.0131508	0.0813089	0.926855	0.47777	2.47166e-07	0.0612499		0
ENSG00000100906	NFKBIA	protein_coding	NFKB inhibitor alpha	This gene encodes a member of the NF-kappa-B inhibitor family, which contain multiple ankrin repeat domains. The encoded protein interacts with REL dimers to inhibit NF-kappa-B/REL complexes which are involved in inflammatory responses. The encoded protein moves between the cytoplasm and the nucleus via a nuclear localization signal and CRM1-mediated nuclear export. Mutations in this gene have be…	hsa04024 (cAMP signaling pathway), hsa04062 (Chemokine signaling pathway), hsa04064 (NF-kappa B signaling pathway), hsa04210 (Apoptosis), hsa04380 (Osteoclast differentiation), hsa04620 (Toll-like receptor signaling pathway), hsa04621 (NOD-like receptor signaling pathway), hsa04622 (RIG-I-like receptor signaling pathway), hsa04623 (Cytosolic DNA-sensing pathway), hsa04625 (C-type lectin receptor …					-0.724425	-3.04829	-2.30543	0.174767	-1.93879	-1.05172	-2.94392	0.226941		0.357082	1.02886	0.057988	1.56785	2.43729	1.76567	2.16388	2.23223		138.263	95.8189	11.669	2.64347	7.98758	23.8447	0.000150217	0.00468412		75	75	75		0.000621601	0.0142881	0.00215038	0.813489	0.765761	0.000126559	0.000544001		82.8422
ENSG00000134107	BHLHE40	protein_coding	basic helix-loop-helix family member e40	This gene encodes a basic helix-loop-helix protein expressed in various tissues. The encoded protein can interact with ARNTL or compete for E-box binding sites in the promoter of PER1 and repress CLOCK/ARNTL_s transactivation of PER1. This gene is believed to be involved in the control of circadian rhythm and cell differentiation. [provided by RefSeq, Feb 2014]. Publication Note: This RefSeq reco…	hsa04710 (Circadian rhythm), GO:0000122 (negative regulation of transcription from RNA polymerase II promoter), GO:0006355 (regulation of transcription, DNA-templated), GO:0007623 (circadian rhythm), GO:0009952 (anterior/posterior pattern specification), GO:0030154 (cell differentiation), GO:0032922 (circadian regulation of gene expression), GO:0042752 (regulation of circadian rhythm), GO:0043153…					-0.338268	-0.0677671	-1.42831	-0.560113	-1.77822	-0.661789	-1.88785	0.0214948		0.49069	1.1848	1.29537	0.520654	0.291523	0.70131	0.994556	1.22192		137.999	91.1635	48.5261	1.57207	7.1761	29.2229	5.16013e-05	0.00245024		75	62.5	75		0.0001554	0.00725709	5.96611e-05	0.867722	0.853893	1.32987e-05	2.56683e-05		92.2939
ENSG00000113580	NR3C1	protein_coding	nuclear receptor subfamily 3 group C member 1	This gene encodes glucocorticoid receptor, which can function both as a transcription factor that binds to glucocorticoid response elements in the promoters of glucocorticoid responsive genes to activate their transcription, and as a regulator of other transcription factors. This receptor is typically found in the cytoplasm, but upon ligand binding, is transported into the nucleus. It is involved…	hsa04080 (Neuroactive ligand-receptor interaction), GO:0000122 (negative regulation of transcription from RNA polymerase II promoter), GO:0006325 (chromatin organization), GO:0006351 (transcription, DNA-templated), GO:0006355 (regulation of transcription, DNA-templated), GO:0006366 (transcription from RNA polymerase II promoter), GO:0006367 (transcription initiation from RNA polymerase II promote…					-0.509597	-0.735292	-0.518959	-0.169664	-0.827613	-0.595471	-0.389689	-0.72531		0.357435	0.55	0.136098	1.07182	0.0779573	0.311295	1.13875	0.828247		137.924	95.3514	76.3705	1.16153	7.8726	40.8588	7.5434e-06	0.000815971		50	75	75		0.0001554	0.00725709	0.000918848	0.867722	0.810919	1.32987e-05	0.000138271		148.379
ENSG00000107968	MAP3K8	protein_coding	mitogen-activated protein kinase kinase kinase 8	This gene is an oncogene that encodes a member of the serine/threonine protein kinase family. The encoded protein localizes to the cytoplasm and can activate both the MAP kinase and JNK kinase pathways. This protein was shown to activate IkappaB kinases, and thus induce the nuclear production of NF-kappaB. This protein was also found to promote the production of TNF-alpha and IL-2 during T lympho…	hsa04010 (MAPK signaling pathway), hsa04620 (Toll-like receptor signaling pathway), hsa04660 (T cell receptor signaling pathway), hsa04668 (TNF signaling pathway), GO:0000186 (activation of MAPKK activity), GO:0006468 (protein phosphorylation), GO:0007049 (cell cycle), GO:0023014 (signal transduction by phosphorylation), GO:0031098 (stress-activated protein kinase signaling cascade), GO:0031295 (…					-1.86086	-1.70353	-0.885681	-1.37724	-0.911929	-0.222807	0.170191	-2.48436		0.46739	0.584206	0.533219	0.532731	2.8816	2.16055	2.4076	-0.291081		137.882	59.7479	48.9327	2.62083	5.03227	23.5164	0.000161108	0.00487185		75	75	75		0.000621601	0.0142881	0.0245513	0.813489	0.603075	0.000126559	0.013398		4.3089
ENSG00000171940	ZNF217	protein_coding	zinc finger protein 217		GO:0000122 (negative regulation of transcription from RNA polymerase II promoter), GO:0006351 (transcription, DNA-templated), GO:0006355 (regulation of transcription, DNA-templated), GO:0045892 (negative regulation of transcription, DNA-templated), GO:0000118 (histone deacetylase complex), GO:0005654 (nucleoplasm), GO:0005739 (mitochondrion), GO:0016607 (nuclear speck), GO:0000978 (RNA polymerase…					-0.219403	-0.823854	-0.579287	-0.545268	-0.76457	-0.927162	-0.723318	-0.0725991		1.27588	0.206673	0.734531	0.763729	-0.0580667	0.193628	0.82506	0.714025		137.779	82.5303	79.8672	1.20838	6.38323	38.5936	1.06057e-05	0.000984333		62.5	75	75		0.0001554	0.00725709	0.000835079	0.867722	0.804001	1.32987e-05	0.000174356		63.7996
ENSG00000179362	HMGN2P46	transcribed_processed_pseudogene	high mobility group nucleosomal binding domain 2 pseudogene 46							-0.575913	-1.29045	-1.00683	-1.27269	-1.29124	-0.801368	-1.21843	-1.44777		1.15166	-0.0522808	0.556729	1.40381	1.08535	0.649128	1.54684	2.56346		137.758	19.4145	12.7329	3.8286	1.88783	55.3756	1.12638e-06	0.000255724		87.5	100	100		0.000785338	0.0176665	0.00745899	0.880771	0.703839	6.66393e-06	0.00234317		1.11198
ENSG00000203837	PNLIPRP3	protein_coding	pancreatic lipase related protein 3		hsa00561 (Glycerolipid metabolism), hsa01100 (Metabolic pathways), GO:0016042 (lipid catabolic process), GO:0005615 (extracellular space), GO:0004806 (triglyceride lipase activity), GO:0016298 (lipase activity), R-HSA-192456 (Homo sapiens: Digestion of dietary lipid), R-HSA-8935690 (Homo sapiens: Digestion), R-HSA-8963743 (Homo sapiens: Digestion and absorption)					-1.32072	-1.32072	-1.25917	-1.32072	-1.32072	-1.22689	-1.32072	-1.18808		4.49115	0.801	-0.75426	-0.882775	2.09403	0.839517	1.84474	1.84437		137.585	24.7679	73.4567	8.43673	2.48476	44.65	4.39382e-06	0.000604389		75	75	75		0.0045693	0.042181	0.129692	0.747812	0.41706	0.000865777	0.10802		0
ENSG00000117228	GBP1	protein_coding	guanylate binding protein 1	Guanylate binding protein expression is induced by interferon. Guanylate binding proteins are characterized by their ability to specifically bind guanine nucleotides (GMP, GDP, and GTP) and are distinguished from the GTP-binding proteins by the presence of 2 binding motifs rather than 3. [provided by RefSeq, Jul 2008]. Publication Note: This RefSeq record includes a subset of the publications tha…	hsa04621 (NOD-like receptor signaling pathway), GO:0050848 (regulation of calcium-mediated signaling), GO:0050860 (negative regulation of T cell receptor signaling pathway), GO:0051260 (protein homooligomerization), GO:0051607 (defense response to virus), GO:0060333 (interferon-gamma-mediated signaling pathway), GO:0070373 (negative regulation of ERK1 and ERK2 cascade), GO:0071346 (cellular respo…					-1.36259	-0.557646	-0.873443	-0.788501	-2.68648	0.401537	-1.72235	-1.93606		-0.507176	1.77464	0.933884	1.40042	2.50326	2.2573	1.11064	0.0525644		137.575	97.0387	11.7436	2.40979	8.34498	25.0855	0.000115914	0.00400594		75	75	75		0.000621601	0.0142881	0.00768782	0.813489	0.692374	0.000126559	0.00295412		75.4058
ENSG00000117226	GBP3	protein_coding	guanylate binding protein 3	This gene encodes a member of the guanylate-binding protein (GBP) family. GBPs specifically bind guanine nucleotides (GMP, GDP, and GTP) and contain two of the three consensus motifs found in typical GTP-binding proteins. The encoded protein interacts with a member of the germinal center kinase family. [provided by RefSeq, Jul 2008].	hsa04621 (NOD-like receptor signaling pathway), GO:0051607 (defense response to virus), GO:0071346 (cellular response to interferon-gamma), GO:0071347 (cellular response to interleukin-1), GO:0071356 (cellular response to tumor necrosis factor), GO:0000139 (Golgi membrane), GO:0005737 (cytoplasm), GO:0005829 (cytosol), GO:0031410 (cytoplasmic vesicle), GO:0048471 (perinuclear region of cytoplasm)…					-1.06681	-0.527141	-0.528612	-0.204491	-0.985216	-0.191269	-1.1688	-1.39319		0.223859	0.585926	0.501442	1.06344	2.23142	1.29101	0.338017	-0.169583		137.54	91.2448	44.7991	1.66109	7.18448	26.8156	8.18285e-05	0.00315457		62.5	75	75		0.0001554	0.00725709	0.0187506	0.867722	0.625975	1.32987e-05	0.00948731		53.7918
ENSG00000010818	HIVEP2	protein_coding	HIVEP zinc finger 2	This gene encodes a member of a family of closely related, large, zinc finger-containing transcription factors. The encoded protein regulates transcription by binding to regulatory regions of various cellular and viral genes that maybe involved in growth, development and metastasis. The protein contains the ZAS domain comprised of two widely separated regions of zinc finger motifs, a stretch of h…	GO:0006357 (regulation of transcription from RNA polymerase II promoter), GO:0005654 (nucleoplasm), GO:0000981 (sequence-specific DNA binding RNA polymerase II transcription factor activity), GO:0003677 (DNA binding), GO:0046872 (metal ion binding)					0.290917	-0.79327	-0.800754	-0.669237	-2.71041	-0.0691971	-0.596298	-1.03639		1.43109	0.842696	0.571224	0.516132	-0.0298196	0.639833	1.69739	0.716089		137.26	92.0377	98.2856	1.50744	7.29382	19.8638	0.000366673	0.0080761		87.5	75	87.5		0.0003108	0.0101922	0.00208173	0.840606	0.746058	4.54863e-05	0.000904185		152.827
ENSG00000155629	PIK3AP1	protein_coding	phosphoinositide-3-kinase adaptor protein 1		hsa04151 (PI3K-Akt signaling pathway), hsa04662 (B cell receptor signaling pathway), GO:0014068 (positive regulation of phosphatidylinositol 3-kinase signaling), GO:0034134 (toll-like receptor 2 signaling pathway), GO:0034142 (toll-like receptor 4 signaling pathway), GO:0034154 (toll-like receptor 7 signaling pathway), GO:0034162 (toll-like receptor 9 signaling pathway), GO:0050727 (regulation of…					-0.870185	-1.63146	-0.710368	-1.41536	-1.33389	-0.674782	-1.08874	-1.37735		-0.0202042	0.945338	1.19296	0.0933691	1.91997	2.12111	3.06439	-0.214791		137.251	21.4271	63.1158	4.18792	2.12099	28.2753	6.16793e-05	0.00263827		62.5	100	100		0.000785338	0.0176665	0.0278303	0.880771	0.594136	6.66393e-06	0.0152284		0.694984
ENSG00000137094	DNAJB5	protein_coding	DnaJ heat shock protein family (Hsp40) member B5	DNAJB5 belongs to the evolutionarily conserved DNAJ/HSP40 protein family. For background information on the DNAJ family, see MIM 608375.[supplied by OMIM, Mar 2008].	GO:0000122 (negative regulation of transcription from RNA polymerase II promoter), GO:0006986 (response to unfolded protein), GO:0051085 (chaperone mediated protein folding requiring cofactor), GO:0005634 (nucleus), GO:0005829 (cytosol), GO:0005515 (protein binding), GO:0051082 (unfolded protein binding), GO:0051087 (chaperone binding)					-0.94473	-0.566128	-0.9827	-0.17163	-0.571064	-0.0843012	-1.47595	-0.672687		0.419836	-0.0750575	0.639807	1.24853	0.0121741	0.644924	1.02021	1.55877		137.172	78.5322	61.4014	1.43075	6.10574	30.6436	3.9772e-05	0.00207391		62.5	75	75		0.0001554	0.00725709	0.00277576	0.867722	0.749223	1.32987e-05	0.000835867		29.6063
ENSG00000173846	PLK3	protein_coding	polo like kinase 3	Cytokine-inducible kinase is a putative serine/threonine kinase. CNK contains both a catalytic domain and a putative regulatory domain. It may play a role in regulation of cell cycle progression and tumorigenesis. [provided by RefSeq, Jul 2008]. Publication Note: This RefSeq record includes a subset of the publications that are available for this gene. Please see the Gene record to access additio…	hsa04068 (FoxO signaling pathway), hsa04625 (C-type lectin receptor signaling pathway), hsa05152 (Tuberculosis), GO:0000082 (G1/S transition of mitotic cell cycle), GO:0000086 (G2/M transition of mitotic cell cycle), GO:0000122 (negative regulation of transcription from RNA polymerase II promoter), GO:0000278 (mitotic cell cycle), GO:0000302 (response to reactive oxygen species), GO:0006468 (prot…					0.064507	-0.312273	-2.5001	-0.369613	-2.48634	-0.528227	-1.13121	-1.07368		1.06854	0.0267578	0.227786	1.17218	1.10717	0.922997	1.69513	2.11637		137.085	69.2417	30.5956	2.03878	5.54721	24.52	0.000130317	0.00429039		75	62.5	75		0.0003108	0.0101922	0.00262512	0.840606	0.751978	4.54863e-05	0.000779912		34.0542
ENSG00000138796	HADH	protein_coding	hydroxyacyl-CoA dehydrogenase	This gene is a member of the 3-hydroxyacyl-CoA dehydrogenase gene family. The encoded protein functions in the mitochondrial matrix to catalyze the oxidation of straight-chain 3-hydroxyacyl-CoAs as part of the beta-oxidation pathway. Its enzymatic activity is highest with medium-chain-length fatty acids. Mutations in this gene cause one form of familial hyperinsulinemic hypoglycemia. The human ge…	hsa00062 (Fatty acid elongation), hsa00071 (Fatty acid degradation), hsa00280 (Valine, leucine and isoleucine degradation), hsa00310 (Lysine degradation), hsa00380 (Tryptophan metabolism), hsa00650 (Butanoate metabolism), hsa01100 (Metabolic pathways), hsa01212 (Fatty acid metabolism), GO:0006635 (fatty acid beta-oxidation), GO:0014823 (response to activity), GO:0032868 (response to insulin), GO:…					0.726973	0.625024	0.189278	0.664291	0.77015	0.325155	0.595371	0.618457		-0.410373	-0.290632	-1.19156	-0.49333	-0.530116	-1.08901	-0.555165	0.0454869		136.885	49.1563	66.565	-1.14891	4.41137	38.4416	1.08566e-05	0.000999711		75	50	75		0.0001554	0.00725709	9.60907e-07	-0.867722	-0.910744	1.32987e-05	9.53156e-07		32.5948
ENSG00000181104	F2R	protein_coding	coagulation factor II thrombin receptor	Coagulation factor II receptor is a 7-transmembrane receptor involved in the regulation of thrombotic response. Proteolytic cleavage leads to the activation of the receptor. F2R is a G-protein coupled receptor family member. [provided by RefSeq, Jul 2008]. Publication Note: This RefSeq record includes a subset of the publications that are available for this gene. Please see the Gene record to acc…	hsa04015 (Rap1 signaling pathway), hsa04020 (Calcium signaling pathway), hsa04024 (cAMP signaling pathway), hsa04072 (Phospholipase D signaling pathway), hsa04080 (Neuroactive ligand-receptor interaction), hsa04151 (PI3K-Akt signaling pathway), hsa04610 (Complement and coagulation cascades), hsa04611 (Platelet activation), hsa04810 (Regulation of actin cytoskeleton), hsa05130 (Pathogenic Escheric…					0.892387	-0.192087	0.0575594	1.54905	1.9594	1.29211	0.0578293	1.38095		-0.263833	-1.7546	-0.629675	-1.05517	-0.00534033	-0.797301	-1.88531	-0.605977		136.822	83.3503	65.5824	-1.83742	6.43902	26.7939	8.21795e-05	0.00315813		62.5	75	75		0.0003108	0.0101922	0.00534504	-0.840606	-0.715119	4.54863e-05	0.0018462		120.51
ENSG00000166889	PATL1	protein_coding	PAT1 homolog 1, processing body mRNA decay factor		hsa03018 (RNA degradation), GO:0000290 (deadenylation-dependent decapping of nuclear-transcribed mRNA), GO:0033962 (cytoplasmic mRNA processing body assembly), GO:0043928 (exonucleolytic nuclear-transcribed mRNA catabolic process involved in deadenylation-dependent decay), GO:0000932 (cytoplasmic mRNA processing body), GO:0005829 (cytosol), GO:0016605 (PML body), GO:0016607 (nuclear speck), GO:00…					-0.916445	-0.934128	-0.0621784	-0.558917	-2.63469	-0.45737	-0.171385	-0.413033		0.628173	0.934847	0.954767	0.976941	-0.384179	0.583441	1.5307	0.923455		136.817	92.512	71.112	1.47634	7.35562	22.9636	0.000181507	0.00524168		87.5	50	87.5		0.000621601	0.0142881	0.00061665	0.813489	0.802677	0.000126559	0.000182082		70.1239
ENSG00000100601	ALKBH1	protein_coding	alkB homolog 1, histone H2A dioxygenase	This gene encodes a homolog to the E. coli alkB gene product. The E. coli alkB protein is part of the adaptive response mechanism of DNA alkylation damage repair. It is involved in damage reversal by oxidative demethylation of 1-methyladenine and 3-methylcytosine. [provided by RefSeq, Jul 2008].	GO:0001701 (in utero embryonic development), GO:0001764 (neuron migration), GO:0001890 (placenta development), GO:0002101 (tRNA wobble cytosine modification), GO:0006281 (DNA repair), GO:0006307 (DNA dealkylation involved in DNA repair), GO:0006446 (regulation of translational initiation), GO:0006448 (regulation of translational elongation), GO:0031175 (neuron projection development), GO:0035511 …					-0.792027	-0.936052	-0.730998	-0.161881	-0.90111	-0.598868	-0.552595	-0.321557		0.771883	0.613405	-0.057266	0.991569	0.0899632	0.325552	1.16253	1.09745		136.567	40.4622	35.1562	1.39121	3.84856	39.376	9.41314e-06	0.000918041		62.5	75	75		0.0001554	0.00725709	0.000728012	0.867722	0.817153	1.32987e-05	0.000111297		6.81085
ENSG00000266537	SPDYE22P	unprocessed_pseudogene	speedy/RINGO cell cycle regulator family member E22, pseudogene							-0.548266	-0.6452	-0.6452	-0.6452	-0.6452	-0.6452	-0.6452	-0.6452		0.0323527	-0.609815	0.778708	1.6305	1.40329	0.379329	0.53034	0.919953		136.145	1.42305	6.24788	7.85325	-0.14533	59.0122	7.43895e-07	0.000199594		62.5	87.5	87.5		0.00146006	0.02454	0.00730276	0.83666	0.706457	5.33836e-05	0.00221915		0.0694984
ENSG00000060642	PIGV	protein_coding	phosphatidylinositol glycan anchor biosynthesis class V	This gene encodes a mannosyltransferase enzyme involved in the biosynthesis of glycosylphosphatidylinositol (GPI). GPI is a complex glycolipid that functions as a membrane anchor for many proteins and plays a role in multiple cellular processes including protein sorting and signal transduction. The encoded protein is localized to the endoplasmic reticulum and transfers the second mannose to the G…	hsa00563 (Glycosylphosphatidylinositol (GPI)-anchor biosynthesis), hsa01100 (Metabolic pathways), GO:0006506 (GPI anchor biosynthetic process), GO:0016254 (preassembly of GPI anchor in ER membrane), GO:0097502 (mannosylation), GO:0005789 (endoplasmic reticulum membrane), GO:0016021 (integral component of membrane), GO:0031501 (mannosyltransferase complex), GO:0000030 (mannosyltransferase activity…					-0.357605	-1.07777	-0.98182	-0.371152	-0.755696	-0.972015	-0.773257	-0.954255		1.25129	1.74363	-0.462407	1.10517	0.136579	0.232783	2.14292	0.0936115		135.986	58.8873	87.5788	1.862	4.98333	29.635	4.78068e-05	0.0023438		50	75	75		0.000621601	0.0142881	0.0157237	0.813489	0.64441	0.000126559	0.00704722		18.2781
ENSG00000116514	RNF19B	protein_coding	ring finger protein 19B	This gene encodes a multi-pass membrane protein containing two RING-type and one IBR-type zinc finger motifs. The encoded protin is an E3 ubiquitin-protein ligase that plays a role in the cytotoxic effects of natural killer (NK) cells. Alternative splicing results in multiple transcript variants. There are pseudogenes for this gene on chromosomes X and Y in a possible pseudoautosomal region. [pro…	GO:0000209 (protein polyubiquitination), GO:0002250 (adaptive immune response), GO:0006511 (ubiquitin-dependent protein catabolic process), GO:0032436 (positive regulation of proteasomal ubiquitin-dependent protein catabolic process), GO:0051865 (protein autoubiquitination), GO:0000151 (ubiquitin ligase complex), GO:0005737 (cytoplasm), GO:0005783 (endoplasmic reticulum), GO:0005789 (endoplasmic …					-0.58967	-0.850295	-0.992904	-0.364176	-0.913562	-0.765544	-0.625768	-0.313411		-0.364591	0.734053	0.588893	0.693233	1.80537	0.586845	1.05736	0.314161		135.89	58.6501	78.1731	1.50781	4.96871	37.1998	1.31746e-05	0.00112455		75	75	75		0.000621601	0.0142881	0.00587835	0.813489	0.716822	0.000126559	0.00177924		17.0966
ENSG00000083123	BCKDHB	protein_coding	branched chain keto acid dehydrogenase E1 subunit beta	Branched-chain keto acid dehydrogenase is a multienzyme complex associated with the inner membrane of mitochondria, and functions in the catabolism of branched-chain amino acids. The complex consists of multiple copies of 3 components: branched-chain alpha-keto acid decarboxylase (E1), lipoamide acyltransferase (E2) and lipoamide dehydrogenase (E3). This gene encodes the E1 beta subunit, and muta…	hsa00280 (Valine, leucine and isoleucine degradation), hsa00640 (Propanoate metabolism), hsa01100 (Metabolic pathways), GO:0007584 (response to nutrient), GO:0009083 (branched-chain amino acid catabolic process), GO:0055114 (oxidation-reduction process), GO:0005739 (mitochondrion), GO:0005759 (mitochondrial matrix), GO:0005947 (mitochondrial alpha-ketoglutarate dehydrogenase complex), GO:0003826 …					0.369296	0.454359	0.136091	1.04529	1.10587	0.723632	0.752184	0.578709		-1.08658	-0.117117	-0.701183	-0.307216	-1.36389	-0.517894	-0.554783	-0.516776		135.398	38.7274	23.8599	-1.38813	3.73485	38.6999	1.04341e-05	0.000974536		62.5	75	75		0.0001554	0.00725709	6.51106e-05	-0.867722	-0.869118	1.32987e-05	1.23947e-05		15.2897
ENSG00000130787	HIP1R	protein_coding	huntingtin interacting protein 1 related		GO:0006898 (receptor-mediated endocytosis), GO:0006915 (apoptotic process), GO:0006919 (activation of cysteine-type endopeptidase activity involved in apoptotic process), GO:0007015 (actin filament organization), GO:0030100 (regulation of endocytosis), GO:0030837 (negative regulation of actin filament polymerization), GO:0032092 (positive regulation of protein binding), GO:0032956 (regulation of …					-1.1703	-0.813547	-0.805539	-1.53843	-0.73035	-1.29015	-0.92622	0.342003		-0.701943	0.0244152	0.855346	1.69861	1.63527	1.02613	1.24387	1.15083		135.327	70.1159	49.0547	1.84098	5.59553	28.746	5.64219e-05	0.00250789		75	75	75		0.000621601	0.0142881	0.00233487	0.813489	0.754882	0.000126559	0.000724271		15.5677
ENSG00000090339	ICAM1	protein_coding	intercellular adhesion molecule 1	This gene encodes a cell surface glycoprotein which is typically expressed on endothelial cells and cells of the immune system. It binds to integrins of type CD11a / CD18, or CD11b / CD18 and is also exploited by Rhinovirus as a receptor. [provided by RefSeq, Jul 2008]. Publication Note: This RefSeq record includes a subset of the publications that are available for this gene. Please see the Gene…	hsa04064 (NF-kappa B signaling pathway), hsa04514 (Cell adhesion molecules), hsa04650 (Natural killer cell mediated cytotoxicity), hsa04668 (TNF signaling pathway), hsa04670 (Leukocyte transendothelial migration), hsa04933 (AGE-RAGE signaling pathway in diabetic complications), hsa05143 (African trypanosomiasis), hsa05144 (Malaria), hsa05150 (Staphylococcus aureus infection), hsa05164 (Influenza …					0.832264	-4.33482	-1.64541	-0.289196	-5.61939	-0.307022	-1.20929	-0.370976		1.92049	2.09981	0.951571	0.783417	3.03717	1.09725	2.23995	0.814185		134.882	98.7396	25.3642	2.52017	9.19564	13.1292	0.00217366	0.0247124		87.5	50	87.5		0.000621601	0.0142881	0.00694376	0.813489	0.695131	0.000126559	0.0027966		497.539
ENSG00000137216	TMEM63B	protein_coding	transmembrane protein 63B		GO:0034220 (ion transmembrane transport), GO:0005886 (plasma membrane), GO:0015629 (actin cytoskeleton), GO:0016021 (integral component of membrane), GO:0005227 (calcium activated cation channel activity)					-0.531028	-0.737202	-0.33719	-0.589386	-0.620195	-0.179536	-0.813332	-0.646136		0.566504	0.758415	0.176773	0.153841	0.49432	0.123221	1.72196	0.458975		134.775	80.4703	53.5475	1.21487	6.2332	31.241	3.57335e-05	0.00194726		37.5	75	75		0.0001554	0.00725709	0.01059	0.867722	0.673855	1.32987e-05	0.00420738		45.6605
ENSG00000010030	ETV7	protein_coding	ETS variant transcription factor 7	The protein encoded by this gene belongs to the ETS family of transcription factors, which is a large group of evolutionarily conserved transcriptional regulators that play an important role in a variety of cellular processes throughout development and differentiation, and are involved in oncogenesis as well. This protein is predominantly expressed in hematopoietic tissues. Several alternatively …	hsa05202 (Transcriptional misregulation in cancer), GO:0000122 (negative regulation of transcription from RNA polymerase II promoter), GO:0006357 (regulation of transcription from RNA polymerase II promoter), GO:0006366 (transcription from RNA polymerase II promoter), GO:0009887 (organ morphogenesis), GO:0030154 (cell differentiation), GO:0005634 (nucleus), GO:0005654 (nucleoplasm), GO:0000977 (R…					-2.01269	-1.14198	-1.71293	-0.683874	-1.30218	-0.348547	-1.48343	-0.66987		0.628342	2.29418	0.154165	1.18148	2.87886	1.88058	1.08603	-0.748152		134.671	33.4282	43.2812	3.13339	3.29301	31.914	3.17255e-05	0.00185773		75	75	75		0.0010878	0.0187751	0.0174718	0.786373	0.635781	0.000302951	0.00811804		0.555988
ENSG00000147050	KDM6A	protein_coding	lysine demethylase 6A	This gene is located on the X chromosome and is the corresponding locus to a Y-linked gene which encodes a tetratricopeptide repeat (TPR) protein. The encoded protein of this gene contains a JmjC-domain and catalyzes the demethylation of tri/dimethylated histone H3. Multiple alternatively spliced transcript variants have been found for this gene. [provided by RefSeq, Apr 2014].	hsa05202 (Transcriptional misregulation in cancer), GO:0001701 (in utero embryonic development), GO:0001843 (neural tube closure), GO:0003007 (heart morphogenesis), GO:0003016 (respiratory system process), GO:0006338 (chromatin remodeling), GO:0010628 (positive regulation of gene expression), GO:0032525 (somite rostral/caudal axis specification), GO:0035264 (multicellular organism growth), GO:004…					-0.191561	-1.31033	-1.00099	-0.188438	-1.33658	-1.04655	-1.2693	-0.244231		0.918151	0.589132	0.417543	1.13414	0.387261	0.453862	1.36156	1.32633		134.592	77.57	96.605	1.64432	6.04316	45.1632	4.09465e-06	0.000604248		62.5	62.5	62.5		0.0001554	0.00725709	0.00015714	0.867722	0.850844	1.32987e-05	2.94091e-05		47.1199
ENSG00000163734	CXCL3	protein_coding	C-X-C motif chemokine ligand 3	This antimicrobial gene encodes a member of the CXC subfamily of chemokines. The encoded protein is a secreted growth factor that signals through the G-protein coupled receptor, CXC receptor 2. This protein plays a role in inflammation and as a chemoattractant for neutrophils. [provided by RefSeq, Sep 2014]. Publication Note: This RefSeq record includes a subset of the publications that are avail…	hsa04060 (Cytokine-cytokine receptor interaction), hsa04061 (Viral protein interaction with cytokine and cytokine receptor), hsa04062 (Chemokine signaling pathway), hsa04064 (NF-kappa B signaling pathway), hsa04621 (NOD-like receptor signaling pathway), hsa04657 (IL-17 signaling pathway), hsa04668 (TNF signaling pathway), hsa05120 (Epithelial cell signaling in Helicobacter pylori infection), hsa0…					1.36331	-5.2373	-3.31525	-1.2904	-5.08086	-0.647297	-4.86921	-1.81166		3.23427	0.587855	1.35631	2.09299	3.88151	4.01891	3.16536	2.55146		134.527	92.1393	16.1754	4.03318	7.30802	11.4575	0.00362543	0.0338193		87.5	87.5	87.5		0.00188822	0.0251032	0.00592492	0.815892	0.714834	0.000116366	0.00185761		96.0469
ENSG00000162971	TYW5	protein_coding	tRNA-yW synthesizing protein 5		GO:0006400 (tRNA modification), GO:0031591 (wybutosine biosynthetic process), GO:0055114 (oxidation-reduction process), GO:0005737 (cytoplasm), GO:0000049 (tRNA binding), GO:0005506 (iron ion binding), GO:0016706 (oxidoreductase activity, acting on paired donors, with incorporation or reduction of molecular oxygen, 2-oxoglutarate as one donor, and incorporation of one atom each of oxygen into bot…					-0.980267	-0.291613	-0.855205	-1.14122	-0.528136	-1.08958	-0.515759	-0.460874		1.02411	1.2586	0.166363	0.741913	-0.345417	-0.353693	1.82957	1.54122		134.469	50.0779	93.3523	1.72475	4.46723	29.1315	5.24881e-05	0.00245894		62.5	75	75		0.000621601	0.0142881	0.00845179	0.813489	0.69139	0.000126559	0.00301203		8.27032
ENSG00000130813	SHFL	protein_coding	shiftless antiviral inhibitor of ribosomal frameshifting		GO:0034340 (response to type I interferon), GO:0034341 (response to interferon-gamma), GO:0034342 (response to type III interferon), GO:0045071 (negative regulation of viral genome replication), GO:0051607 (defense response to virus), GO:0005634 (nucleus), GO:0005654 (nucleoplasm), GO:0005737 (cytoplasm), GO:0005829 (cytosol), GO:0003723 (RNA binding), GO:0005515 (protein binding)					-1.61258	-0.998012	-1.33144	-0.578474	-0.919844	-0.815099	-0.317361	-0.531991		1.3622	1.78415	0.194889	0.434931	1.68298	1.68714	0.850759	-0.892245		134.458	61.7876	28.2103	2.01929	5.14218	34.0691	2.19194e-05	0.00148378		62.5	75	75		0.0018648	0.0248814	0.0043723	0.759257	0.736056	0.000646666	0.00115077		7.71433
ENSG00000177606	JUN	protein_coding	Jun proto-oncogene, AP-1 transcription factor subunit	This gene is the putative transforming gene of avian sarcoma virus 17. It encodes a protein which is highly similar to the viral protein, and which interacts directly with specific target DNA sequences to regulate gene expression. This gene is intronless and is mapped to 1p32-p31, a chromosomal region involved in both translocations and deletions in human malignancies. [provided by RefSeq, Jul 20…	hsa01522 (Endocrine resistance), hsa04010 (MAPK signaling pathway), hsa04012 (ErbB signaling pathway), hsa04024 (cAMP signaling pathway), hsa04137 (Mitophagy - animal), hsa04210 (Apoptosis), hsa04310 (Wnt signaling pathway), hsa04380 (Osteoclast differentiation), hsa04510 (Focal adhesion), hsa04530 (Tight junction), hsa04620 (Toll-like receptor signaling pathway), hsa04621 (NOD-like receptor sign…					-0.100173	-1.20961	-1.15026	0.0606737	-0.739374	-0.754498	-1.45336	-1.8134		0.933559	0.566112	0.73731	1.10705	0.198375	-0.186885	2.25542	1.54906		134.215	97.6621	84.8953	1.85575	8.60174	26.5663	8.59615e-05	0.00325265		75	75	75		0.000621601	0.0142881	0.0100305	0.813489	0.672211	0.000126559	0.00433655		267.639
ENSG00000178764	ZHX2	protein_coding	zinc fingers and homeoboxes 2	The members of the zinc fingers and homeoboxes gene family are nuclear homodimeric transcriptional repressors that interact with the A subunit of nuclear factor-Y (NF-YA) and contain two C2H2-type zinc fingers and five homeobox DNA-binding domains. This gene encodes member 2 of this gene family. In addition to forming homodimers, this protein heterodimerizes with member 1 of the zinc fingers and …	GO:0000122 (negative regulation of transcription from RNA polymerase II promoter), GO:0006402 (mRNA catabolic process), GO:0035019 (somatic stem cell maintenance), GO:0045665 (negative regulation of neuron differentiation), GO:0045892 (negative regulation of transcription, DNA-templated), GO:0060040 (retinal bipolar neuron differentiation), GO:0005634 (nucleus), GO:0005654 (nucleoplasm), GO:00058…					-1.11391	-1.70211	-0.846924	-1.01436	-0.868823	-0.743356	0.497607	-1.1073		0.279586	1.11703	-0.0804574	0.830427	0.0448068	0.206445	2.87821	1.62312		134.188	65.6909	78.2815	2.01519	5.35033	19.6053	0.000389924	0.0084371		50	87.5	87.5		0.0018648	0.0248814	0.0569561	0.759257	0.516306	0.000646666	0.0406106		12.0927
ENSG00000159314	ARHGAP27	protein_coding	Rho GTPase activating protein 27	This gene encodes a member of a large family of proteins that activate Rho-type guanosine triphosphate (GTP) metabolizing enzymes. The encoded protein may pay a role in clathrin-mediated endocytosis. Alternatively spliced transcript variants encoding multiple isoforms have been observed for this gene. [provided by RefSeq, Aug 2013].	GO:0006898 (receptor-mediated endocytosis), GO:0007165 (signal transduction), GO:0043087 (regulation of GTPase activity), GO:0043547 (positive regulation of GTPase activity), GO:0005634 (nucleus), GO:0005654 (nucleoplasm), GO:0005737 (cytoplasm), GO:0005829 (cytosol), GO:0016020 (membrane), GO:0005096 (GTPase activator activity), GO:0017124 (SH3 domain binding), R-HSA-162582 (Homo sapiens: Signal…					-1.22793	-1.17214	-1.42588	-1.10344	-0.224127	0.261736	-0.967443	-1.50431		0.382751	1.32123	0.659062	0.425949	2.07859	1.59319	0.715091	0.187672		134.134	36.9994	57.0644	2.06176	3.60703	28.8125	5.57198e-05	0.00249926		62.5	75	75		0.0003108	0.0101922	0.00491812	0.840606	0.715809	4.54863e-05	0.00181885		3.19693
ENSG00000263528	IKBKE	protein_coding	inhibitor of nuclear factor kappa B kinase subunit epsilon	IKBKE is a noncanonical I-kappa-B (see MIM 164008) kinase (IKK) that is essential for regulating antiviral signaling pathways. IKBKE has also been identified as a breast cancer (MIM 114480) oncogene and is amplified and overexpressed in over 30% of breast carcinomas and breast cancer cell lines (Hutti et al., 2009 [PubMed 19481526]).[supplied by OMIM, Oct 2009].	hsa04620 (Toll-like receptor signaling pathway), hsa04621 (NOD-like receptor signaling pathway), hsa04622 (RIG-I-like receptor signaling pathway), hsa04623 (Cytosolic DNA-sensing pathway), hsa04625 (C-type lectin receptor signaling pathway), hsa04657 (IL-17 signaling pathway), hsa05160 (Hepatitis C), hsa05161 (Hepatitis B), hsa05162 (Measles), hsa05164 (Influenza A), hsa05165 (Human papillomaviru…					-0.452902	-1.09405	-0.614722	-0.440952	-1.63025	-0.795981	-1.84882	-0.242722		0.168599	1.05694	0.332481	1.00896	0.927286	0.251276	1.5163	1.85855		134.002	70.2379	57.1458	1.84796	5.6035	37.5924	1.23866e-05	0.00108593		62.5	62.5	62.5		0.0001554	0.00725709	0.00216872	0.867722	0.768733	1.32987e-05	0.00050178		27.0349
ENSG00000095752	IL11	protein_coding	interleukin 11	The protein encoded by this gene is a member of the gp130 family of cytokines. These cytokines drive the assembly of multisubunit receptor complexes, all of which contain at least one molecule of the transmembrane signaling receptor IL6ST (gp130). This cytokine is shown to stimulate the T-cell-dependent development of immunoglobulin-producing B cells. It is also found to support the proliferation…	hsa04060 (Cytokine-cytokine receptor interaction), hsa04630 (JAK-STAT signaling pathway), hsa04640 (Hematopoietic cell lineage), hsa05323 (Rheumatoid arthritis), GO:0008284 (positive regulation of cell proliferation), GO:0019221 (cytokine-mediated signaling pathway), GO:0030183 (B cell differentiation), GO:0030219 (megakaryocyte differentiation), GO:0033138 (positive regulation of peptidyl-serine…					0.31125	-1.55546	-3.51214	1.19589	-3.17774	-1.22827	-5.95675	-3.56392		1.42596	-1.18685	1.39196	3.7715	4.05284	2.64176	1.65079	3.73916		133.948	98.909	31.9577	3.69008	9.30566	14.135	0.00162255	0.0203432		75	62.5	75		0.000621601	0.0142881	0.0179871	0.813489	0.631234	0.000126559	0.0087319		197.654
ENSG00000164879	CA3	protein_coding	carbonic anhydrase 3	Carbonic anhydrase III (CAIII) is a member of a multigene family (at least six separate genes are known) that encodes carbonic anhydrase isozymes. These carbonic anhydrases are a class of metalloenzymes that catalyze the reversible hydration of carbon dioxide and are differentially expressed in a number of cell types. The expression of the CA3 gene is strictly tissue specific and present at high …	hsa00910 (Nitrogen metabolism), hsa01100 (Metabolic pathways), GO:0006979 (response to oxidative stress), GO:0009617 (response to bacterium), GO:0015701 (bicarbonate transport), GO:0016311 (dephosphorylation), GO:0045471 (response to ethanol), GO:0005829 (cytosol), GO:0004089 (carbonate dehydratase activity), GO:0008270 (zinc ion binding), GO:0016151 (nickel cation binding), GO:0016791 (phosphata…					-0.869756	-1.63103	-1.34659	-1.466	-0.977818	-1.36606	-1.63103	-0.791356		-0.0887953	-0.600419	0.624468	1.31003	1.06231	3.42917	-1.12555	5.46842		133.803	36.6402	13.6545	6.18555	3.58083	21.5416	0.000248717	0.00641664		62.5	75	75		0.00505274	0.0455487	0.203637	0.737821	0.350898	0.00110368	0.182669		0.694984
ENSG00000148468	FAM171A1	protein_coding	family with sequence similarity 171 member A1		GO:0008360 (regulation of cell shape), GO:0043149 (stress fiber assembly), GO:0005886 (plasma membrane), GO:0016021 (integral component of membrane), GO:0005515 (protein binding)					1.16798	0.405183	0.763432	0.187824	0.770968	0.945298	0.423501	1.92813		-0.482639	-0.860374	-0.261557	-1.06993	-1.47901	-1.50748	-0.65529	-0.276033		133.656	60.3307	55.6143	-1.73971	5.06368	39.346	9.456e-06	0.000918041		62.5	62.5	62.5		0.0001554	0.00725709	0.00309664	-0.867722	-0.749543	1.32987e-05	0.000829207		61.0196
ENSG00000152778	IFIT5	protein_coding	interferon induced protein with tetratricopeptide repeats 5		GO:0043123 (positive regulation of I-kappaB kinase/NF-kappaB signaling), GO:0045071 (negative regulation of viral genome replication), GO:0045087 (innate immune response), GO:0051607 (defense response to virus), GO:0005829 (cytosol), GO:0005886 (plasma membrane), GO:0008385 (IkappaB kinase complex), GO:0015629 (actin cytoskeleton), GO:0032587 (ruffle membrane), GO:0043231 (intracellular membrane-…					-1.36196	-1.01921	-0.262179	-1.29164	-1.2044	-0.336742	-0.254454	-0.724182		0.841132	1.27789	0.548073	0.267865	1.9151	1.42779	0.653111	-0.476201		133.642	79.8333	92.9661	1.73417	6.1952	32.0586	3.0932e-05	0.00184058		75	62.5	75		0.0010878	0.0187751	0.0052105	0.786373	0.719682	0.000302951	0.00167128		21.614
ENSG00000189184	PCDH18	protein_coding	protocadherin 18	This gene belongs to the protocadherin gene family, a subfamily of the cadherin superfamily. This gene encodes a protein which contains 6 extracellular cadherin domains, a transmembrane domain and a cytoplasmic tail differing from those of the classical cadherins. Although its specific function is undetermined, the cadherin-related neuronal receptor is thought to play a role in the establishment …	GO:0007155 (cell adhesion), GO:0007156 (homophilic cell adhesion via plasma membrane adhesion molecules), GO:0007420 (brain development), GO:0005887 (integral component of plasma membrane), GO:0005509 (calcium ion binding)					-1.85322	1.3363	1.47975	0.71211	0.794853	0.507465	2.17177	3.88175		-2.35502	0.225557	-2.41754	-1.58135	-0.683709	-1.06064	-0.33551	-0.822558		133.561	62.9261	77.8478	-2.90607	5.19391	18.1489	0.000556395	0.0102634		87.5	62.5	87.5		0.004662	0.042181	0.0948148	-0.705024	-0.458008	0.00228635	0.0744161		3.89191
ENSG00000185022	MAFF	protein_coding	MAF bZIP transcription factor F	The protein encoded by this gene is a basic leucine zipper (bZIP) transcription factor that lacks a transactivation domain. It is known to bind the US-2 DNA element in the promoter of the oxytocin receptor (OTR) gene and most likely heterodimerizes with other leucine zipper-containing proteins to enhance expression of the OTR gene during term pregnancy. The encoded protein can also form homodimer…	GO:0001701 (in utero embryonic development), GO:0006366 (transcription from RNA polymerase II promoter), GO:0007567 (parturition), GO:0007596 (blood coagulation), GO:0035914 (skeletal muscle cell differentiation), GO:0045604 (regulation of epidermal cell differentiation), GO:0045944 (positive regulation of transcription from RNA polymerase II promoter), GO:0005634 (nucleus), GO:0005654 (nucleopla…					1.22414	-0.803182	-1.19936	-1.31705	-3.8736	-1.54015	-1.80752	-1.80135		2.01557	0.244275	1.11864	1.15053	0.485718	1.2462	2.772	2.08514		133.415	90.5536	63.9561	2.39901	7.09643	16.1632	0.000927992	0.014265		62.5	87.5	87.5		0.0018648	0.0248814	0.00714803	0.759257	0.679027	0.000646666	0.00382099		175.414
ENSG00000139291	TMEM19	protein_coding	transmembrane protein 19		GO:0016020 (membrane), GO:0016021 (integral component of membrane), GO:0005515 (protein binding)					0.469121	0.784154	0.22371	0.57491	1.37052	0.601039	0.487277	1.08448		-0.318281	-0.802733	-0.804497	-0.869557	0.388053	-0.643453	-1.5982	-0.946556		133.411	51.9618	49.1157	-1.40499	4.56668	28.499	5.9115e-05	0.00255883		62.5	75	75		0.0003108	0.0101922	0.000226466	-0.840606	-0.81282	4.54863e-05	0.000129525		28.2164
ENSG00000163605	PPP4R2	protein_coding	protein phosphatase 4 regulatory subunit 2		GO:0006397 (mRNA processing), GO:0006464 (cellular protein modification process), GO:0006470 (protein dephosphorylation), GO:0008380 (RNA splicing), GO:0010569 (regulation of double-strand break repair via homologous recombination), GO:0043666 (regulation of phosphoprotein phosphatase activity), GO:0005634 (nucleus), GO:0005654 (nucleoplasm), GO:0005737 (cytoplasm), GO:0005813 (centrosome), GO:00…					-0.0632363	-0.717412	-0.599935	-0.47996	-0.934555	-0.333073	-0.937708	-0.342666		0.764811	-0.165148	-0.0295317	0.745233	0.630161	0.888769	0.582586	0.991663		133.197	91.299	31.1716	1.13173	7.19163	35.567	1.71133e-05	0.00129508		75	50	75		0.0003108	0.0101922	0.000364094	0.840606	0.828522	4.54863e-05	7.33289e-05		126.279
ENSG00000163874	ZC3H12A	protein_coding	zinc finger CCCH-type containing 12A	ZC3H12A is an MCP1 (CCL2; MIM 158105)-induced protein that acts as a transcriptional activator and causes cell death of cardiomyocytes, possibly via induction of genes associated with apoptosis.[supplied by OMIM, Mar 2008]. Publication Note: This RefSeq record includes a subset of the publications that are available for this gene. Please see the Gene record to access additional publications.	GO:0000294 (nuclear-transcribed mRNA catabolic process, endonucleolytic cleavage-dependent decay), GO:0001525 (angiogenesis), GO:0001933 (negative regulation of protein phosphorylation), GO:0002230 (positive regulation of defense response to virus by host), GO:0002757 (immune response-activating signal transduction), GO:0006915 (apoptotic process), GO:0006954 (inflammatory response), GO:0006974 (…					0.0720377	-2.87841	-0.911851	0.87431	-4.14033	0.134598	-3.27897	-1.17772		0.757309	1.00464	0.992321	1.38069	2.48894	2.04363	1.44292	1.19589		133.162	90.0318	46.3373	2.15603	7.04437	12.0928	0.00297302	0.0299109		87.5	62.5	87.5		0.0003108	0.0101922	0.00165874	0.840606	0.752181	4.54863e-05	0.00077591		78.0468
ENSG00000105327	BBC3	protein_coding	BCL2 binding component 3	This gene encodes a member of the BCL-2 family of proteins. This family member belongs to the BH3-only pro-apoptotic subclass. The protein cooperates with direct activator proteins to induce mitochondrial outer membrane permeabilization and apoptosis. It can bind to anti-apoptotic Bcl-2 family members to induce mitochondrial dysfunction and caspase activation. Because of its pro-apoptotic role, t…	hsa01524 (Platinum drug resistance), hsa04115 (p53 signaling pathway), hsa04210 (Apoptosis), hsa04215 (Apoptosis - multiple species), hsa04390 (Hippo signaling pathway), hsa05016 (Huntington disease), hsa05162 (Measles), hsa05200 (Pathways in cancer), hsa05210 (Colorectal cancer), GO:0001836 (release of cytochrome c from mitochondria), GO:0006915 (apoptotic process), GO:0006919 (activation of cys…					-2.05229	-1.01112	-2.53162	-0.175958	-1.38473	-0.772331	0.295741	-0.783631		-0.494999	0.331477	0.62627	1.68553	1.32605	1.06292	2.97605	0.902647		133.063	62.5127	43.2066	2.29096	5.17718	20.225	0.000336745	0.00774042		75	75	75		0.000621601	0.0142881	0.0360398	0.813489	0.564919	0.000126559	0.0226008		4.5869
ENSG00000138134	STAMBPL1	protein_coding	STAM binding protein like 1		GO:0016579 (protein deubiquitination), GO:0070536 (protein K63-linked deubiquitination), GO:0005768 (endosome), GO:0005829 (cytosol), GO:0016020 (membrane), GO:0004843 (ubiquitin-specific protease activity), GO:0005515 (protein binding), GO:0008237 (metallopeptidase activity), GO:0046872 (metal ion binding), GO:0061578 (Lys63-specific deubiquitinase activity), R-HSA-392499 (Homo sapiens: Metaboli…					-1.59393	-1.23921	-0.687064	-1.09451	-0.50232	-1.04643	-1.01425	0.48505		0.685182	-0.153018	0.294582	0.447887	0.608421	0.205098	2.69071	1.9138		132.96	47.5706	59.1787	1.99182	4.31614	19.0471	0.000446026	0.00910374		50	87.5	87.5		0.0018648	0.0248814	0.047506	0.759257	0.535255	0.000646666	0.0326308		3.82241
ENSG00000111266	DUSP16	protein_coding	dual specificity phosphatase 16	This gene encodes a mitogen-activated protein kinase phosphatase that is a member of the dual specificity protein phosphatase subfamily. These phosphatases inactivate their target kinases by dephosphorylating both the phosphoserine/threonine and phosphotyrosine residues. The encoded protein specifically regulates the c-Jun amino-terminal kinase (JNK) and extracellular signal-regulated kinase (ERK…	hsa04010 (MAPK signaling pathway), GO:0000188 (inactivation of MAPK activity), GO:0006470 (protein dephosphorylation), GO:0016311 (dephosphorylation), GO:0035335 (peptidyl-tyrosine dephosphorylation), GO:0045204 (MAPK export from nucleus), GO:0045209 (MAPK phosphatase export from nucleus, leptomycin B sensitive), GO:0005634 (nucleus), GO:0005654 (nucleoplasm), GO:0005737 (cytoplasm), GO:0005829 (…					-0.0633093	-1.50731	-1.93883	-0.483541	-0.862407	-0.439503	-0.844162	-0.197256		0.89409	0.232531	-0.256886	1.29743	0.685854	0.665474	1.3331	1.48472		132.918	66.4295	62.9667	1.61502	5.39392	28.2242	6.22826e-05	0.00265637		75	50	75		0.000621601	0.0142881	0.00113037	0.813489	0.78625	0.000126559	0.000304066		32.1778
ENSG00000125319	HROB	protein_coding	homologous recombination factor with OB-fold							-1.07875	-1.16729	0.560103	-1.23499	-0.623302	-0.585456	-1.4059	-1.17167		0.657059	-0.132968	1.36911	1.04305	0.2619	0.216153	1.55886	1.7341		132.893	37.9616	61.7876	1.83562	3.68043	22.9424	0.000182346	0.00525564		50	87.5	87.5		0.0010878	0.0187751	0.00330873	0.786373	0.72449	0.000302951	0.00150178		4.03091
ENSG00000178685	PARP10	protein_coding	poly(ADP-ribose) polymerase family member 10	Poly(ADP-ribose) polymerases (PARPs), such as PARP10, regulate gene transcription by altering chromatin organization by adding ADP-ribose to histones. PARPs can also function as transcriptional cofactors (Yu et al., 2005 [PubMed 15674325]).[supplied by OMIM, Mar 2008].	GO:0006471 (protein ADP-ribosylation), GO:0010629 (negative regulation of gene expression), GO:0010847 (regulation of chromatin assembly), GO:0019985 (translesion synthesis), GO:0032088 (negative regulation of NF-kappaB transcription factor activity), GO:0034356 (NAD biosynthesis via nicotinamide riboside salvage pathway), GO:0045071 (negative regulation of viral genome replication), GO:0048147 (…					-1.35798	-1.18352	-0.151788	-0.76947	-1.00113	-0.926017	-0.487976	-0.517481		1.03573	2.42213	0.626457	0.279935	0.997696	1.0053	0.646739	-0.618631		132.703	79.0337	25.1338	1.81729	6.13429	28.6422	5.7536e-05	0.00253778		75	62.5	75		0.0010878	0.0187751	0.0230321	0.786373	0.609641	0.000302951	0.012167		20.0156
ENSG00000104825	NFKBIB	protein_coding	NFKB inhibitor beta	The protein encoded by this gene belongs to the NF-kappa-B inhibitor family, which inhibit NF-kappa-B by complexing with, and trapping it in the cytoplasm. Phosphorylation of serine residues on these proteins by kinases marks them for destruction via the ubiquitination pathway, thereby allowing activation of the NF-kappa-B, which translocates to the nucleus to function as a transcription factor. …	hsa04062 (Chemokine signaling pathway), hsa04621 (NOD-like receptor signaling pathway), hsa04622 (RIG-I-like receptor signaling pathway), hsa04623 (Cytosolic DNA-sensing pathway), hsa04658 (Th1 and Th2 cell differentiation), hsa04659 (Th17 cell differentiation), hsa04660 (T cell receptor signaling pathway), hsa04662 (B cell receptor signaling pathway), hsa04722 (Neurotrophin signaling pathway), h…					-0.463128	-0.797588	-0.673862	-0.141971	-1.06542	-0.613412	-0.897965	-0.754195		0.722443	-0.22386	-0.133637	1.20423	0.895885	-0.153721	1.52861	1.56759		132.659	69.7296	30.1077	1.52937	5.57658	29.3854	5.00665e-05	0.0023988		62.5	75	75		0.000621601	0.0142881	0.00698261	0.813489	0.703989	0.000126559	0.00233591		28.0774
ENSG00000143322	ABL2	protein_coding	ABL proto-oncogene 2, non-receptor tyrosine kinase	This gene encodes a member of the Abelson family of nonreceptor tyrosine protein kinases. The protein is highly similar to the c-abl oncogene 1 protein, including the tyrosine kinase, SH2 and SH3 domains, and it plays a role in cytoskeletal rearrangements through its C-terminal F-actin- and microtubule-binding sequences. This gene is expressed in both normal and tumor cells, and is involved in tr…	hsa04012 (ErbB signaling pathway), hsa04014 (Ras signaling pathway), hsa05416 (Viral myocarditis), GO:0006464 (cellular protein modification process), GO:0007155 (cell adhesion), GO:0007165 (signal transduction), GO:0007204 (positive regulation of cytosolic calcium ion concentration), GO:0010506 (regulation of autophagy), GO:0010863 (positive regulation of phospholipase C activity), GO:0010976 (p…					0.154979	-0.40546	-1.45745	-1.07712	-1.16028	-0.0220726	-1.38643	-1.4222		1.34581	-0.305716	0.349341	0.968195	0.520923	1.01087	1.89122	0.995396		132.536	96.2255	87.4161	1.69263	8.08651	26.2421	9.16893e-05	0.00339965		75	62.5	75		0.000621601	0.0142881	0.00293769	0.813489	0.739036	0.000126559	0.00107217		234.557
ENSG00000135124	P2RX4	protein_coding	purinergic receptor P2X 4	The product of this gene belongs to the family of purinoceptors for ATP. This receptor functions as a ligand-gated ion channel with high calcium permeability. The main pharmacological distinction between the members of the purinoceptor family is the relative sensitivity to the antagonists suramin and PPADS. The product of this gene has the lowest sensitivity for these antagonists. Multiple altern…	hsa04020 (Calcium signaling pathway), hsa04080 (Neuroactive ligand-receptor interaction), GO:0001894 (tissue homeostasis), GO:0002028 (regulation of sodium ion transport), GO:0002931 (response to ischemia), GO:0006812 (cation transport), GO:0007165 (signal transduction), GO:0007596 (blood coagulation), GO:0008217 (regulation of blood pressure), GO:0010524 (positive regulation of calcium ion trans…					-1.34914	-1.10806	-0.89728	0.18234	-1.15997	-0.0626518	-0.55663	-1.39411		1.07433	0.364324	0.159372	0.783821	0.0906254	0.644002	1.35041	1.87861		132.517	66.565	46.4729	1.64083	5.40094	27.0553	7.80639e-05	0.00303955		62.5	75	75		0.000621601	0.0142881	0.00442861	0.813489	0.717333	0.000126559	0.00175956		12.5097
ENSG00000056972	TRAF3IP2	protein_coding	TRAF3 interacting protein 2	This gene encodes a protein involved in regulating responses to cytokines by members of the Rel/NF-kappaB transcription factor family. These factors play a central role in innate immunity in response to pathogens, inflammatory signals and stress. This gene product interacts with TRAF proteins (tumor necrosis factor receptor-associated factors) and either I-kappaB kinase or MAP kinase to activate …	hsa04218 (Cellular senescence), hsa04657 (IL-17 signaling pathway), GO:0001783 (B cell apoptotic process), GO:0002230 (positive regulation of defense response to virus by host), GO:0006959 (humoral immune response), GO:0035556 (intracellular signal transduction), GO:0043123 (positive regulation of I-kappaB kinase/NF-kappaB signaling), GO:0048305 (immunoglobulin secretion), GO:0005575 (cellular_co…					-0.578927	-1.30476	-0.250912	0.243329	-1.0269	-0.6405	-1.68164	-0.938602		0.17777	0.0471202	0.560174	1.04477	1.53537	0.48807	1.35463	0.971018		132.458	73.4634	41.648	1.55241	5.79172	28.5465	5.85859e-05	0.0025503		62.5	75	75		0.000621601	0.0142881	0.00119663	0.813489	0.77533	0.000126559	0.000417641		29.8148
ENSG00000065060	UHRF1BP1	protein_coding	UHRF1 binding protein 1		GO:0005515 (protein binding), GO:0042802 (identical protein binding), GO:0042826 (histone deacetylase binding)					-1.25143	-0.26154	-0.526468	-0.972928	-0.909956	-1.465	0.371561	-0.70394		0.776626	1.2332	0.546538	0.451469	0.94254	-0.197721	1.39719	0.569869		132.385	76.7297	99.2139	1.41698	5.99545	26.4477	8.8008e-05	0.0033131		75	75	75		0.0003108	0.0101922	0.000690096	0.840606	0.783991	4.54863e-05	0.000325168		21.8225
ENSG00000110324	IL10RA	protein_coding	interleukin 10 receptor subunit alpha	The protein encoded by this gene is a receptor for interleukin 10. This protein is structurally related to interferon receptors. It has been shown to mediate the immunosuppressive signal of interleukin 10, and thus inhibits the synthesis of proinflammatory cytokines. This receptor is reported to promote survival of progenitor myeloid cells through the insulin receptor substrate-2/PI 3-kinase/AKT …	hsa04060 (Cytokine-cytokine receptor interaction), hsa04061 (Viral protein interaction with cytokine and cytokine receptor), hsa04630 (JAK-STAT signaling pathway), hsa05145 (Toxoplasmosis), hsa05152 (Tuberculosis), hsa05163 (Human cytomegalovirus infection), GO:0010507 (negative regulation of autophagy), GO:0019221 (cytokine-mediated signaling pathway), GO:0032496 (response to lipopolysaccharide)…					-1.33919	-1.33919	-1.21861	-1.33919	-1.11047	-0.382518	-1.33919	-1.18143		1.41909	-0.908769	-0.138561	1.73946	5.37767	0.112321	0.552696	1.09589		132.294	30.2839	64.8709	6.57647	3.02038	20.0232	0.000353108	0.00797277		62.5	75	75		0.00245523	0.032321	0.25045	0.796516	0.317534	0.00022187	0.230748		0
ENSG00000081041	CXCL2	protein_coding	C-X-C motif chemokine ligand 2	This antimicrobial gene is part of a chemokine superfamily that encodes secreted proteins involved in immunoregulatory and inflammatory processes. The superfamily is divided into four subfamilies based on the arrangement of the N-terminal cysteine residues of the mature peptide. This chemokine, a member of the CXC subfamily, is expressed at sites of inflammation and may suppress hematopoietic pro…	hsa04060 (Cytokine-cytokine receptor interaction), hsa04061 (Viral protein interaction with cytokine and cytokine receptor), hsa04062 (Chemokine signaling pathway), hsa04064 (NF-kappa B signaling pathway), hsa04621 (NOD-like receptor signaling pathway), hsa04657 (IL-17 signaling pathway), hsa04668 (TNF signaling pathway), hsa05120 (Epithelial cell signaling in Helicobacter pylori infection), hsa0…					0.836737	-5.60108	-4.36768	-1.3844	-5.60108	-0.318063	-4.97838	-1.53462		2.75119	0.203066	1.79423	2.38021	3.71252	4.03573	4.16332	3.9083		132.218	95.7105	4.94003	4.59437	7.96086	12.8814	0.00234004	0.0258472		75	75	75		0.00134829	0.0230019	0.00434056	0.841224	0.739558	4.43414e-05	0.00105888		85.6916
ENSG00000055208	TAB2	protein_coding	TGF-beta activated kinase 1 (MAP3K7) binding protein 2	The protein encoded by this gene is an activator of MAP3K7/TAK1, which is required for for the IL-1 induced activation of nuclear factor kappaB and MAPK8/JNK. This protein forms a kinase complex with TRAF6, MAP3K7 and TAB1, and it thus serves as an adaptor that links MAP3K7 and TRAF6. This protein, along with TAB1 and MAP3K7, also participates in the signal transduction induced by TNFSF11/RANKl t…	hsa04010 (MAPK signaling pathway), hsa04064 (NF-kappa B signaling pathway), hsa04380 (Osteoclast differentiation), hsa04620 (Toll-like receptor signaling pathway), hsa04621 (NOD-like receptor signaling pathway), hsa04657 (IL-17 signaling pathway), hsa04668 (TNF signaling pathway), hsa05130 (Pathogenic Escherichia coli infection), hsa05131 (Shigellosis), hsa05132 (Salmonella infection), hsa05135 (…					-0.526228	-1.07279	-0.66287	0.105172	-0.610565	-0.549454	-0.836423	-0.287604		0.727913	0.51093	0.195744	0.848012	0.0221278	0.356922	1.04615	0.73296		132.211	95.9341	76.7636	1.11159	8.01391	33.8681	2.2673e-05	0.00151396		62.5	75	75		0.0003108	0.0101922	0.000156901	0.840606	0.837772	4.54863e-05	5.10501e-05		162.348
ENSG00000010539	ZNF200	protein_coding	zinc finger protein 200		hsa05168 (Herpes simplex virus 1 infection), GO:0006357 (regulation of transcription from RNA polymerase II promoter), GO:0008150 (biological_process), GO:0005634 (nucleus), GO:0000981 (sequence-specific DNA binding RNA polymerase II transcription factor activity), GO:0003674 (molecular_function), GO:0003676 (nucleic acid binding), GO:0046872 (metal ion binding), R-HSA-212436 (Homo sapiens: Gener…					-0.609772	-0.759615	-0.00772397	-0.664459	-0.517477	-0.542291	-0.425389	-0.550377		0.827194	0.642964	0.376416	0.752718	0.222786	0.206728	0.728455	0.319842		132.192	37.7651	71.1662	1.11036	3.66581	41.527	6.84017e-06	0.000765218		50	75	75		0.0001554	0.00725709	2.18719e-05	0.867722	0.891589	1.32987e-05	3.5276e-06		7.29734
ENSG00000110330	BIRC2	protein_coding	baculoviral IAP repeat containing 2	The protein encoded by this gene is a member of a family of proteins that inhibits apoptosis by binding to tumor necrosis factor receptor-associated factors TRAF1 and TRAF2, probably by interfering with activation of ICE-like proteases. This encoded protein inhibits apoptosis induced by serum deprivation and menadione, a potent inducer of free radicals. Alternatively spliced transcript variants e…	hsa01524 (Platinum drug resistance), hsa04064 (NF-kappa B signaling pathway), hsa04120 (Ubiquitin mediated proteolysis), hsa04210 (Apoptosis), hsa04215 (Apoptosis - multiple species), hsa04217 (Necroptosis), hsa04390 (Hippo signaling pathway), hsa04510 (Focal adhesion), hsa04621 (NOD-like receptor signaling pathway), hsa04668 (TNF signaling pathway), hsa05132 (Salmonella infection), hsa05145 (Tox…					-0.37136	-0.337831	-0.368345	-0.747332	-0.652193	-0.729641	-0.81789	-0.547674		0.061935	0.376842	0.673536	0.61667	0.853219	0.289471	0.611963	1.08863		132.161	93.2642	54.6995	1.17102	7.46916	57.6502	8.66833e-07	0.000216811		62.5	62.5	62.5		0.0001554	0.00725709	0.00015193	0.867722	0.873603	1.32987e-05	9.83156e-06		124.333
ENSG00000145040	UCN2	protein_coding	urocortin 2	This gene is a member of the sauvagine/corticotropin-releasing factor/urotensin I family. It is structurally related to the corticotropin-releasing factor (CRF) gene and the encoded product is an endogenous ligand for CRF type 2 receptors. In the brain it may be responsible for the effects of stress on appetite. In spite of the gene family name similarity, the product of this gene has no sequence…	hsa04080 (Neuroactive ligand-receptor interaction), GO:0007189 (adenylate cyclase-activating G-protein coupled receptor signaling pathway), GO:0007586 (digestion), GO:0009755 (hormone-mediated signaling pathway), GO:0031669 (cellular response to nutrient levels), GO:0005576 (extracellular region), GO:0005615 (extracellular space), GO:0005179 (hormone activity), GO:0042562 (hormone binding), GO:00…					-0.681444	-0.874408	-0.810358	-0.537498	0.200134	-0.79075	-2.08291	-1.66312		0.167556	-0.597087	0.79949	1.14603	2.17321	1.09106	1.00252	1.45757		132.098	62.3568	41.5125	1.93209	5.16677	25.8655	9.88898e-05	0.00356801		75	75	75		0.0010878	0.0187751	0.00643724	0.786373	0.702143	0.000302951	0.00242642		15.8456
ENSG00000060558	GNA15	protein_coding	G protein subunit alpha 15		hsa04020 (Calcium signaling pathway), hsa04926 (Relaxin signaling pathway), hsa05142 (Chagas disease), hsa05146 (Amoebiasis), GO:0007186 (G-protein coupled receptor signaling pathway), GO:0007188 (adenylate cyclase-modulating G-protein coupled receptor signaling pathway), GO:0007202 (activation of phospholipase C activity), GO:0007207 (phospholipase C-activating G-protein coupled acetylcholine re…					-0.80447	-1.3073	-1.18672	-1.04188	-1.3073	-0.963826	-1.19221	-1.07668		2.48991	-0.931046	-0.606722	1.03718	1.18336	0.246126	0.837165	4.62442		131.886	24.8831	26.7941	6.18821	2.49511	27.3545	7.36355e-05	0.00293425		62.5	75	75		0.00146006	0.02454	0.173163	0.83666	0.375631	5.33836e-05	0.151635		0.416991
ENSG00000110446	SLC15A3	protein_coding	solute carrier family 15 member 3		GO:0006811 (ion transport), GO:0015031 (protein transport), GO:0035672 (oligopeptide transmembrane transport), GO:1902600 (hydrogen ion transmembrane transport), GO:0005765 (lysosomal membrane), GO:0016021 (integral component of membrane), GO:0043231 (intracellular membrane-bounded organelle), GO:0005515 (protein binding), GO:0015333 (peptide:proton symporter activity), GO:0035673 (oligopeptide t…					-2.17515	-2.84941	-0.418404	-1.58072	-3.73732	-0.191358	-0.0184246	0.00489		1.33889	2.73487	1.28595	0.247641	-0.191254	2.50016	2.37315	0.676488		131.873	63.6376	36.8503	2.68642	5.23252	16.4746	0.000854591	0.0135604		75	50	75		0.000621601	0.0142881	0.0106115	0.813489	0.671263	0.000126559	0.00441254		3.47492
ENSG00000143751	SDE2	protein_coding	SDE2 telomere maintenance homolog		GO:0006260 (DNA replication), GO:0007049 (cell cycle), GO:0016485 (protein processing), GO:0016567 (protein ubiquitination), GO:0034644 (cellular response to UV), GO:0051301 (cell division), GO:0071156 (regulation of cell cycle arrest), GO:0005634 (nucleus), GO:0003684 (damaged DNA binding), GO:0005515 (protein binding)					-0.50354	-0.403299	-0.423777	-0.575091	-0.571493	-0.694731	-0.562294	-0.312409		0.600616	0.0439278	0.214162	0.520474	0.883969	0.584146	0.47427	0.725069		131.869	72.0675	92.756	1.04978	5.71194	65.3584	3.77797e-07	0.000146714		62.5	62.5	62.5		0.0001554	0.00725709	6.06867e-05	0.867722	0.902395	1.32987e-05	1.74239e-06		34.0542
ENSG00000197110	IFNL3	protein_coding	interferon lambda 3	This gene encodes a cytokine distantly related to type I interferons and the IL-10 family. This gene, interleukin 28A (IL28A), and interleukin 29 (IL29) are three closely related cytokine genes that form a cytokine gene cluster on a chromosomal region mapped to 19q13. Expression of the cytokines encoded by the three genes can be induced by viral infection. All three cytokines have been shown to i…	hsa04060 (Cytokine-cytokine receptor interaction), hsa04630 (JAK-STAT signaling pathway), GO:0007259 (JAK-STAT cascade), GO:0019221 (cytokine-mediated signaling pathway), GO:0045071 (negative regulation of viral genome replication), GO:0045087 (innate immune response), GO:0050778 (positive regulation of immune response), GO:0051607 (defense response to virus), GO:0005576 (extracellular region), G…					-1.03	-1.03	-1.03	-1.03	-1.03	-1.03	-1.03	-1.03		-0.605047	1.01567	-0.130359	3.98743	0.988622	0.108237	2.62758	0.247862		131.727	18.2083	4.2285	10.9069	1.75263	46.736	5.61264e-05	0.00250667		50	87.5	87.5		0.00146006	0.02454	0.121432	0.83666	0.426056	5.33836e-05	0.0998646		0
ENSG00000157985	AGAP1	protein_coding	ArfGAP with GTPase domain, ankyrin repeat and PH domain 1	This gene encodes a member of an ADP-ribosylation factor GTPase-activating protein family involved in membrane trafficking and cytoskeleton dynamics. This gene functions as a direct regulator of the adaptor-related protein complex 3 on endosomes. Multiple transcript variants encoding different isoforms have been found for this gene. [provided by RefSeq, Oct 2011].	hsa04144 (Endocytosis), GO:0015031 (protein transport), GO:0043547 (positive regulation of GTPase activity), GO:0005634 (nucleus), GO:0005737 (cytoplasm), GO:0003924 (GTPase activity), GO:0005096 (GTPase activator activity), GO:0005525 (GTP binding), GO:0005543 (phospholipid binding), GO:0046872 (metal ion binding)					0.921365	0.510968	0.898358	0.730505	1.06313	-0.0736389	0.610656	0.32751		-0.134641	-1.1594	-0.0676322	-0.093294	-0.742665	-1.33819	-0.399551	-1.05347		131.69	61.3268	91.936	-1.24657	5.11843	28.8709	5.51122e-05	0.00249101		75	50	75		0.0003108	0.0101922	9.64677e-05	-0.840606	-0.838974	4.54863e-05	4.86249e-05		58.5872
ENSG00000166012	TAF1D	protein_coding	TATA-box binding protein associated factor, RNA polymerase I subunit D	TAF1D is a member of the SL1 complex, which includes TBP (MIM 600075) and TAF1A (MIM 604903), TAF1B (MIM 604904), and TAF1C (MIM 604905), and plays a role in RNA polymerase I transcription (Wang et al., 2004 [PubMed 15520167]; Gorski et al., 2007 [PubMed 17318177]).[supplied by OMIM, Jun 2009]. Sequence Note: This RefSeq record was created from transcript and genomic sequence data to make the seq…	GO:0006355 (regulation of transcription, DNA-templated), GO:0006361 (transcription initiation from RNA polymerase I promoter), GO:0006362 (transcription elongation from RNA polymerase I promoter), GO:0006363 (termination of RNA polymerase I transcription), GO:0045815 (positive regulation of gene expression, epigenetic), GO:0005654 (nucleoplasm), GO:0005668 (RNA polymerase transcription factor SL1…					-0.56264	-0.633948	-0.759634	-1.43963	-1.11699	-0.191214	-0.402604	-1.46559		0.715168	0.771445	0.533976	0.916585	-0.567025	0.297672	2.61691	1.28753		131.445	89.3407	24.3613	1.8771	6.96414	25.5529	0.00010535	0.00373889		75	62.5	75		0.0010878	0.0187751	0.0355313	0.786373	0.568282	0.000302951	0.0216347		61.2281
ENSG00000165195	PIGA	protein_coding	phosphatidylinositol glycan anchor biosynthesis class A	This gene encodes a protein required for synthesis of N-acetylglucosaminyl phosphatidylinositol (GlcNAc-PI), the first intermediate in the biosynthetic pathway of GPI anchor. The GPI anchor is a glycolipid found on many blood cells and which serves to anchor proteins to the cell surface. Paroxysmal nocturnal hemoglobinuria, an acquired hematologic disorder, has been shown to result from mutations…	hsa00563 (Glycosylphosphatidylinositol (GPI)-anchor biosynthesis), hsa01100 (Metabolic pathways), GO:0006506 (GPI anchor biosynthetic process), GO:0009893 (positive regulation of metabolic process), GO:0016254 (preassembly of GPI anchor in ER membrane), GO:1990830 (NA), GO:0000506 (glycosylphosphatidylinositol-N-acetylglucosaminyltransferase (GPI-GnT) complex), GO:0005789 (endoplasmic reticulum m…					-0.458258	-0.24362	-1.12247	-0.332495	-1.72313	-0.699112	-0.750137	-1.07261		0.122419	-0.16561	0.305445	1.54295	0.493848	1.3117	1.55046	1.24062		131.379	57.1119	54.076	1.74095	4.87628	33.4131	2.44879e-05	0.001604		50	62.5	62.5		0.0001554	0.00725709	0.00292095	0.867722	0.75376	1.32987e-05	0.000745365		16.5406
ENSG00000165259	HDX	protein_coding	highly divergent homeobox		GO:0006357 (regulation of transcription from RNA polymerase II promoter), GO:0005634 (nucleus), GO:0000981 (sequence-specific DNA binding RNA polymerase II transcription factor activity), GO:0003677 (DNA binding)					-0.606914	-0.568328	-0.470127	-0.406636	-1.35407	-0.460544	-0.987349	-0.240316		0.550069	0.623354	0.155563	0.533624	0.882145	0.285226	1.11351	0.950789		131.378	32.5269	90.269	1.42802	3.2239	38.873	1.01615e-05	0.000955112		75	50	75		0.0001554	0.00725709	7.38967e-05	0.867722	0.874873	1.32987e-05	9.19279e-06		5.00389
ENSG00000197019	SERTAD1	protein_coding	SERTA domain containing 1		GO:0000079 (regulation of cyclin-dependent protein serine/threonine kinase activity), GO:0008284 (positive regulation of cell proliferation), GO:0045944 (positive regulation of transcription from RNA polymerase II promoter), GO:0005634 (nucleus), GO:0005737 (cytoplasm), GO:0005515 (protein binding)					-0.408485	0.202378	-1.30133	-0.715661	-1.28802	-0.542584	-1.08275	-0.570872		0.798155	0.755866	-0.0587027	0.815795	0.173917	0.469903	1.90469	0.847704		131.287	50.2744	65.5757	1.54007	4.48029	26.678	8.4081e-05	0.00321145		62.5	75	75		0.000621601	0.0142881	0.00684726	0.813489	0.692925	0.000126559	0.00292209		13.4827
ENSG00000177426	TGIF1	protein_coding	TGFB induced factor homeobox 1	The protein encoded by this gene is a member of the three-amino acid loop extension (TALE) superclass of atypical homeodomains. TALE homeobox proteins are highly conserved transcription regulators. This particular homeodomain binds to a previously characterized retinoid X receptor responsive element from the cellular retinol-binding protein II promoter. In addition to its role in inhibiting 9-cis…	hsa04350 (TGF-beta signaling pathway), GO:0000122 (negative regulation of transcription from RNA polymerase II promoter), GO:0007275 (multicellular organismal development), GO:0042493 (response to drug), GO:0071363 (cellular response to growth factor stimulus), GO:0005654 (nucleoplasm), GO:0000978 (RNA polymerase II core promoter proximal region sequence-specific DNA binding), GO:0000981 (sequenc…					-0.475846	-1.1027	-0.70161	-0.594631	-1.84906	-1.38476	-0.47055	0.067554		0.813015	0.415214	0.76722	0.400032	0.289581	0.855685	1.55911	1.41176		131.185	78.8304	29.1184	1.62012	6.12077	35.7355	1.6651e-05	0.00126659		62.5	62.5	62.5		0.0001554	0.00725709	0.00063409	0.867722	0.807762	1.32987e-05	0.000153878		40.3091
ENSG00000144597	EAF1	protein_coding	ELL associated factor 1		GO:0006355 (regulation of transcription, DNA-templated), GO:0006366 (transcription from RNA polymerase II promoter), GO:0006368 (transcription elongation from RNA polymerase II promoter), GO:0005654 (nucleoplasm), GO:0008023 (transcription elongation factor complex), GO:0015030 (Cajal body), GO:0016604 (nuclear body), GO:0016607 (nuclear speck), GO:0032783 (ELL-EAF complex), GO:0043231 (intracell…					-0.590604	-0.373845	-0.16312	-0.800321	-1.29479	-0.437104	-0.728751	-0.551732		1.13254	0.308822	0.456273	0.487417	0.35737	0.46328	1.16339	0.571176		131.048	61.8012	63.2717	1.2785	5.14289	46.9463	3.21966e-06	0.000510887		37.5	62.5	62.5		0.0001554	0.00725709	0.000228915	0.867722	0.84776	1.32987e-05	3.36489e-05		20.502
ENSG00000189266	PNRC2	protein_coding	proline rich nuclear receptor coactivator 2		GO:0000184 (nuclear-transcribed mRNA catabolic process, nonsense-mediated decay), GO:0031087 (deadenylation-independent decapping of nuclear-transcribed mRNA), GO:0000932 (cytoplasmic mRNA processing body), GO:0005634 (nucleus), GO:0005654 (nucleoplasm), GO:0005794 (Golgi apparatus), GO:0005829 (cytosol), GO:0005515 (protein binding), R-HSA-8953854 (Homo sapiens: Metabolism of RNA), R-HSA-927802 …					-0.565949	-1.38536	-0.321983	-0.434524	-0.683959	-0.450916	-1.24422	-0.784031		0.0180894	-0.145366	0.351664	0.947764	1.29033	0.966088	1.63829	0.804077		130.968	90.6078	27.8376	1.55045	7.10177	36.9981	1.36011e-05	0.0011276		62.5	62.5	62.5		0.0001554	0.00725709	0.0026578	0.867722	0.76078	1.32987e-05	0.000621294		76.3093
ENSG00000138496	PARP9	protein_coding	poly(ADP-ribose) polymerase family member 9		GO:0000122 (negative regulation of transcription from RNA polymerase II promoter), GO:0002230 (positive regulation of defense response to virus by host), GO:0006302 (double-strand break repair), GO:0006471 (protein ADP-ribosylation), GO:0010608 (posttranscriptional regulation of gene expression), GO:0010629 (negative regulation of gene expression), GO:0016477 (cell migration), GO:0034356 (NAD bio…					-2.2842	-1.71591	-1.15084	-1.05776	-1.16837	-0.951241	-0.840453	0.0106269		2.0456	2.90541	0.413473	0.426263	2.29159	2.07724	0.45609	-1.45752		130.668	87.6669	84.4684	2.70272	6.81566	27.2042	7.58232e-05	0.00297586		50	75	75		0.004662	0.042181	0.0178785	0.705024	0.633205	0.00228635	0.00846144		11.8147
ENSG00000092871	RFFL	protein_coding	ring finger and FYVE like domain containing E3 ubiquitin protein ligase		GO:0006511 (ubiquitin-dependent protein catabolic process), GO:0006915 (apoptotic process), GO:0010762 (regulation of fibroblast migration), GO:0010804 (negative regulation of tumor necrosis factor-mediated signaling pathway), GO:0032006 (regulation of TOR signaling), GO:0043161 (proteasome-mediated ubiquitin-dependent protein catabolic process), GO:0070936 (protein K48-linked ubiquitination), GO…					-1.28857	-1.46032	-0.477359	-0.596421	-0.384878	-1.20048	-0.713241	0.164275		1.18136	1.1502	0.547053	0.626448	1.35644	-0.0975689	0.489782	0.703281		130.636	37.162	69.2078	1.6053	3.62206	29.5558	4.85109e-05	0.00236502		75	62.5	75		0.0003108	0.0101922	0.000381972	0.840606	0.816425	4.54863e-05	0.000114201		3.54442
ENSG00000033030	ZCCHC8	protein_coding	zinc finger CCHC-type containing 8		GO:0000398 (mRNA splicing, via spliceosome), GO:0005634 (nucleus), GO:0005654 (nucleoplasm), GO:0016604 (nuclear body), GO:0031499 (TRAMP complex), GO:0071013 (catalytic step 2 spliceosome), GO:0003723 (RNA binding), GO:0005515 (protein binding), GO:0008270 (zinc ion binding)					-0.705045	-0.494682	-0.934444	-1.14313	-0.910784	-0.895349	0.191533	-0.615608		0.711147	0.963775	0.429606	0.790506	-0.461566	-0.128032	1.72319	1.47888		130.554	59.4498	74.0462	1.53367	5.01567	25.5634	0.000105125	0.00373889		62.5	75	75		0.000621601	0.0142881	0.0072173	0.813489	0.693316	0.000126559	0.00289954		15.7066
ENSG00000126003	PLAGL2	protein_coding	PLAG1 like zinc finger 2	Pleiomorphic adenoma gene-like 2 is a zinc-finger protein that recognizes DNA and/or RNA. [provided by RefSeq, Jul 2008]. Publication Note: This RefSeq record includes a subset of the publications that are available for this gene. Please see the Gene record to access additional publications.	GO:0006351 (transcription, DNA-templated), GO:0006629 (lipid metabolic process), GO:0009791 (post-embryonic development), GO:0034378 (chylomicron assembly), GO:0045944 (positive regulation of transcription from RNA polymerase II promoter), GO:2001244 (positive regulation of intrinsic apoptotic signaling pathway), GO:0005634 (nucleus), GO:0000981 (sequence-specific DNA binding RNA polymerase II tr…					-0.753402	-1.07071	-0.391929	-0.803783	-0.678682	-0.780174	-0.729489	0.405189		0.446953	0.350807	0.376765	0.623398	1.1091	0.435359	0.630881	0.829716		130.212	56.9967	97.7705	1.19591	4.86648	32.4555	2.88652e-05	0.00175294		50	75	75		0.000621601	0.0142881	3.7165e-05	0.813489	0.846765	0.000126559	3.51203e-05		15.0117
ENSG00000204592	HLA-E	protein_coding	major histocompatibility complex, class I, E	HLA-E belongs to the HLA class I heavy chain paralogues. This class I molecule is a heterodimer consisting of a heavy chain and a light chain (beta-2 microglobulin). The heavy chain is anchored in the membrane. HLA-E binds a restricted subset of peptides derived from the leader peptides of other class I molecules. The heavy chain is approximately 45 kDa and its gene contains 8 exons. Exon one enc…	hsa04144 (Endocytosis), hsa04145 (Phagosome), hsa04218 (Cellular senescence), hsa04514 (Cell adhesion molecules), hsa04612 (Antigen processing and presentation), hsa04650 (Natural killer cell mediated cytotoxicity), hsa04940 (Type I diabetes mellitus), hsa05163 (Human cytomegalovirus infection), hsa05165 (Human papillomavirus infection), hsa05166 (Human T-cell leukemia virus 1 infection), hsa0516…					-0.261143	-0.464955	-1.3495	-0.854862	-1.79732	-0.257527	-0.581519	-1.38448		1.38211	1.82717	0.0848466	0.752074	0.886699	1.34258	1.42999	-0.754172		129.993	99.0513	36.2675	1.82757	9.47614	28.0701	6.41419e-05	0.00266632		75	50	75		0.0018648	0.0248814	0.00299855	0.759257	0.751833	0.000646666	0.000782775		447.014
ENSG00000183486	MX2	protein_coding	MX dynamin like GTPase 2	The protein encoded by this gene has a nuclear and a cytoplasmic form and is a member of both the dynamin family and the family of large GTPases. The nuclear form is localized in a granular pattern in the heterochromatin region beneath the nuclear envelope. A nuclear localization signal (NLS) is present at the amino terminal end of the nuclear form but is lacking in the cytoplasmic form due to us…	hsa05160 (Hepatitis C), hsa05162 (Measles), hsa05164 (Influenza A), hsa05165 (Human papillomavirus infection), hsa05171 (Coronavirus disease - COVID-19), GO:0000266 (mitochondrial fission), GO:0003374 (dynamin polymerization involved in mitochondrial fission), GO:0006952 (defense response), GO:0009615 (response to virus), GO:0015031 (protein transport), GO:0035455 (response to interferon-alpha), …					-3.29867	-4.05994	0.284126	0.449379	-2.52897	-1.70963	-4.05994	-1.2828		2.04363	2.80039	2.56809	3.12554	4.05199	3.25367	-2.55418	0.917315		129.97	75.0017	48.8243	4.04777	5.88563	12.1446	0.00292596	0.0295945		87.5	62.5	87.5		0.00535103	0.047974	0.0102691	0.732679	0.678442	0.00124548	0.00386322		0.694984
ENSG00000113916	BCL6	protein_coding	BCL6 transcription repressor	The protein encoded by this gene is a zinc finger transcription factor and contains an N-terminal POZ domain. This protein acts as a sequence-specific repressor of transcription, and has been shown to modulate the transcription of START-dependent IL-4 responses of B cells. This protein can interact with a variety of POZ-containing proteins that function as transcription corepressors. This gene is…	hsa04068 (FoxO signaling pathway), hsa05202 (Transcriptional misregulation in cancer), hsa05207 (Chemical carcinogenesis - receptor activation), GO:0000122 (negative regulation of transcription from RNA polymerase II promoter), GO:0000902 (cell morphogenesis), GO:0001953 (negative regulation of cell-matrix adhesion), GO:0002467 (germinal center formation), GO:0002634 (regulation of germinal cente…					-0.662681	-0.899808	-1.65525	0.138303	-1.5044	-1.04251	-0.0250306	-0.703651		0.6888	0.692646	0.399503	0.766512	0.239985	-0.0682806	2.35214	1.28372		129.849	81.1479	53.8931	1.69178	6.27264	22.2285	0.000213285	0.00583096		62.5	75	75		0.000621601	0.0142881	0.0233274	0.813489	0.60304	0.000126559	0.0134048		36.7647
ENSG00000121931	LRIF1	protein_coding	ligand dependent nuclear receptor interacting factor 1		GO:0006355 (regulation of transcription, DNA-templated), GO:0009048 (dosage compensation by inactivation of X chromosome), GO:0000784 (nuclear chromosome, telomeric region), GO:0001740 (Barr body), GO:0005634 (nucleus), GO:0005815 (microtubule organizing center), GO:0016363 (nuclear matrix), GO:0005515 (protein binding), GO:0042974 (retinoic acid receptor binding)					-0.527071	-0.599909	-1.42191	-0.380153	-0.772108	-0.797666	-0.408208	-0.254835		1.25495	0.599689	0.0772393	1.09504	0.227971	0.110481	0.886782	0.909701		129.825	59.8225	72.6774	1.36285	5.0362	39.5197	9.2109e-06	0.000918041		62.5	62.5	62.5		0.0001554	0.00725709	0.000730043	0.867722	0.814309	1.32987e-05	0.000123003		19.4596
ENSG00000179361	ARID3B	protein_coding	AT-rich interaction domain 3B	This gene encodes a member of the ARID (AT-rich interaction domain) family of DNA-binding proteins. The encoded protein is homologous with two proteins that bind to the retinoblastoma gene product, and also with the mouse Bright and Drosophila dead ringer proteins. A pseudogene on chromosome 1p31 exists for this gene. Members of the ARID family have roles in embryonic patterning, cell lineage gen…	GO:0008150 (biological_process), GO:0045944 (positive regulation of transcription from RNA polymerase II promoter), GO:0005634 (nucleus), GO:0005654 (nucleoplasm), GO:0000977 (RNA polymerase II regulatory region sequence-specific DNA binding), GO:0000978 (RNA polymerase II core promoter proximal region sequence-specific DNA binding), GO:0000980 (RNA polymerase II distal enhancer sequence-specific…					-1.57382	-0.479011	-0.821351	-0.971566	-0.511867	-0.774822	-0.879771	-0.408069		0.479678	-0.00944021	1.04172	1.07315	-0.349372	0.928991	1.41685	1.83871		129.803	27.492	67.6425	2.05769	2.75181	33.7557	2.31069e-05	0.00153384		62.5	75	75		0.0001554	0.00725709	0.00392838	0.867722	0.742317	1.32987e-05	0.000990764		1.04248
ENSG00000173545	ZNF622	protein_coding	zinc finger protein 622		GO:0006357 (regulation of transcription from RNA polymerase II promoter), GO:0008631 (intrinsic apoptotic signaling pathway in response to oxidative stress), GO:0033674 (positive regulation of kinase activity), GO:0042273 (ribosomal large subunit biogenesis), GO:0043065 (positive regulation of apoptotic process), GO:0043410 (positive regulation of MAPK cascade), GO:0046330 (positive regulation of…					-0.378749	-0.657951	-0.531061	-0.651966	-1.15929	-0.0275853	-0.480702	-1.2731		0.950718	0.220891	0.276369	0.481991	0.508779	0.657423	1.33427	0.729967		129.802	77.3328	51.5416	1.30692	6.0292	41.4705	6.89666e-06	0.000765218		62.5	62.5	62.5		0.0001554	0.00725709	0.000298261	0.867722	0.832117	1.32987e-05	6.38644e-05		43.8535
ENSG00000108312	UBTF	protein_coding	upstream binding transcription factor	This gene encodes a member of the HMG-box DNA-binding protein family. The encoded protein plays a critical role in ribosomal RNA transcription as a key component of the pre-initiation complex, mediating the recruitment of RNA polymerase I to rDNA promoter regions. The encoded protein may also play important roles in chromatin remodeling and pre-rRNA processing, and its activity is regulated by bo…	GO:0001188 (RNA polymerase I transcriptional preinitiation complex assembly), GO:0006356 (regulation of transcription from RNA polymerase I promoter), GO:0006357 (regulation of transcription from RNA polymerase II promoter), GO:0006360 (transcription from RNA polymerase I promoter), GO:0006361 (transcription initiation from RNA polymerase I promoter), GO:0006362 (transcription elongation from RNA…					0.32219	0.101956	0.703382	0.413194	1.20886	1.10905	0.753039	0.827093		-0.607357	-0.292859	-0.649944	-1.17314	-0.317214	-0.0909073	-0.806572	-1.50077		129.677	80.7278	71.7829	-1.36008	6.24893	39.1755	9.70379e-06	0.000929862		62.5	62.5	62.5		0.0001554	0.00725709	0.000153394	-0.867722	-0.846633	1.32987e-05	3.53207e-05		82.5642
ENSG00000130303	BST2	protein_coding	bone marrow stromal cell antigen 2	Bone marrow stromal cells are involved in the growth and development of B-cells. The specific function of the protein encoded by the bone marrow stromal cell antigen 2 is undetermined; however, this protein may play a role in pre-B-cell growth and in rheumatoid arthritis. [provided by RefSeq, Jul 2008]. Publication Note: This RefSeq record includes a subset of the publications that are available …	hsa05168 (Herpes simplex virus 1 infection), hsa05170 (Human immunodeficiency virus 1 infection), GO:0002737 (negative regulation of plasmacytoid dendritic cell cytokine production), GO:0009615 (response to virus), GO:0010951 (negative regulation of endopeptidase activity), GO:0030308 (negative regulation of cell growth), GO:0030336 (negative regulation of cell migration), GO:0032956 (regulation …					-1.32894	-3.0286	-3.77108	-0.231988	-3.87715	-1.66075	0.479427	-0.828493		3.2619	3.55166	0.290821	1.56096	2.42323	2.13464	2.8959	-1.87153		129.638	88.8799	1.95839	3.57107	6.91492	19.5217	0.000397795	0.00856973		75	62.5	75		0.004662	0.042181	0.010519	0.705024	0.676003	0.00228635	0.00404328		15.5677
ENSG00000167207	NOD2	protein_coding	nucleotide binding oligomerization domain containing 2	This gene is a member of the Nod1/Apaf-1 family and encodes a protein with two caspase recruitment (CARD) domains and six leucine-rich repeats (LRRs). The protein is primarily expressed in the peripheral blood leukocytes. It plays a role in the immune response to intracellular bacterial lipopolysaccharides (LPS) by recognizing the muramyl dipeptide (MDP) derived from them and activating the NFKB …	hsa04621 (NOD-like receptor signaling pathway), hsa04668 (TNF signaling pathway), hsa05152 (Tuberculosis), hsa05321 (Inflammatory bowel disease), GO:0000187 (activation of MAPK activity), GO:0002367 (cytokine production involved in immune response), GO:0002374 (cytokine secretion involved in immune response), GO:0002606 (positive regulation of dendritic cell antigen processing and presentation), …					-0.883797	-1.53136	-1.12314	-0.839903	-0.842286	-0.739234	-1.08193	-0.805397		0.47251	0.786561	-0.328484	1.51216	2.14166	-0.421909	2.31139	1.37316		129.598	19.218	62.201	3.43951	1.87287	37.0652	1.34575e-05	0.00112455		62.5	100	100		0.000906857	0.0187751	0.0110761	0.870285	0.674427	1.16789e-05	0.00416316		0.694984
ENSG00000288076		lncRNA	novel transcript, antisense to MCPH1							-0.83223	-0.83223	-0.770678	-0.83223	-0.83223	-0.83223	-0.83223	-0.83223		-0.469967	-0.631871	0.290894	3.28173	1.53348	-0.0661415	1.64051	1.01765		129.396	11.1879	87.4907	8.55788	0.947503	50.1916	2.11477e-06	0.000395034		50	87.5	87.5		0.0045693	0.042181	0.089098	0.747812	0.466429	0.000865777	0.0685768		0
ENSG00000124224	PPP4R1L	transcribed_unprocessed_pseudogene	protein phosphatase 4 regulatory subunit 1 like (pseudogene)							-0.740982	-0.605222	-0.606641	-0.745402	-0.256508	-0.445713	-0.781044	-0.368741		1.21027	0.463242	0.37931	0.81238	0.146724	-0.0402282	0.492476	1.08608		129.312	52.0363	67.5205	1.24066	4.57184	42.5236	5.92376e-06	0.000722454		37.5	62.5	62.5		0.0001554	0.00725709	0.00121426	0.867722	0.8024	1.32987e-05	0.000183731		12.3012
ENSG00000159873	CCDC117	protein_coding	coiled-coil domain containing 117		GO:0005515 (protein binding)					-0.462004	-0.599927	-0.530031	-0.870851	-1.16107	-0.638852	-0.0179116	-0.511737		-0.320785	-0.149526	0.450757	0.797833	0.476104	1.01938	1.50274	1.01588		129.296	74.8187	71.1594	1.30016	5.87829	27.8865	6.64397e-05	0.00273869		50	75	75		0.000621601	0.0142881	0.00442883	0.813489	0.726923	0.000126559	0.00142151		36.5562
ENSG00000116809	ZBTB17	protein_coding	zinc finger and BTB domain containing 17	This gene encodes a zinc finger protein involved in the regulation of c-myc. The symbol MIZ1 has also been associated with PIAS2 which is a different gene located on chromosome 18. [provided by RefSeq, Jul 2008].	hsa04110 (Cell cycle), hsa05200 (Pathways in cancer), hsa05202 (Transcriptional misregulation in cancer), hsa05222 (Small cell lung cancer), GO:0001702 (gastrulation with mouth forming second), GO:0007398 (ectoderm development), GO:0008285 (negative regulation of cell proliferation), GO:0036498 (NA), GO:0045786 (negative regulation of cell cycle), GO:0045944 (positive regulation of transcription …					-0.411498	-1.08466	-0.551698	-0.50388	-0.319678	-1.0049	-1.12701	-0.411557		0.957458	0.108824	0.191492	1.40395	0.21174	0.0690655	0.972991	1.49936		129.264	66.6531	18.0728	1.47079	5.40965	34.7276	1.96416e-05	0.00138684		50	62.5	62.5		0.0001554	0.00725709	0.00369379	0.867722	0.742291	1.32987e-05	0.000991385		26.6179
ENSG00000169087	HSPBAP1	protein_coding	HSPB1 associated protein 1	This gene encodes a protein that binds to one of the small heat shock proteins, specifically hsp27. Hsp27 is involved with cell growth and differentiation. This encoded protein was found to be abnormally expressed in patients with intractable epilepsy, although how brain function is affected remains unknown. [provided by RefSeq, Sep 2011].	GO:0055114 (oxidation-reduction process), GO:0005737 (cytoplasm), GO:0005515 (protein binding), GO:0016706 (oxidoreductase activity, acting on paired donors, with incorporation or reduction of molecular oxygen, 2-oxoglutarate as one donor, and incorporation of one atom each of oxygen into both donors)					-1.96437	-1.07194	-0.573954	-0.300385	-0.215409	-0.852613	-0.532215	-0.677272		2.18982	1.13566	-0.0730264	0.975021	-0.435951	-0.214643	1.11034	1.50094		129.036	43.8097	37.8532	1.84636	4.07215	22.066	0.000221121	0.00596496		62.5	75	75		0.000621601	0.0142881	0.0160376	0.813489	0.639708	0.000126559	0.00761572		2.43245
ENSG00000168961	LGALS9	protein_coding	galectin 9	The galectins are a family of beta-galactoside-binding proteins implicated in modulating cell-cell and cell-matrix interactions. The protein encoded by this gene is an S-type lectin. It is overexpressed in Hodgkin_s disease tissue and might participate in the interaction between the H&RS cells with their surrounding cells and might thus play a role in the pathogenesis of this disease and/or its a…	GO:0002519 (natural killer cell tolerance induction), GO:0006935 (chemotaxis), GO:0006954 (inflammatory response), GO:0007565 (female pregnancy), GO:0010628 (positive regulation of gene expression), GO:0010629 (negative regulation of gene expression), GO:0032496 (response to lipopolysaccharide), GO:0032682 (negative regulation of chemokine production), GO:0032689 (negative regulation of interfero…					-2.14486	-2.74735	-1.25728	-0.874065	-2.40029	-1.42979	-1.20944	0.808146		0.66232	2.88905	0.863114	1.29721	2.71708	1.98259	2.26772	-1.42416		129.021	48.7497	24.856	3.07695	4.3853	18.6172	0.000495435	0.00961992		75	75	75		0.0029526	0.0323231	0.00952051	0.73214	0.676976	0.00126117	0.00397069		1.38997
ENSG00000185040	SPDYE16	protein_coding	speedy/RINGO cell cycle regulator family member E16		hsa04114 (Oocyte meiosis), hsa04914 (Progesterone-mediated oocyte maturation), GO:0019901 (protein kinase binding)					-0.969035	-1.09882	-1.1568	-0.966007	-1.1568	-1.1568	-1.1568	-1.04973		0.0706767	-0.0745193	-0.712485	2.02413	2.02172	0.259078	2.15183	2.97035		128.977	16.4329	71.3763	6.83508	1.5639	39.9027	8.69524e-06	0.000891081		50	87.5	87.5		0.00146006	0.02454	0.0243117	0.83666	0.607356	5.33836e-05	0.0125849		0.138997
ENSG00000116833	NR5A2	protein_coding	nuclear receptor subfamily 5 group A member 2		hsa04950 (Maturity onset diabetes of the young), GO:0006355 (regulation of transcription, DNA-templated), GO:0006367 (transcription initiation from RNA polymerase II promoter), GO:0008206 (bile acid metabolic process), GO:0009755 (hormone-mediated signaling pathway), GO:0009792 (embryo development ending in birth or egg hatching), GO:0009888 (tissue development), GO:0030522 (intracellular recepto…					-1.70984	-1.70984	-0.42391	-0.717265	-1.70984	-1.70984	-1.70984	-1.55207		1.01145	1.09937	1.9743	2.96104	0.308784	-0.189589	2.42154	1.65553		128.763	23.5685	80.7346	4.88827	2.36077	16.3539	0.000882241	0.0138632		75	87.5	87.5		0.000681956	0.0154114	0.0094631	0.890954	0.685938	3.66858e-06	0.00334976		0
ENSG00000006062	MAP3K14	protein_coding	mitogen-activated protein kinase kinase kinase 14	This gene encodes mitogen-activated protein kinase kinase kinase 14, which is a serine/threonine protein-kinase. This kinase binds to TRAF2 and stimulates NF-kappaB activity. It shares sequence similarity with several other MAPKK kinases. It participates in an NF-kappaB-inducing signalling cascade common to receptors of the tumour-necrosis/nerve-growth factor (TNF/NGF) family and to the interleuk…	hsa04010 (MAPK signaling pathway), hsa04064 (NF-kappa B signaling pathway), hsa04210 (Apoptosis), hsa04380 (Osteoclast differentiation), hsa04625 (C-type lectin receptor signaling pathway), hsa04660 (T cell receptor signaling pathway), hsa04668 (TNF signaling pathway), hsa04672 (Intestinal immune network for IgA production), hsa05120 (Epithelial cell signaling in Helicobacter pylori infection), h…					-1.24096	-1.72483	-0.184512	-1.14794	-0.212025	-0.728857	-0.899969	-0.373066		0.175697	0.100102	1.36433	1.10498	-0.180537	0.473754	2.15678	1.31705		128.76	54.6046	86.5691	1.82392	4.72779	26.6309	8.48675e-05	0.00322781		50	62.5	62.5		0.0001554	0.00725709	0.0117517	0.867722	0.663022	1.32987e-05	0.00511849		7.85332
ENSG00000137842	TMEM62	protein_coding	transmembrane protein 62		GO:0016021 (integral component of membrane), GO:0016787 (hydrolase activity)					-0.626513	-0.33011	0.199153	-1.85448	-0.343108	-1.24449	-0.678798	-0.668124		0.672915	1.21888	1.02733	-0.142803	1.078	0.690463	0.829859	0.171826		128.665	49.6239	9.69709	1.41128	4.43988	24.6283	0.000127408	0.00420619		75	62.5	75		0.000621601	0.0142881	0.000309709	0.813489	0.812807	0.000126559	0.000129586		11.4672
ENSG00000261618	LINC02605	lncRNA	long intergenic non-protein coding RNA 2605							-1.69767	-1.69767	-0.743744	-0.690521	-1.61733	-1.01525	-1.69767	-0.538931		1.06061	0.0819738	0.971797	1.97962	2.87552	2.09366	-0.311509	0.947096		128.613	21.9218	97.0184	4.10418	2.18055	16.3519	0.000882691	0.0138632		75	100	100		0.000859897	0.0187751	0.0146564	0.874173	0.651005	9.54016e-06	0.00630716		0
ENSG00000103319	EEF2K	protein_coding	eukaryotic elongation factor 2 kinase	This gene encodes a highly conserved protein kinase in the calmodulin-mediated signaling pathway that links activation of cell surface receptors to cell division. This kinase is involved in the regulation of protein synthesis. It phosphorylates eukaryotic elongation factor 2 (EEF2) and thus inhibits the EEF2 function. The activity of this kinase is increased in many cancers and may be a valid tar…	hsa04152 (AMPK signaling pathway), hsa04921 (Oxytocin signaling pathway), GO:0002931 (response to ischemia), GO:0006414 (translational elongation), GO:0031952 (regulation of protein autophosphorylation), GO:0032869 (cellular response to insulin stimulus), GO:0043066 (negative regulation of apoptotic process), GO:0045807 (positive regulation of endocytosis), GO:0046777 (protein autophosphorylation…					0.503491	0.629438	0.332309	0.487779	0.657247	0.732832	0.87076	0.879535		-0.599561	-0.192101	-0.344625	-1.03097	-1.54903	0.422735	-1.15942	-0.640418		128.598	52.5107	80.1382	-1.22014	4.60163	24.162	0.000140471	0.0044966		75	62.5	75		0.0003108	0.0101922	2.66348e-05	-0.840606	-0.868142	4.54863e-05	1.30209e-05		30.5793
ENSG00000132003	ZSWIM4	protein_coding	zinc finger SWIM-type containing 4		GO:1902667 (regulation of axon guidance), GO:0031462 (Cul2-RING ubiquitin ligase complex), GO:0008270 (zinc ion binding)					-0.100091	-0.63159	-2.01832	-0.36127	-2.19362	-0.501358	-1.2828	-0.39655		0.0644065	0.387394	0.54429	1.04234	1.1318	0.412237	2.3399	1.56324		128.592	48.9937	79.176	2.01116	4.4008	23.8922	0.000148709	0.00465924		62.5	62.5	62.5		0.0001554	0.00725709	0.0111624	0.867722	0.665553	1.32987e-05	0.00489271		13.8997
ENSG00000143067	ZNF697	protein_coding	zinc finger protein 697		GO:0006357 (regulation of transcription from RNA polymerase II promoter), GO:0008150 (biological_process), GO:0005575 (cellular_component), GO:0005634 (nucleus), GO:0000981 (sequence-specific DNA binding RNA polymerase II transcription factor activity), GO:0003674 (molecular_function), GO:0003677 (DNA binding), GO:0046872 (metal ion binding), R-HSA-212436 (Homo sapiens: Generic Transcription Path…					-0.873081	-2.41989	-0.409773	-0.0183291	-1.14171	-0.737177	-2.55232	-0.426442		1.24303	-0.147189	1.20646	1.94484	1.11943	0.270474	0.396351	2.54531		128.427	81.5748	97.6486	2.20693	6.31293	24.8494	0.000121698	0.00409088		62.5	62.5	62.5		0.0003108	0.0101922	0.0120147	0.840606	0.661905	4.54863e-05	0.00522078		27.7994
ENSG00000153253	SCN3A	protein_coding	sodium voltage-gated channel alpha subunit 3	Voltage-gated sodium channels are transmembrane glycoprotein complexes composed of a large alpha subunit with 24 transmembrane domains and one or more regulatory beta subunits. They are responsible for the generation and propagation of action potentials in neurons and muscle. This gene encodes one member of the sodium channel alpha subunit gene family, and is found in a cluster of five alpha subu…	hsa04742 (Taste transduction), GO:0006814 (sodium ion transport), GO:0019228 (neuronal action potential), GO:0034765 (regulation of ion transmembrane transport), GO:0035725 (sodium ion transmembrane transport), GO:0086010 (membrane depolarization during action potential), GO:0001518 (voltage-gated sodium channel complex), GO:0005737 (cytoplasm), GO:0005886 (plasma membrane), GO:0030424 (axon), GO…					-2.76726	-2.37772	-1.80417	-2.3653	0.499723	-1.33057	-2.83994	-0.095181		-0.976817	0.400695	1.40591	2.17384	3.66879	2.46695	2.83473	1.10632		128.325	46.0188	97.3775	3.72019	4.21315	15.696	0.00105185	0.0153533		75	62.5	75		0.00268264	0.0323231	0.022288	0.788696	0.612703	0.000282504	0.0116241		0.138997
ENSG00000163312	HELQ	protein_coding	helicase, POLQ like	HEL308 is a single-stranded DNA-dependent ATPase and DNA helicase (Marini and Wood, 2002 [PubMed 11751861]).[supplied by OMIM, Mar 2008].	GO:0000712 (resolution of meiotic recombination intermediates), GO:0000724 (double-strand break repair via homologous recombination), GO:0032508 (DNA duplex unwinding), GO:0003677 (DNA binding), GO:0003678 (DNA helicase activity), GO:0005515 (protein binding), GO:0005524 (ATP binding), GO:0017116 (single-stranded DNA-dependent ATP-dependent DNA helicase activity)					-0.368334	-0.602874	-0.937602	-0.962088	-0.750178	-0.836047	-0.0231204	-0.527192		1.3011	0.794143	-0.0678914	0.295574	-0.323651	0.0432541	1.58779	1.37711		128.293	46.7642	64.2136	1.46627	4.26659	24.3762	0.000134293	0.00438249		50	75	75		0.000621601	0.0142881	0.00956072	0.813489	0.678603	0.000126559	0.00385159		12.0927
ENSG00000169242	EFNA1	protein_coding	ephrin A1	This gene encodes a member of the ephrin (EPH) family. The ephrins and EPH-related receptors comprise the largest subfamily of receptor protein-tyrosine kinases and have been implicated in mediating developmental events, especially in the nervous system and in erythropoiesis. Based on their structures and sequence relationships, ephrins are divided into the ephrin-A (EFNA) class, which are anchor…	hsa04010 (MAPK signaling pathway), hsa04014 (Ras signaling pathway), hsa04015 (Rap1 signaling pathway), hsa04151 (PI3K-Akt signaling pathway), hsa04360 (Axon guidance), hsa05206 (MicroRNAs in cancer), GO:0000122 (negative regulation of transcription from RNA polymerase II promoter), GO:0001525 (angiogenesis), GO:0001934 (positive regulation of protein phosphorylation), GO:0003180 (aortic valve mo…					-1.95635	-2.71762	-2.24016	-0.0411228	-1.36928	-2.53568	-2.15448	0.29808		0.185321	0.584632	0.378299	2.24069	0.939382	2.36548	2.80977	3.21305		128.262	39.3169	26.8008	3.67273	3.77673	15.2566	0.00118551	0.0165825		75	75	75		0.00125115	0.0215188	0.0129734	0.846855	0.658201	3.49846e-05	0.00557167		0.694984
ENSG00000167395	ZNF646	protein_coding	zinc finger protein 646		GO:0006355 (regulation of transcription, DNA-templated), GO:0006357 (regulation of transcription from RNA polymerase II promoter), GO:0005634 (nucleus), GO:0000981 (sequence-specific DNA binding RNA polymerase II transcription factor activity), GO:0003677 (DNA binding), GO:0003700 (sequence-specific DNA binding transcription factor activity), GO:0005515 (protein binding), GO:0046872 (metal ion bi…					-0.37787	-0.869949	-0.405656	-0.742805	-0.499058	-0.788075	-0.366437	-0.206773		0.989251	0.677953	0.256447	0.695257	0.119394	0.0764874	0.908066	0.533766		128.245	65.4266	93.6572	1.11301	5.33596	44.6605	4.38746e-06	0.000604389		62.5	37.5	62.5		0.0001554	0.00725709	0.000262265	0.867722	0.848484	1.32987e-05	3.26104e-05		28.1469
ENSG00000131979	GCH1	protein_coding	GTP cyclohydrolase 1	This gene encodes a member of the GTP cyclohydrolase family. The encoded protein is the first and rate-limiting enzyme in tetrahydrobiopterin (BH4) biosynthesis, catalyzing the conversion of GTP into 7,8-dihydroneopterin triphosphate. BH4 is an essential cofactor required by aromatic amino acid hydroxylases as well as nitric oxide synthases. Mutations in this gene are associated with malignant hy…	hsa00790 (Folate biosynthesis), hsa01100 (Metabolic pathways), hsa01240 (Biosynthesis of cofactors), GO:0006729 (tetrahydrobiopterin biosynthetic process), GO:0006809 (nitric oxide biosynthetic process), GO:0008217 (regulation of blood pressure), GO:0010460 (positive regulation of heart rate), GO:0014916 (regulation of lung blood pressure), GO:0032496 (response to lipopolysaccharide), GO:0034341 …					-0.659135	-2.97782	-2.65287	-0.260676	-4.01409	0.221269	-1.69996	-1.3048		-0.127838	0.2541	-0.637903	2.32889	4.00615	3.71886	1.75717	2.04864		128.006	81.995	62.0248	3.70166	6.3435	19.812	0.000371207	0.00813952		62.5	62.5	62.5		0.0010878	0.0187751	0.0432236	0.786373	0.549242	0.000302951	0.0275508		16.2626
ENSG00000197429	IPP	protein_coding	intracisternal A particle-promoted polypeptide	The protein encoded by this gene is a member of the kelch family of proteins, which is characterized by a 50 amino acid repeat which interacts with actin. Transcript variants have been described but their full-length nature has not been determined. [provided by RefSeq, Jul 2008].	GO:0005737 (cytoplasm), GO:0015629 (actin cytoskeleton), GO:0003779 (actin binding)					0.943149	0.531523	-0.0681476	1.11958	0.96954	0.0240309	0.582546	0.611285		-0.7546	-0.855442	-0.493421	0.164308	-0.37199	-0.525294	-0.994096	-0.882976		127.978	43.3896	44.1282	-1.26798	4.04771	30.4222	4.13963e-05	0.00212852		75	62.5	75		0.000621601	0.0142881	0.000469024	-0.813489	-0.808622	0.000126559	0.00014949		28.9114
ENSG00000135604	STX11	protein_coding	syntaxin 11	This gene encodes a member of the syntaxin family. Syntaxins have been implicated in the targeting and fusion of intracellular transport vesicles. This family member may regulate protein transport among late endosomes and the trans-Golgi network. Mutations in this gene have been associated with familial hemophagocytic lymphohistiocytosis. [provided by RefSeq, Jul 2008]. Sequence Note: The RefSeq …	hsa04130 (SNARE interactions in vesicular transport), GO:0006886 (intracellular protein transport), GO:0006887 (exocytosis), GO:0006906 (vesicle fusion), GO:0031629 (synaptic vesicle fusion to presynaptic membrane), GO:0048278 (vesicle docking), GO:0061025 (membrane fusion), GO:0005794 (Golgi apparatus), GO:0005886 (plasma membrane), GO:0008021 (synaptic vesicle), GO:0012505 (endomembrane system)…					-1.45292	-0.3203	-2.13994	-2.65224	-2.98532	-0.193112	0.738176	-2.93501		0.977956	1.92341	0.710331	1.66178	0.684315	1.20056	3.28802	1.49431		127.903	43.2066	97.5198	2.92221	4.03392	11.8987	0.0031571	0.0308538		87.5	62.5	87.5		0.00188822	0.0251032	0.0203679	0.815892	0.615741	0.000116366	0.0111046		2.22395
ENSG00000130224	LRCH2	protein_coding	leucine rich repeats and calponin homology domain containing 2	This gene encodes a member of the leucine-rich repeat and calponin homology domain-containing protein family. These family members contain multiple N-terminal leucine-rich repeats, in addition to a C-terminal calponin homology domain, a type of domain that mediates interactions with actin filaments. These proteins are conserved across animal species, and studies of a similar Drosophila protein in…						-1.22517	-1.05991	-1.22101	0.0308965	-1.77493	-0.469216	-1.36075	0.144529		2.16153	0.706816	-0.542221	1.40189	0.200116	0.862093	0.80459	1.34074		127.849	44.6974	96.4017	1.90798	4.13132	22.3043	0.000209732	0.00575283		75	50	75		0.0010878	0.0187751	0.00839763	0.786373	0.680734	0.000302951	0.00369996		4.86489
ENSG00000146592	CREB5	protein_coding	cAMP responsive element binding protein 5	The product of this gene belongs to the CRE (cAMP response element)-binding protein family. Members of this family contain zinc-finger and bZIP DNA-binding domains. The encoded protein specifically binds to CRE as a homodimer or a heterodimer with c-Jun or CRE-BP1, and functions as a CRE-dependent trans-activator. Alternatively spliced transcript variants encoding different isoforms have been ide…	hsa04022 (cGMP-PKG signaling pathway), hsa04024 (cAMP signaling pathway), hsa04151 (PI3K-Akt signaling pathway), hsa04152 (AMPK signaling pathway), hsa04211 (Longevity regulating pathway), hsa04261 (Adrenergic signaling in cardiomyocytes), hsa04668 (TNF signaling pathway), hsa04714 (Thermogenesis), hsa04725 (Cholinergic synapse), hsa04728 (Dopaminergic synapse), hsa04911 (Insulin secretion), hsa0…					-1.13649	0.255449	-0.391906	-1.41459	-1.86751	-0.407823	-1.31168	-0.869944		0.925723	0.68723	0.242629	1.66324	0.526946	-0.486592	1.08011	2.50521		127.692	72.9688	44.7584	1.94902	5.76336	22.7085	0.000191888	0.00539692		75	62.5	75		0.0018648	0.0248814	0.0218522	0.759257	0.610347	0.000646666	0.0120401		16.8186
ENSG00000184588	PDE4B	protein_coding	phosphodiesterase 4B	This gene is a member of the type IV, cyclic AMP (cAMP)-specific, cyclic nucleotide phosphodiesterase (PDE) family. Cyclic nucleotides are important second messengers that regulate and mediate a number of cellular responses to extracellular signals, such as hormones, light, and neurotransmitters. The cyclic nucleotide phosphodiesterases (PDEs) regulate the cellular concentrations of cyclic nucleo…	hsa00230 (Purine metabolism), hsa01100 (Metabolic pathways), hsa04024 (cAMP signaling pathway), hsa04928 (Parathyroid hormone synthesis, secretion and action), hsa05032 (Morphine addiction), GO:0001780 (neutrophil homeostasis), GO:0006198 (cAMP catabolic process), GO:0007186 (G-protein coupled receptor signaling pathway), GO:0030593 (neutrophil chemotaxis), GO:0032729 (positive regulation of inte…					-0.575049	-2.43996	-0.531309	0.0660565	-1.25997	-1.68689	-3.22807	0.539677		1.40565	0.191074	0.67406	1.05294	0.671932	2.59231	0.333652	2.19389		127.692	73.6803	42.0411	2.15126	5.8046	15.8782	0.00100146	0.0149727		62.5	75	75		0.000621601	0.0142881	0.0147274	0.813489	0.638417	0.000126559	0.00777809		22.6565
ENSG00000091073	DTX2	protein_coding	deltex E3 ubiquitin ligase 2	DTX2 functions as an E3 ubiquitin ligase (Takeyama et al., 2003 [PubMed 12670957]).[supplied by OMIM, Nov 2009].	hsa04330 (Notch signaling pathway), GO:0007219 (Notch signaling pathway), GO:0016567 (protein ubiquitination), GO:0005654 (nucleoplasm), GO:0005737 (cytoplasm), GO:0031965 (nuclear membrane), GO:0005515 (protein binding), GO:0008270 (zinc ion binding), GO:0016740 (transferase activity), R-HSA-157118 (Homo sapiens: Signaling by NOTCH), R-HSA-162582 (Homo sapiens: Signal Transduction), R-HSA-198014…					-0.0199522	-1.13006	-1.57588	-1.03158	-1.43509	-0.274234	-1.10617	-0.96097		1.75133	2.069	0.256381	0.306317	-0.900667	0.840113	2.113	1.09846		127.682	63.2988	20.8715	2.16065	5.21545	28.4823	5.93021e-05	0.00255883		62.5	62.5	62.5		0.000621601	0.0142881	0.00960747	0.813489	0.680184	0.000126559	0.00373857		24.8804
ENSG00000188290	HES4	protein_coding	hes family bHLH transcription factor 4		hsa05165 (Human papillomavirus infection), GO:0000122 (negative regulation of transcription from RNA polymerase II promoter), GO:0009952 (anterior/posterior pattern specification), GO:0030154 (cell differentiation), GO:0045665 (negative regulation of neuron differentiation), GO:0005634 (nucleus), GO:0000977 (RNA polymerase II regulatory region sequence-specific DNA binding), GO:0000981 (sequence-…					-1.15754	0.172395	-2.08825	-2.00706	-1.33662	-2.45766	0.844098	-3.37473		1.60126	2.70096	-0.0745362	0.895636	1.34922	0.689743	3.17874	1.06435		127.548	55.6346	10.3951	2.77202	4.78423	14.437	0.00148924	0.0191504		75	75	75		0.0010878	0.0187751	0.023073	0.786373	0.604084	0.000302951	0.0132027		5.35138
ENSG00000116199	FAM20B	protein_coding	FAM20B glycosaminoglycan xylosylkinase		GO:0030166 (proteoglycan biosynthetic process), GO:0000139 (Golgi membrane), GO:0005654 (nucleoplasm), GO:0005794 (Golgi apparatus), GO:0016021 (integral component of membrane), GO:0005515 (protein binding), GO:0005524 (ATP binding), GO:0016301 (kinase activity), GO:0016773 (phosphotransferase activity, alcohol group as acceptor), GO:0046872 (metal ion binding)					0.810737	0.867914	0.106082	0.579297	0.678259	0.81713	0.612601	0.237732		-0.702648	-0.899832	-0.444962	-0.8925	0.142249	0.175169	-0.996242	-1.09099		127.542	81.8256	87.6736	-1.13414	6.33203	28.5857	5.81532e-05	0.0025503		75	62.5	75		0.000621601	0.0142881	2.82231e-05	-0.813489	-0.851832	0.000126559	2.81503e-05		127.182
ENSG00000102794	ACOD1	protein_coding	aconitate decarboxylase 1		hsa01100 (Metabolic pathways), GO:0002760 (positive regulation of antimicrobial humoral response), GO:0006952 (defense response), GO:0006954 (inflammatory response), GO:0007566 (embryo implantation), GO:0019679 (propionate metabolic process, methylcitrate cycle), GO:0032088 (negative regulation of NF-kappaB transcription factor activity), GO:0032480 (negative regulation of type I interferon produ…					-0.31047	-1.64902	-1.64902	-1.64902	-1.64902	-1.64902	-1.64902	-1.64902		3.40027	-1.41781	0.445236	2.90147	1.19671	6.66187	0.191789	-1.52595		127.48	52.3616	66.7277	8.56098	4.59153	18.1358	0.000558218	0.0102842		50	62.5	62.5		0.0092178	0.0672416	0.256063	0.687256	0.313833	0.00326541	0.23653		1.52897
ENSG00000117906	RCN2	protein_coding	reticulocalbin 2	The protein encoded by this gene is a calcium-binding protein located in the lumen of the ER. The protein contains six conserved regions with similarity to a high affinity Ca(+2)-binding motif, the EF-hand. This gene maps to the same region as type 4 Bardet-Biedl syndrome, suggesting a possible causative role for this gene in the disorder. Alternatively spliced transcript variants encoding differ…	GO:0005730 (nucleolus), GO:0005783 (endoplasmic reticulum), GO:0005788 (endoplasmic reticulum lumen), GO:0005509 (calcium ion binding), GO:0005515 (protein binding)					1.25675	0.818578	0.743203	0.221729	1.86424	0.965471	0.389507	0.456029		-0.54271	-1.00222	-0.430455	-1.43449	-0.436736	0.0245676	-2.40814	-0.485316		127.474	87.6736	74.7916	-1.64075	6.81684	27.2619	7.49751e-05	0.00295831		62.5	50	62.5		0.0001554	0.00725709	0.00223597	-0.867722	-0.756369	1.32987e-05	0.000697078		213.916
ENSG00000062582	MRPS24	protein_coding	mitochondrial ribosomal protein S24	Mammalian mitochondrial ribosomal proteins are encoded by nuclear genes and help in protein synthesis within the mitochondrion. Mitochondrial ribosomes (mitoribosomes) consist of a small 28S subunit and a large 39S subunit. They have an estimated 75% protein to rRNA composition compared to prokaryotic ribosomes, where this ratio is reversed. Another difference between mammalian mitoribosomes and …	GO:0008150 (biological_process), GO:0032543 (mitochondrial translation), GO:0070125 (mitochondrial translational elongation), GO:0070126 (mitochondrial translational termination), GO:0005743 (mitochondrial inner membrane), GO:0005763 (mitochondrial small ribosomal subunit), GO:0003723 (RNA binding), GO:0003735 (structural constituent of ribosome), R-HSA-392499 (Homo sapiens: Metabolism of protein…					-1.05345	-0.666359	-1.70864	0.424738	-1.80657	-0.588084	-0.751722	-1.25885		-0.0343621	-0.430949	0.140804	2.03018	0.610305	0.102055	3.13939	1.85153		127.217	33.2723	7.99621	2.57041	3.28106	17.1339	0.000719733	0.0120832		50	87.5	87.5		0.0018648	0.0248814	0.0640869	0.759257	0.504235	0.000646666	0.0464069		2.08495
ENSG00000163840	DTX3L	protein_coding	deltex E3 ubiquitin ligase 3L	DTX3L functions as an E3 ubiquitin ligase (Takeyama et al., 2003 [PubMed 12670957]).[supplied by OMIM, Nov 2009]. Sequence Note: The RefSeq transcript and protein were derived from genomic sequence to make the sequence consistent with the reference genome assembly. The genomic coordinates used for the transcript record were based on alignments.	hsa04330 (Notch signaling pathway), GO:0000209 (protein polyubiquitination), GO:0002230 (positive regulation of defense response to virus by host), GO:0006302 (double-strand break repair), GO:0006511 (ubiquitin-dependent protein catabolic process), GO:0006974 (cellular response to DNA damage stimulus), GO:0007219 (Notch signaling pathway), GO:0008333 (endosome to lysosome transport), GO:0010390 (…					-2.06572	-1.99709	-0.296219	-0.924133	-1.32892	-0.764278	-0.320826	-0.0193366		1.35572	2.12691	0.670636	0.474965	1.95527	1.49587	0.593264	-0.956123		127.197	86.7588	86.9282	2.04158	6.72957	24.3467	0.000135125	0.00438249		75	50	75		0.0029526	0.0323231	0.00687109	0.73214	0.700423	0.00126117	0.00251333		16.6101
ENSG00000101544	ADNP2	protein_coding	ADNP homeobox 2		GO:0006357 (regulation of transcription from RNA polymerase II promoter), GO:0030182 (neuron differentiation), GO:0030307 (positive regulation of cell growth), GO:0034599 (cellular response to oxidative stress), GO:0060548 (negative regulation of cell death), GO:0071300 (cellular response to retinoic acid), GO:0005575 (cellular_component), GO:0005634 (nucleus), GO:0000981 (sequence-specific DNA b…					-0.79679	-0.689177	0.274135	-0.822965	-0.948647	-0.605689	-0.407996	-0.349264		1.12319	0.611733	0.565433	0.728188	-0.143143	0.138701	0.774815	0.547475		127.186	78.9524	42.8068	1.09731	6.13044	28.8837	5.49796e-05	0.00249101		75	62.5	75		0.000621601	0.0142881	0.000366629	0.813489	0.802474	0.000126559	0.000183288		35.9307
ENSG00000204256	BRD2	protein_coding	bromodomain containing 2	This gene encodes a transcriptional regulator that belongs to the BET (bromodomains and extra terminal domain) family of proteins. This protein associates with transcription complexes and with acetylated chromatin during mitosis, and it selectively binds to the acetylated lysine-12 residue of histone H4 via its two bromodomains. The gene maps to the major histocompatability complex (MHC) class II…	GO:0006334 (nucleosome assembly), GO:0006357 (regulation of transcription from RNA polymerase II promoter), GO:0007283 (spermatogenesis), GO:0016032 (viral process), GO:0005654 (nucleoplasm), GO:0005737 (cytoplasm), GO:0016607 (nuclear speck), GO:0003682 (chromatin binding), GO:0005515 (protein binding), GO:0070577 (lysine-acetylated histone binding), R-HSA-212436 (Homo sapiens: Generic Transcrip…					-0.87054	-0.943541	-0.392944	-0.747228	-0.53288	-0.572894	-0.377019	-0.183865		0.430846	0.691416	0.216838	0.65869	0.123485	0.173994	1.34253	0.983107		127.117	96.1781	85.2002	1.19803	8.06956	37.4786	1.26094e-05	0.00109457		50	62.5	62.5		0.0001554	0.00725709	0.0014019	0.867722	0.789719	1.32987e-05	0.000273872		131.005
ENSG00000114270	COL7A1	protein_coding	collagen type VII alpha 1 chain	This gene encodes the alpha chain of type VII collagen. The type VII collagen fibril, composed of three identical alpha collagen chains, is restricted to the basement zone beneath stratified squamous epithelia. It functions as an anchoring fibril between the external epithelia and the underlying stroma. Mutations in this gene are associated with all forms of dystrophic epidermolysis bullosa. In t…	hsa04974 (Protein digestion and absorption), GO:0003429 (growth plate cartilage chondrocyte morphogenesis), GO:0006888 (ER to Golgi vesicle-mediated transport), GO:0007155 (cell adhesion), GO:0008544 (epidermis development), GO:0010951 (negative regulation of endopeptidase activity), GO:0030198 (extracellular matrix organization), GO:0035987 (endodermal cell differentiation), GO:0048208 (COPII ve…					-1.04198	-0.280815	-0.603862	-0.432587	-0.0896651	-0.555541	-1.63118	-1.81342		0.421039	-0.0497707	0.423737	0.975947	1.77148	1.01207	0.667772	1.22677		127.087	99.3562	63.6715	1.60317	9.94636	27.2075	7.57753e-05	0.00297586		62.5	62.5	62.5		0.0001554	0.00725709	0.00198836	0.867722	0.764549	1.32987e-05	0.000562033		384.465
ENSG00000196715	VKORC1L1	protein_coding	vitamin K epoxide reductase complex subunit 1 like 1		hsa00130 (Ubiquinone and other terpenoid-quinone biosynthesis), hsa01100 (Metabolic pathways), hsa01240 (Biosynthesis of cofactors), GO:0017187 (peptidyl-glutamic acid carboxylation), GO:0034599 (cellular response to oxidative stress), GO:0042373 (vitamin K metabolic process), GO:0055114 (oxidation-reduction process), GO:0005783 (endoplasmic reticulum), GO:0005789 (endoplasmic reticulum membrane)…					0.717895	0.78573	-0.366914	0.607645	0.761889	0.487634	0.563888	0.502583		-0.679959	-0.215598	-0.995548	-0.43461	-0.285945	-0.58919	-0.756594	-0.102906		127.053	74.0056	96.3136	-1.04338	5.82474	35.4447	1.7458e-05	0.00130775		75	50	75		0.0010878	0.0187751	9.03327e-05	-0.786373	-0.857683	0.000302951	2.15812e-05		86.1781
ENSG00000169814	BTD	protein_coding	biotinidase	The protein encoded by this gene functions to recycle protein-bound biotin by cleaving biocytin (biotin-epsilon-lysine), a normal product of carboxylase degradation, resulting in regeneration of free biotin. The encoded protein has also been shown to have biotinyl transferase activity. Mutations in this gene are associated with biotinidase deficiency. Multiple transcript variants encoding differe…	hsa00780 (Biotin metabolism), hsa01100 (Metabolic pathways), hsa04977 (Vitamin digestion and absorption), GO:0006768 (biotin metabolic process), GO:0007417 (central nervous system development), GO:0005576 (extracellular region), GO:0005615 (extracellular space), GO:0005759 (mitochondrial matrix), GO:0070062 (extracellular vesicular exosome), GO:0047708 (biotinidase activity), R-HSA-1430728 (Homo …					0.469901	0.570254	0.789897	0.445176	0.782144	0.612695	0.492283	0.517518		-0.986554	-0.838145	0.403586	-0.601993	-1.07035	0.286721	-0.753415	-1.11972		126.812	64.5253	59.9241	-1.08541	5.28237	21.0911	0.000275536	0.00685681		62.5	75	75		0.0001554	0.00725709	0.000190392	-0.867722	-0.844897	1.32987e-05	3.80303e-05		48.5099
ENSG00000130803	ZNF317	protein_coding	zinc finger protein 317		hsa05168 (Herpes simplex virus 1 infection), GO:0006357 (regulation of transcription from RNA polymerase II promoter), GO:0005634 (nucleus), GO:0000981 (sequence-specific DNA binding RNA polymerase II transcription factor activity), GO:0003677 (DNA binding), GO:0005515 (protein binding), GO:0046872 (metal ion binding), R-HSA-212436 (Homo sapiens: Generic Transcription Pathway), R-HSA-73857 (Homo …					-0.782626	-0.898657	-0.291901	-0.417465	-0.772457	-0.565132	-0.590396	-0.409683		0.994962	0.392614	0.182773	1.15779	-0.141289	-0.146918	1.31804	0.970339		126.799	67.9745	78.3086	1.30265	5.48014	33.2906	2.50039e-05	0.00161128		50	62.5	62.5		0.0001554	0.00725709	0.00350706	0.867722	0.748696	1.32987e-05	0.000846933		22.17
ENSG00000145725	PPIP5K2	protein_coding	diphosphoinositol pentakisphosphate kinase 2	Inositol phosphates (IPs) and diphosphoinositol phosphates (PP-IPs), also known as inositol pyrophosphates, act as cell signaling molecules. HISPPD1 has both IP6 kinase (EC 2.7.4.21) and PP-IP5 (also called IP7) kinase (EC 2.7.4.24) activities that produce the high-energy pyrophosphates PP-IP5 and PP2-IP4 (also called IP8), respectively (Fridy et al., 2007 [PubMed 17690096]).[supplied by OMIM, Ma…	hsa04070 (Phosphatidylinositol signaling system), GO:0006020 (inositol metabolic process), GO:0016310 (phosphorylation), GO:0032958 (inositol phosphate biosynthetic process), GO:0043647 (inositol phosphate metabolic process), GO:0005829 (cytosol), GO:0000827 (inositol-1,3,4,5,6-pentakisphosphate kinase activity), GO:0000828 (inositol hexakisphosphate kinase activity), GO:0000829 (inositol heptaki…					0.569579	0.741968	0.360152	0.352432	0.640218	0.835685	0.650052	0.372639		-0.900519	-0.68852	-0.259851	-0.520549	-0.139131	0.0215172	-1.24539	-0.790284		126.591	77.7868	88.907	-1.10536	6.05666	39.5619	9.15242e-06	0.000918041		62.5	62.5	62.5		0.0001554	0.00725709	1.38005e-06	-0.867722	-0.905978	1.32987e-05	1.3542e-06		90.4175
ENSG00000104635	SLC39A14	protein_coding	solute carrier family 39 member 14	Zinc is an essential cofactor for hundreds of enzymes. It is involved in protein, nucleic acid, carbohydrate, and lipid metabolism, as well as in the control of gene transcription, growth, development, and differentiation. SLC39A14 belongs to a subfamily of proteins that show structural characteristics of zinc transporters (Taylor and Nicholson, 2003 [PubMed 12659941]).[supplied by OMIM, Mar 2008…	hsa04216 (Ferroptosis), GO:0006882 (cellular zinc ion homeostasis), GO:0034755 (iron ion transmembrane transport), GO:0071577 (zinc ion transmembrane transport), GO:0071578 (zinc ion transmembrane import), GO:0005737 (cytoplasm), GO:0005886 (plasma membrane), GO:0005887 (integral component of plasma membrane), GO:0016021 (integral component of membrane), GO:0030027 (lamellipodium), GO:0005385 (zi…					0.380131	-1.38671	-0.375485	0.255629	-2.5013	-0.804901	-1.41096	-1.90025		0.720292	-0.324551	1.34103	1.01058	2.10226	1.41523	1.0375	0.441519		126.58	98.848	42.5222	1.788	9.28137	17.4646	0.000661227	0.0114932		75	62.5	75		0.000621601	0.0142881	0.00377738	0.813489	0.71656	0.000126559	0.00178941		578.158
ENSG00000169429	CXCL8	protein_coding	C-X-C motif chemokine ligand 8	The protein encoded by this gene is a member of the CXC chemokine family. This chemokine is one of the major mediators of the inflammatory response. This chemokine is secreted by several cell types. It functions as a chemoattractant, and is also a potent angiogenic factor. This gene is believed to play a role in the pathogenesis of bronchiolitis, a common respiratory tract disease caused by viral…	hsa04060 (Cytokine-cytokine receptor interaction), hsa04061 (Viral protein interaction with cytokine and cytokine receptor), hsa04062 (Chemokine signaling pathway), hsa04064 (NF-kappa B signaling pathway), hsa04072 (Phospholipase D signaling pathway), hsa04218 (Cellular senescence), hsa04620 (Toll-like receptor signaling pathway), hsa04621 (NOD-like receptor signaling pathway), hsa04622 (RIG-I-li…					2.59305	-7.05802	-4.03532	-0.574725	-7.8792	0.495487	-7.69944	-1.8731		3.79083	0.630927	2.47012	2.59956	4.53324	4.01235	3.59479	4.39946		126.308	99.9526	13.7155	3.55641	12.274	7.41546	0.0146965	0.0790075		87.5	75	87.5		0.000621601	0.0142881	0.00369004	0.813489	0.734239	0.000126559	0.00120098		4429.55
ENSG00000166401	SERPINB8	protein_coding	serpin family B member 8	The superfamily of high molecular weight serine proteinase inhibitors (serpins) regulate a diverse set of intracellular and extracellular processes such as complement activation, fibrinolysis, coagulation, cellular differentiation, tumor suppression, apoptosis, and cell migration. Serpins are characterized by well-conserved a tertiary structure that consists of 3 beta sheets and 8 or 9 alpha heli…	GO:0010951 (negative regulation of endopeptidase activity), GO:0090136 (epithelial cell-cell adhesion), GO:0005615 (extracellular space), GO:0005737 (cytoplasm), GO:0005829 (cytosol), GO:0062023 (NA), GO:0070062 (extracellular vesicular exosome), GO:0004867 (serine-type endopeptidase inhibitor activity), GO:0005515 (protein binding), R-HSA-109582 (Homo sapiens: Hemostasis), R-HSA-75205 (Homo sapi…					0.174485	-0.440602	-0.493366	-0.638545	-1.21624	-0.952534	-0.674983	-0.935639		0.466011	0.10175	0.503264	1.03677	0.85303	0.424138	1.27931	0.513161		126.307	83.4994	53.7304	1.29937	6.44835	37.8824	1.18385e-05	0.0010588		62.5	62.5	62.5		0.0003108	0.0101922	0.00027205	0.840606	0.824497	4.54863e-05	8.52874e-05		86.3866
ENSG00000134802	SLC43A3	protein_coding	solute carrier family 43 member 3		GO:0008150 (biological_process), GO:0055085 (transmembrane transport), GO:0005575 (cellular_component), GO:0016021 (integral component of membrane), GO:0003674 (molecular_function)					-0.643974	-1.98408	0.0751264	0.382672	-1.89545	-0.738884	-2.18058	-0.761519		1.11591	-0.21679	0.798825	1.62938	0.591119	0.269719	0.951875	2.60665		126.201	67.8661	16.0941	1.97307	5.47489	17.8026	0.0006069	0.0107515		75	75	75		0.0010878	0.0187751	0.022845	0.786373	0.603055	0.000302951	0.013402		18.7646
ENSG00000163644	PPM1K	protein_coding	protein phosphatase, Mg2+/Mn2+ dependent 1K	This gene encodes a member of the PPM family of Mn2+/Mg2+-dependent protein phosphatases. The encoded protein, essential for cell survival and development, is targeted to the mitochondria where it plays a key role in regulation of the mitochondrial permeability transition pore. [provided by RefSeq, Sep 2012]. Sequence Note: This RefSeq record was created from transcript and genomic sequence data …	GO:0006470 (protein dephosphorylation), GO:0009083 (branched-chain amino acid catabolic process), GO:1904184 (NA), GO:0005739 (mitochondrion), GO:0005759 (mitochondrial matrix), GO:0004722 (protein serine/threonine phosphatase activity), GO:0004724 (magnesium-dependent protein serine/threonine phosphatase activity), GO:0005515 (protein binding), GO:0046872 (metal ion binding), R-HSA-1430728 (Homo…					-0.71322	-0.181751	-2.08075	-1.88172	-0.399691	-0.513581	0.318256	-1.51783		0.656433	1.36419	-0.211302	0.178441	1.02061	1.42292	1.90532	0.633691		126.159	66.9174	63.7935	1.7254	5.42323	20.014	0.000353877	0.00797277		75	62.5	75		0.0010878	0.0187751	0.00377421	0.786373	0.721449	0.000302951	0.00160728		19.1816
ENSG00000113742	CPEB4	protein_coding	cytoplasmic polyadenylation element binding protein 4		hsa04114 (Oocyte meiosis), hsa04914 (Progesterone-mediated oocyte maturation), GO:0002931 (response to ischemia), GO:0006412 (translation), GO:0035235 (ionotropic glutamate receptor signaling pathway), GO:0036294 (cellular response to decreased oxygen levels), GO:0042149 (cellular response to glucose starvation), GO:0043524 (negative regulation of neuron apoptotic process), GO:0071230 (cellular r…					-0.124869	-0.316527	-0.368126	-0.542782	-1.20912	-1.0422	-0.713782	-0.671546		1.27094	0.384623	0.296001	1.27065	-0.0775869	-0.0671836	1.01147	0.90005		126.016	86.8672	69.8719	1.3143	6.74165	31.1686	3.61975e-05	0.00196385		50	62.5	62.5		0.0001554	0.00725709	0.00241898	0.867722	0.758918	1.32987e-05	0.000652412		84.7186
ENSG00000002549	LAP3	protein_coding	leucine aminopeptidase 3		hsa00330 (Arginine and proline metabolism), hsa00480 (Glutathione metabolism), hsa01100 (Metabolic pathways), GO:0006508 (proteolysis), GO:0005634 (nucleus), GO:0005654 (nucleoplasm), GO:0005802 (trans-Golgi network), GO:0005829 (cytosol), GO:0005925 (focal adhesion), GO:0030496 (midbody), GO:0070062 (extracellular vesicular exosome), GO:0004177 (aminopeptidase activity), GO:0008235 (metalloexope…					-1.03571	-0.958787	-0.97733	-1.28319	-0.802105	-0.358011	-0.738496	-0.906941		0.248225	1.29078	0.621744	-0.534758	2.96514	2.25789	0.721559	-0.510023		125.916	95.0193	22.1996	2.25347	7.80521	24.2792	0.000137051	0.00443522		62.5	62.5	62.5		0.000621601	0.0142881	0.0523419	0.813489	0.528892	0.000126559	0.0351643		68.5255
ENSG00000168917	SLC35G2	protein_coding	solute carrier family 35 member G2		GO:0005794 (Golgi apparatus), GO:0005886 (plasma membrane), GO:0005887 (integral component of plasma membrane), GO:0016021 (integral component of membrane)					-0.345159	-1.80257	-0.72293	0.43236	-0.815489	-0.232243	-1.85356	-0.80256		0.663167	-0.306891	0.52701	1.30713	1.60521	0.825246	0.465475	1.0558		125.86	54.9909	66.6599	1.52498	4.7468	19.2744	0.000422152	0.00879417		75	62.5	75		0.000621601	0.0142881	0.00169476	0.813489	0.747954	0.000126559	0.000862736		16.6101
ENSG00000117000	RLF	protein_coding	RLF zinc finger		GO:0006355 (regulation of transcription, DNA-templated), GO:0015074 (DNA integration), GO:0044030 (regulation of DNA methylation), GO:0045893 (positive regulation of transcription, DNA-templated), GO:0045944 (positive regulation of transcription from RNA polymerase II promoter), GO:0051276 (chromosome organization), GO:0097692 (NA), GO:0005634 (nucleus), GO:0000981 (sequence-specific DNA binding …					-0.377885	-0.262047	-0.403372	-0.35954	-0.919748	-0.335697	-0.570023	-0.619621		0.657504	0.627412	0.5051	0.609812	-0.0139393	0.186822	1.01207	0.263151		125.818	70.5699	98.5227	1.00207	5.62001	41.8669	6.51083e-06	0.000748256		62.5	37.5	62.5		0.0001554	0.00725709	0.000299525	0.867722	0.845658	1.32987e-05	3.68222e-05		34.8882
ENSG00000173145	NOC3L	protein_coding	NOC3 like DNA replication regulator		GO:0045444 (fat cell differentiation), GO:0005634 (nucleus), GO:0005730 (nucleolus), GO:0005739 (mitochondrion), GO:0016607 (nuclear speck), GO:0003682 (chromatin binding), GO:0003723 (RNA binding)					-0.0735682	-0.359763	-0.81351	-0.905498	-1.22879	-0.0488462	-0.595825	-1.77764		0.78299	0.268349	0.437699	0.766354	0.316127	0.380419	1.82585	1.02565		125.806	64.4575	65.2639	1.49068	5.2798	26.9023	8.04442e-05	0.00311579		50	62.5	62.5		0.0001554	0.00725709	0.00428895	0.867722	0.720281	1.32987e-05	0.00164936		30.3708
ENSG00000167779	IGFBP6	protein_coding	insulin like growth factor binding protein 6		GO:0007165 (signal transduction), GO:0008285 (negative regulation of cell proliferation), GO:0043567 (regulation of insulin-like growth factor receptor signaling pathway), GO:0044267 (cellular protein metabolic process), GO:0090090 (negative regulation of canonical Wnt signaling pathway), GO:0005576 (extracellular region), GO:0005615 (extracellular space), GO:0005794 (Golgi apparatus), GO:0042568…					-1.29758	-2.09016	-1.8412	-0.0335494	-0.386306	-0.137696	-0.315072	-1.4942		0.929512	2.95211	-0.0247141	0.500105	2.14971	0.81699	1.52586	-1.25381		125.784	93.5285	7.31856	2.20387	7.50369	18.0988	0.000563392	0.0103408		75	37.5	75		0.0018648	0.0248814	0.0415619	0.759257	0.55151	0.000646666	0.0267878		44.201
ENSG00000164284	GRPEL2	protein_coding	GrpE like 2, mitochondrial		GO:0006457 (protein folding), GO:0030150 (protein import into mitochondrial matrix), GO:0050790 (regulation of catalytic activity), GO:0001405 (presequence translocase-associated import motor), GO:0005739 (mitochondrion), GO:0000774 (adenyl-nucleotide exchange factor activity), GO:0042803 (protein homodimerization activity), GO:0051082 (unfolded protein binding), GO:0051087 (chaperone binding), R…					-0.796681	-0.721817	-0.232804	-0.381322	-1.26367	-0.442481	-0.042955	-1.00987		0.623407	0.990544	0.814152	0.956537	-0.525442	0.259689	0.9008	0.871918		125.772	64.5727	74.4189	1.27727	5.28596	30.7268	3.91799e-05	0.00205757		75	37.5	75		0.0018648	0.0248814	0.000380289	0.759257	0.821708	0.000646666	9.44909e-05		19.1816
ENSG00000110944	IL23A	protein_coding	interleukin 23 subunit alpha	This gene encodes a subunit of the heterodimeric cytokine interleukin 23 (IL23). IL23 is composed of this protein and the p40 subunit of interleukin 12 (IL12B). The receptor of IL23 is formed by the beta 1 subunit of IL12 (IL12RB1) and an IL23 specific subunit, IL23R. Both IL23 and IL12 can activate the transcription activator STAT4, and stimulate the production of interferon-gamma (IFNG). In con…	hsa04060 (Cytokine-cytokine receptor interaction), hsa04625 (C-type lectin receptor signaling pathway), hsa04630 (JAK-STAT signaling pathway), hsa04659 (Th17 cell differentiation), hsa05133 (Pertussis), hsa05152 (Tuberculosis), hsa05200 (Pathways in cancer), hsa05321 (Inflammatory bowel disease), hsa05323 (Rheumatoid arthritis), GO:0001916 (positive regulation of T cell mediated cytotoxicity), GO…					-1.6401	-0.900265	-1.26279	-0.850014	-0.765702	-0.203405	-0.876133	-1.06799		0.509346	0.886284	0.956826	0.652722	1.32338	1.12439	1.01305	1.1004		125.633	18.6217	7.22369	2.6942	1.79911	46.4871	3.42302e-06	0.000531721		100	87.5	100		0.000930972	0.0187751	1.09237e-06	0.868361	0.942448	1.28785e-05	4.81262e-08		0.138997
ENSG00000220412		processed_pseudogene	protein tyrosine phosphatase, non-receptor type 11 (PTPN11) pseudogene							-0.535832	-0.55681	-0.734246	-0.801076	-0.966108	-0.872275	-0.851023	-0.966108		1.59695	1.00843	0.728164	0.809417	0.694641	0.712887	1.16779	-0.434792		125.619	7.14237	54.6724	4.2635	0.504609	31.474	3.42849e-05	0.00193963		87.5	100	100		0.00146006	0.02454	0.000900487	0.83666	0.823716	5.33836e-05	8.7785e-05		0.347492
ENSG00000156958	GALK2	protein_coding	galactokinase 2	This gene encodes a highly efficient N-acetylgalactosamine (GalNAc) kinase, which has galactokinase activity when galactose is present at high concentrations. Alternatively spliced transcript variants encoding different isoforms have been found for this gene. [provided by RefSeq, Jan 2014].	GO:0005975 (carbohydrate metabolic process), GO:0033499 (galactose catabolic process via UDP-galactose), GO:0046835 (carbohydrate phosphorylation), GO:0005737 (cytoplasm), GO:0005829 (cytosol), GO:0004335 (galactokinase activity), GO:0005524 (ATP binding), GO:0005534 (galactose binding), GO:0033858 (N-acetylgalactosamine kinase activity)					-0.780493	-0.76643	0.112982	-0.400222	-0.887518	-1.07419	-0.758569	-0.513682		0.348881	-0.00750996	0.603634	1.27586	-0.0875912	-0.0945181	1.11165	1.91772		125.522	48.5193	33.3198	1.47866	4.37596	22.4209	0.000204402	0.0056486		50	75	75		0.0010878	0.0187751	0.0171454	0.786373	0.631371	0.000302951	0.0087129		9.45179
ENSG00000096092	TMEM14A	protein_coding	transmembrane protein 14A		GO:0006915 (apoptotic process), GO:0043066 (negative regulation of apoptotic process), GO:1901029 (negative regulation of mitochondrial outer membrane permeabilization involved in apoptotic signaling pathway), GO:0005789 (endoplasmic reticulum membrane), GO:0016021 (integral component of membrane), GO:0031966 (mitochondrial membrane), GO:0005515 (protein binding)					0.840676	1.08959	0.590547	0.589361	0.999119	0.400286	0.324929	0.393277		-0.841432	0.428881	-0.376338	-0.608916	-0.80975	-0.583651	-1.20716	-1.22942		125.225	43.6539	14.156	-1.32334	4.06375	27.844	6.69841e-05	0.00275344		62.5	75	75		0.0010878	0.0187751	4.22066e-05	-0.786373	-0.843866	0.000302951	3.97213e-05		26.7569
ENSG00000142867	BCL10	protein_coding	BCL10 immune signaling adaptor	This gene was identified by its translocation in a case of mucosa-associated lymphoid tissue (MALT) lymphoma. The protein encoded by this gene contains a caspase recruitment domain (CARD), and has been shown to induce apoptosis and to activate NF-kappaB. This protein is reported to interact with other CARD domain containing proteins including CARD9, 10, 11 and 14, which are thought to function as…	hsa04064 (NF-kappa B signaling pathway), hsa04625 (C-type lectin receptor signaling pathway), hsa04660 (T cell receptor signaling pathway), hsa04662 (B cell receptor signaling pathway), hsa05131 (Shigellosis), hsa05152 (Tuberculosis), GO:0001783 (B cell apoptotic process), GO:0001843 (neural tube closure), GO:0002223 (stimulatory C-type lectin receptor signaling pathway), GO:0002224 (toll-like re…					0.161904	0.151834	-1.01713	-0.833665	-1.32568	-0.857758	-0.896243	-0.629444		0.833614	0.16061	0.492534	0.870984	0.116588	0.163343	1.13625	1.47226		125.2	67.3443	35.2307	1.33154	5.4484	24.0986	0.00014236	0.00452761		50	75	75		0.0010878	0.0187751	0.00191108	0.786373	0.746137	0.000302951	0.000902418		41.6296
ENSG00000114126	TFDP2	protein_coding	transcription factor Dp-2	The gene is a member of the transcription factor DP family. The encoded protein forms heterodimers with the E2F transcription factors resulting in transcriptional activation of cell cycle regulated genes. Alternative splicing results in multiple transcript variants. [provided by RefSeq, May 2010].	hsa04110 (Cell cycle), GO:0000083 (regulation of transcription involved in G1/S transition of mitotic cell cycle), GO:0006977 (DNA damage response, signal transduction by p53 class mediator resulting in cell cycle arrest), GO:0007507 (heart development), GO:0045892 (negative regulation of transcription, DNA-templated), GO:0045944 (positive regulation of transcription from RNA polymerase II promot…					0.458046	0.141678	0.812458	0.286095	0.96703	0.251139	0.429204	0.715988		-0.163801	-0.858102	0.0240458	-0.547476	-0.4411	-0.739054	-0.775415	-0.560737		124.986	71.8981	47.2454	-1.03363	5.70076	37.8198	1.19545e-05	0.00106273		37.5	62.5	62.5		0.0001554	0.00725709	9.88629e-05	-0.867722	-0.849112	1.32987e-05	3.17313e-05		66.1625
ENSG00000140598	EFL1	protein_coding	elongation factor like GTPase 1		hsa03008 (Ribosome biogenesis in eukaryotes), GO:0006414 (translational elongation), GO:0042256 (mature ribosome assembly), GO:0046039 (GTP metabolic process), GO:0005829 (cytosol), GO:1990904 (NA), GO:0003746 (translation elongation factor activity), GO:0003924 (GTPase activity), GO:0005525 (GTP binding), GO:0043022 (ribosome binding)					-0.383643	-0.188969	-0.782363	-0.853019	-0.615212	-0.754145	-0.0756508	-1.3392		1.13466	0.530948	0.0627862	0.422096	0.302449	0.0269949	1.54036	0.971906		124.977	73.4973	32.3575	1.31895	5.7929	28.8626	5.51981e-05	0.00249101		50	62.5	62.5		0.0001554	0.00725709	0.00382189	0.867722	0.731336	1.32987e-05	0.00128487		36.3477
ENSG00000043462	LCP2	protein_coding	lymphocyte cytosolic protein 2	SLP-76 was originally identified as a substrate of the ZAP-70 protein tyrosine kinase following T cell receptor (TCR) ligation in the leukemic T cell line Jurkat. The SLP-76 locus has been localized to human chromosome 5q33 and the gene structure has been partially characterized in mice. The human and murine cDNAs both encode 533 amino acid proteins that are 72% identical and comprised of three m…	hsa04015 (Rap1 signaling pathway), hsa04380 (Osteoclast differentiation), hsa04611 (Platelet activation), hsa04650 (Natural killer cell mediated cytotoxicity), hsa04660 (T cell receptor signaling pathway), hsa04664 (Fc epsilon RI signaling pathway), hsa05135 (Yersinia infection), GO:0006955 (immune response), GO:0007169 (transmembrane receptor protein tyrosine kinase signaling pathway), GO:003016…					-0.632174	-0.819938	-0.819938	-0.762804	-0.819938	-0.819938	-0.790295	-0.819938		-0.249234	1.68294	-0.566123	0.225527	0.251892	1.89636	2.20386	0.839736		124.947	7.50152	34.7225	6.99614	0.55243	44.9347	4.22492e-06	0.000604389		50	87.5	87.5		0.0045693	0.042181	0.0204752	0.747812	0.623098	0.000865777	0.00992174		0.138997
ENSG00000198855	FICD	protein_coding	FIC domain protein adenylyltransferase		GO:0006986 (response to unfolded protein), GO:0018117 (protein adenylylation), GO:0034260 (negative regulation of GTPase activity), GO:0034976 (response to endoplasmic reticulum stress), GO:0044602 (protein deadenylylation), GO:1903894 (NA), GO:0030176 (integral component of endoplasmic reticulum membrane), GO:0005524 (ATP binding), GO:0030544 (Hsp70 protein binding), GO:0042802 (identical protei…					-0.0481887	-0.286404	-0.927675	-0.739499	-0.802647	-0.521141	-0.233332	-0.89923		0.745301	-0.0320114	0.280145	0.877162	0.296868	0.219064	0.87676	1.19483		124.846	50.0373	31.5579	1.19226	4.46594	31.8648	3.20009e-05	0.00185773		50	62.5	62.5		0.0001554	0.00725709	0.000872941	0.867722	0.795437	1.32987e-05	0.000229532		19.0426
ENSG00000176623	RMDN1	protein_coding	regulator of microtubule dynamics 1		GO:0000922 (spindle pole), GO:0005737 (cytoplasm), GO:0005874 (microtubule)					0.537936	0.670264	0.522113	0.545756	0.270001	0.40099	0.529253	0.43398		-0.524866	-0.755633	0.138773	-0.460701	-0.344132	-0.288247	-1.04262	-0.632866		124.718	69.9532	6.5867	-0.965174	5.58846	40.1473	8.38288e-06	0.000873657		62.5	50	62.5		0.0001554	0.00725709	1.58418e-06	-0.867722	-0.920748	1.32987e-05	4.26161e-07		65.6065
ENSG00000142089	IFITM3	protein_coding	interferon induced transmembrane protein 3	The protein encoded by this gene is an interferon-induced membrane protein that helps confer immunity to influenza A H1N1 virus, West Nile virus, and dengue virus. Two transcript variants, only one of them protein-coding, have been found for this gene. Another variant encoding an N-terminally truncated isoform has been reported, but the full-length nature of this variant has not been determined. …	GO:0006955 (immune response), GO:0009615 (response to virus), GO:0032897 (negative regulation of viral transcription), GO:0034341 (response to interferon-gamma), GO:0035455 (response to interferon-alpha), GO:0035456 (response to interferon-beta), GO:0045071 (negative regulation of viral genome replication), GO:0046597 (negative regulation of viral entry into host cell), GO:0051607 (defense respon…					-1.26072	-1.18998	-0.715393	-0.00507757	-2.97461	-0.805856	0.0816601	-0.521445		1.56191	2.01236	0.99655	1.14306	0.602038	0.898543	1.70122	-1.52427		124.62	97.6554	1.84319	1.89261	8.60151	18.5596	0.000502512	0.00970625		87.5	62.5	87.5		0.00699301	0.0531937	0.00404627	0.677908	0.728604	0.0039021	0.00136815		111.615
ENSG00000185813	PCYT2	protein_coding	phosphate cytidylyltransferase 2, ethanolamine	This gene encodes an enzyme that catalyzes the formation of CDP-ethanolamine from CTP and phosphoethanolamine in the Kennedy pathway of phospholipid synthesis. Alternative splicing results in multiple transcript variants. [provided by RefSeq, May 2010].	hsa00440 (Phosphonate and phosphinate metabolism), hsa00564 (Glycerophospholipid metabolism), hsa01100 (Metabolic pathways), GO:0006646 (phosphatidylethanolamine biosynthetic process), GO:0008654 (phospholipid biosynthetic process), GO:0005575 (cellular_component), GO:0005789 (endoplasmic reticulum membrane), GO:0004306 (ethanolamine-phosphate cytidylyltransferase activity), R-HSA-1430728 (Homo s…					-0.351118	0.584532	0.650535	0.655416	0.877895	0.341116	1.468	0.95617		-1.01484	0.344835	-0.307244	-0.613792	-1.3594	-1.19628	-0.497874	-0.537958		124.596	59.6327	29.6063	-1.32554	5.02443	23.278	0.000169571	0.00500472		75	62.5	75		0.0010878	0.0187751	0.0014585	-0.786373	-0.756118	0.000302951	0.000701622		21.475
ENSG00000132405	TBC1D14	protein_coding	TBC1 domain family member 14		GO:0006886 (intracellular protein transport), GO:0010507 (negative regulation of autophagy), GO:0071955 (recycling endosome to Golgi transport), GO:0090630 (NA), GO:2000785 (regulation of autophagic vacuole assembly), GO:0005654 (nucleoplasm), GO:0005776 (autophagic vacuole), GO:0005794 (Golgi apparatus), GO:0005829 (cytosol), GO:0043231 (intracellular membrane-bounded organelle), GO:0055037 (rec…					0.233072	0.0825104	0.540376	-0.0479557	1.063	0.267201	1.09145	1.1808		-0.520104	-0.566917	-0.622234	-0.935752	-0.328005	-0.398175	-0.622339	-0.416919		124.527	43.9588	80.3212	-1.24467	4.08371	34.1488	2.16288e-05	0.00147767		50	62.5	62.5		0.0001554	0.00725709	0.00252897	-0.867722	-0.767584	1.32987e-05	0.000517777		17.8611
ENSG00000116251	RPL22	protein_coding	ribosomal protein L22	Ribosomes, the organelles that catalyze protein synthesis, consist of a small 40S subunit and a large 60S subunit. Together these subunits are composed of 4 RNA species and approximately 80 structurally distinct proteins. This gene encodes a cytoplasmic ribosomal protein that is a component of the 60S subunit. The protein belongs to the L22E family of ribosomal proteins. Its initiating methionine…	hsa03010 (Ribosome), hsa05171 (Coronavirus disease - COVID-19), GO:0000184 (nuclear-transcribed mRNA catabolic process, nonsense-mediated decay), GO:0006412 (translation), GO:0006413 (translational initiation), GO:0006614 (SRP-dependent cotranslational protein targeting to membrane), GO:0019083 (viral transcription), GO:0046632 (alpha-beta T cell differentiation), GO:0099577 (NA), GO:0005634 (nuc…					1.11126	0.721796	0.944535	0.917757	-0.663231	1.5084	0.439935	0.563248		-0.82684	-1.18221	-0.1651	-1.25695	-0.863403	0.419615	-1.1723	-0.496504		124.446	65.0539	19.0757	-1.41997	5.31566	21.5913	0.000245942	0.00637851		75	50	75		0.0010878	0.0187751	0.00168439	-0.786373	-0.749174	0.000302951	0.000836905		72.0699
ENSG00000105287	PRKD2	protein_coding	protein kinase D2	The protein encoded by this gene belongs to the protein kinase D (PKD) family of serine/threonine protein kinases. This kinase can be activated by phorbol esters as well as by gastrin via the cholecystokinin B receptor (CCKBR) in gastric cancer cells. It can bind to diacylglycerol (DAG) in the trans-Golgi network (TGN) and may regulate basolateral membrane protein exit from TGN. Alternative splic…	hsa04015 (Rap1 signaling pathway), hsa04925 (Aldosterone synthesis and secretion), GO:0001525 (angiogenesis), GO:0001938 (positive regulation of endothelial cell proliferation), GO:0002250 (adaptive immune response), GO:0006468 (protein phosphorylation), GO:0007155 (cell adhesion), GO:0008219 (cell death), GO:0010595 (positive regulation of endothelial cell migration), GO:0018105 (peptidyl-serine…					-0.666938	-0.620247	-0.824031	-0.835394	-0.456387	-0.29103	-0.276135	-0.576974		0.735876	1.56309	-0.127869	-0.0850387	0.911361	0.905645	0.748785	-0.104709		124.434	65.6638	45.2531	1.27141	5.34805	28.8844	5.49724e-05	0.00249101		62.5	62.5	62.5		0.0001554	0.00725709	0.00673014	0.867722	0.706826	1.32987e-05	0.00220209		21.9615
ENSG00000168268	NT5DC2	protein_coding	5'-nucleotidase domain containing 2		GO:0016311 (dephosphorylation), GO:0008253 (5'-nucleotidase activity), GO:0046872 (metal ion binding)					0.8839	1.41433	1.15978	1.49471	0.0908445	0.453454	0.271735	1.23842		-1.58351	-2.18969	-0.326429	-0.635009	-0.576177	-1.16192	-1.25936	0.724916		124.429	89.0696	19.7127	-1.60214	6.93291	19.3016	0.000419393	0.00879417		50	75	75		0.0010878	0.0187751	0.000672086	-0.786373	-0.770674	0.000302951	0.000475699		174.233
ENSG00000132640	BTBD3	protein_coding	BTB domain containing 3		GO:0021987 (cerebral cortex development), GO:0022008 (neurogenesis), GO:0048813 (dendrite morphogenesis), GO:0005634 (nucleus), GO:0005829 (cytosol)					0.0648224	0.675014	-0.285969	0.860457	1.91584	0.227776	0.431044	1.24092		-1.42712	-0.204527	-0.728301	-0.682526	0.109657	-0.877789	-0.505242	-0.814044		124.358	72.9078	70.9494	-1.40743	5.7587	21.6528	0.000242554	0.0063464		50	75	75		0.0010878	0.0187751	0.0152838	-0.786373	-0.638162	0.000302951	0.00781041		46.7725
ENSG00000140830	TXNL4B	protein_coding	thioredoxin like 4B		GO:0000398 (mRNA splicing, via spliceosome), GO:0007049 (cell cycle), GO:0005654 (nucleoplasm), GO:0005682 (U5 snRNP), GO:0005829 (cytosol), GO:0046540 (U4/U6 x U5 tri-snRNP complex), GO:0005515 (protein binding)					-0.161552	-1.0895	0.381445	-0.556289	-0.581954	-0.862676	-0.675088	-0.800188		0.741617	0.638033	0.658268	0.488395	0.706156	-0.114716	0.710081	0.517965		124.338	41.953	31.1378	1.11083	3.95457	24.118	0.000141778	0.00451883		75	75	75		0.0003108	0.0101922	3.72394e-05	0.840606	0.846101	4.54863e-05	3.61322e-05		12.3707
ENSG00000162645	GBP2	protein_coding	guanylate binding protein 2	This gene belongs to the guanine-binding protein (GBP) family, which includes interferon-induced proteins that can bind to guanine nucleotides (GMP, GDP and GTP). The encoded protein is a GTPase which hydrolyzes GTP, predominantly to GDP. The protein may play a role as a marker of squamous cell carcinomas. [provided by RefSeq, Jul 2013]. Publication Note: This RefSeq record includes a subset of t…	hsa04621 (NOD-like receptor signaling pathway), GO:0006955 (immune response), GO:0034504 (protein localization to nucleus), GO:0042832 (defense response to protozoan), GO:0050830 (defense response to Gram-positive bacterium), GO:0060333 (interferon-gamma-mediated signaling pathway), GO:0060337 (type I interferon signaling pathway), GO:0071346 (cellular response to interferon-gamma), GO:0071347 (c…					-1.55371	-3.75125	-1.9024	0.531711	-0.597753	-0.7712	-1.03485	-0.0713125		-0.227957	0.187075	-0.0637657	2.41306	2.53732	0.897681	1.72785	1.6795		124.19	94.1723	84.2448	2.23768	7.62262	16.3218	0.000889755	0.0139238		50	75	75		0.0018648	0.0248814	0.0149411	0.759257	0.640518	0.000646666	0.00751536		38.5716
ENSG00000123066	MED13L	protein_coding	mediator complex subunit 13L	The protein encoded by this gene is a subunit of the Mediator complex, a large complex of proteins that functions as a transcriptional coactivator for most RNA polymerase II-transcribed genes. The encoded protein is involved in early development of the heart and brain. Defects in this gene are a cause of transposition of the great arteries, dextro-looped (DTGA).[provided by RefSeq, Jul 2010].	hsa04919 (Thyroid hormone signaling pathway), GO:0006357 (regulation of transcription from RNA polymerase II promoter), GO:0016592 (mediator complex), GO:0003712 (transcription cofactor activity), R-HSA-1266738 (Homo sapiens: Developmental Biology), R-HSA-1430728 (Homo sapiens: Metabolism), R-HSA-1989781 (Homo sapiens: PPARA activates gene expression), R-HSA-381340 (Homo sapiens: Transcriptional …					-1.24337	-0.440881	-0.67251	-0.546435	-0.0556179	-0.540619	-0.530008	-0.433454		0.587306	0.709635	0.30445	0.672796	0.432813	0.261205	1.46681	0.0278786		124.158	93.8605	89.239	1.15354	7.57173	31.43	3.45535e-05	0.00193963		50	62.5	62.5		0.0001554	0.00725709	0.00267727	0.867722	0.752143	1.32987e-05	0.000776647		71.3749
ENSG00000075618	FSCN1	protein_coding	fascin actin-bundling protein 1	This gene encodes a member of the fascin family of actin-binding proteins. Fascin proteins organize F-actin into parallel bundles, and are required for the formation of actin-based cellular protrusions. The encoded protein plays a critical role in cell migration, motility, adhesion and cellular interactions. Expression of this gene is known to be regulated by several microRNAs, and overexpression…	hsa05206 (MicroRNAs in cancer), GO:0007043 (cell-cell junction assembly), GO:0007163 (establishment or maintenance of cell polarity), GO:0010592 (positive regulation of lamellipodium assembly), GO:0016477 (cell migration), GO:0019221 (cytokine-mediated signaling pathway), GO:0030035 (microspike assembly), GO:0030036 (actin cytoskeleton organization), GO:0030046 (parallel actin filament bundle ass…					0.685609	0.446744	0.14935	0.429908	0.918186	1.07596	0.184288	0.798821		-0.910168	-0.0797094	-0.221513	-1.30828	-0.0353703	-0.69319	-0.706643	-0.733998		124.082	95.3175	34.8784	-1.15419	7.86812	31.2378	3.57541e-05	0.00194726		50	62.5	62.5		0.0001554	0.00725709	0.000120684	-0.867722	-0.838064	1.32987e-05	5.04517e-05		337.206
ENSG00000049249	TNFRSF9	protein_coding	TNF receptor superfamily member 9	The protein encoded by this gene is a member of the TNF-receptor superfamily. This receptor contributes to the clonal expansion, survival, and development of T cells. It can also induce proliferation in peripheral monocytes, enhance T cell apoptosis induced by TCR/CD3 triggered activation, and regulate CD28 co-stimulation to promote Th1 cell responses. The expression of this receptor is induced b…	hsa04060 (Cytokine-cytokine receptor interaction), GO:0006915 (apoptotic process), GO:0008285 (negative regulation of cell proliferation), GO:0033209 (tumor necrosis factor-mediated signaling pathway), GO:0005886 (plasma membrane), GO:0005887 (integral component of plasma membrane), GO:0009897 (external side of plasma membrane), GO:0038023 (signaling receptor activity), R-HSA-1280215 (Homo sapien…					-3.02827	-3.5311	0.809864	-0.109474	-3.45076	-0.813501	-3.47241	-2.02069		0.941919	2.64063	2.46284	3.02234	3.67548	-0.616649	0.870828	2.61895		123.906	59.9919	79.7588	3.7253	5.04759	10.8315	0.00443051	0.0379118		75	62.5	75		0.00180144	0.0248814	0.00985662	0.819538	0.678879	0.000102214	0.00383165		0.416991
ENSG00000081479	LRP2	protein_coding	LDL receptor related protein 2	The protein encoded by this gene, low density lipoprotein-related protein 2 (LRP2) or megalin, is a multi-ligand endocytic receptor that is expressed in many different tissues but primarily in absorptive epithilial tissues such as the kidney. This glycoprotein has a large amino-terminal extracellular domain, a single transmembrane domain, and a short carboxy-terminal cytoplasmic tail. The extrace…	hsa04340 (Hedgehog signaling pathway), hsa04918 (Thyroid hormone synthesis), hsa04979 (Cholesterol metabolism), GO:0001523 (retinoid metabolic process), GO:0001843 (neural tube closure), GO:0003139 (secondary heart field specification), GO:0003148 (outflow tract septum morphogenesis), GO:0003223 (ventricular compact myocardium morphogenesis), GO:0003281 (ventricular septum development), GO:000662…					-0.74504	-0.74504	-0.683489	-0.74504	-0.74504	-0.651207	-0.74504	-0.74504		-0.448316	2.46344	0.0782391	0.380781	1.84036	0.558321	1.6143	-0.682194		123.726	6.73579	94.2942	7.25392	0.462313	39.0056	9.95787e-06	0.000941976		50	87.5	87.5		0.0045693	0.042181	0.0376785	0.747812	0.56431	0.000865777	0.0227794		0
ENSG00000128271	ADORA2A	protein_coding	adenosine A2a receptor	This gene encodes a member of the guanine nucleotide-binding protein (G protein)-coupled receptor (GPCR) superfamily, which is subdivided into classes and subtypes. The receptors are seven-pass transmembrane proteins that respond to extracellular cues and activate intracellular signal transduction pathways. This protein, an adenosine receptor of A2A subtype, uses adenosine as the preferred endoge…	hsa04015 (Rap1 signaling pathway), hsa04020 (Calcium signaling pathway), hsa04024 (cAMP signaling pathway), hsa04080 (Neuroactive ligand-receptor interaction), hsa04270 (Vascular smooth muscle contraction), hsa05012 (Parkinson disease), hsa05034 (Alcoholism), GO:0001963 (synaptic transmission, dopaminergic), GO:0001973 (adenosine receptor signaling pathway), GO:0001975 (response to amphetamine), …					-0.225651	-1.08513	-1.21287	-1.01478	-0.940981	-0.78137	-0.80324	-1.05014		1.75508	0.850035	-0.0157852	1.09785	0.758959	0.672511	1.41468	0.580842		123.579	12.7872	26.9703	3.44798	1.11568	43.6105	5.07794e-06	0.000663143		87.5	87.5	87.5		0.000553535	0.0142881	0.000949118	0.905822	0.815669	1.36946e-06	0.000117284		1.11198
ENSG00000185567	AHNAK2	protein_coding	AHNAK nucleoprotein 2		hsa05132 (Salmonella infection), GO:0043484 (regulation of RNA splicing), GO:0005634 (nucleus), GO:0005737 (cytoplasm), GO:0005829 (cytosol), GO:0005886 (plasma membrane), GO:0030018 (Z disc), GO:0030315 (T-tubule), GO:0030659 (cytoplasmic vesicle membrane), GO:0042383 (sarcolemma), GO:0043034 (costamere), GO:0005515 (protein binding)					1.02061	0.763504	1.11489	-1.29339	1.51273	1.13095	3.9185	0.349566		0.0229476	-0.793575	-0.132961	-2.74065	-1.24069	-0.77052	-0.680312	-2.1816		123.367	87.9989	99.8374	-2.65931	6.83868	17.6317	0.000633713	0.011133		75	62.5	75		0.004662	0.042181	0.128683	-0.705024	-0.417771	0.00228635	0.107359		115.159
ENSG00000197063	MAFG	protein_coding	MAF bZIP transcription factor G	Globin gene expression is regulated through nuclear factor erythroid-2 (NFE2) elements located in enhancer-like locus control regions positioned many kb upstream of alpha- and beta-gene clusters (summarized by Blank et al., 1997 [PubMed 9166829]). NFE2 DNA-binding activity consists of a heterodimer containing a ubiquitous small Maf protein (MafF, MIM 604877; MafG; or MafK, MIM 600197) and the tis…	GO:0001701 (in utero embryonic development), GO:0007596 (blood coagulation), GO:0030534 (adult behavior), GO:0030641 (regulation of cellular pH), GO:0042127 (regulation of cell proliferation), GO:0045604 (regulation of epidermal cell differentiation), GO:0045944 (positive regulation of transcription from RNA polymerase II promoter), GO:0005634 (nucleus), GO:0005654 (nucleoplasm), GO:0000978 (RNA …					-0.431958	-0.32232	-0.758693	-0.912826	-1.00514	-0.509831	0.0246202	-0.787564		0.522062	0.26934	0.372111	0.827869	-0.0613052	0.290004	1.3237	1.15993		123.272	87.1993	75.2863	1.22218	6.77407	32.3448	2.94256e-05	0.00176518		50	62.5	62.5		0.0003108	0.0101922	0.00193779	0.840606	0.764699	4.54863e-05	0.000559784		71.3749
ENSG00000203668	CHML	protein_coding	CHM like Rab escort protein	The product of the CHML gene supports geranylgeranylation of most Rab proteins and may substitute for REP-1 in tissues other than retina. CHML is localized close to the gene for Usher syndrome type II. [provided by RefSeq, Jul 2008]. Publication Note: This RefSeq record includes a subset of the publications that are available for this gene. Please see the Gene record to access additional publicat…	GO:0006886 (intracellular protein transport), GO:0007264 (small GTPase mediated signal transduction), GO:0016192 (vesicle-mediated transport), GO:0018344 (protein geranylgeranylation), GO:0043547 (positive regulation of GTPase activity), GO:0043687 (post-translational protein modification), GO:0005634 (nucleus), GO:0005654 (nucleoplasm), GO:0005737 (cytoplasm), GO:0005829 (cytosol), GO:0005968 (R…					1.09866	1.23582	0.721875	0.225412	-0.221841	0.848515	1.60828	-0.168391		-0.601567	-0.151471	0.13571	-0.682575	-1.35772	-0.678399	-0.668404	-1.34389		123.195	65.0674	65.5079	-1.42721	5.31714	23.0432	0.000178399	0.00517216		62.5	75	75		0.0018648	0.0248814	0.00488925	-0.759257	-0.711956	0.000646666	0.00197595		71.7224
ENSG00000168826	ZBTB49	protein_coding	zinc finger and BTB domain containing 49		GO:0007050 (cell cycle arrest), GO:0008285 (negative regulation of cell proliferation), GO:0045944 (positive regulation of transcription from RNA polymerase II promoter), GO:0005634 (nucleus), GO:0005654 (nucleoplasm), GO:0005737 (cytoplasm), GO:0005829 (cytosol), GO:0015630 (microtubule cytoskeleton), GO:0000981 (sequence-specific DNA binding RNA polymerase II transcription factor activity), GO:…					-0.78089	-0.722723	-0.711735	-1.439	-0.326543	-0.859743	-0.512087	-0.131272		1.2427	0.965065	0.288891	0.282809	0.200058	0.421644	0.937993	1.14484		123.085	25.1542	44.2841	1.67653	2.52105	32.993	2.63094e-05	0.00165212		50	75	75		0.0001554	0.00725709	0.000403977	0.867722	0.831479	1.32987e-05	6.54655e-05		2.36295
ENSG00000120217	CD274	protein_coding	CD274 molecule		hsa04514 (Cell adhesion molecules), hsa05235 (PD-L1 expression and PD-1 checkpoint pathway in cancer), GO:0002250 (adaptive immune response), GO:0002845 (positive regulation of tolerance induction to tumor cell), GO:0006955 (immune response), GO:0007165 (signal transduction), GO:0007166 (cell surface receptor signaling pathway), GO:0030335 (positive regulation of cell migration), GO:0031295 (T ce…					1.05079	0.438601	-2.09845	-1.64136	-4.05259	-0.103997	-3.89134	-3.69624		2.61593	1.37236	1.87244	1.57321	3.04465	2.32233	0.847386	0.346279		123.052	89.1103	53.0799	2.66885	6.93593	11.8702	0.00318522	0.0310464		75	62.5	75		0.0010878	0.0187751	0.00486186	0.786373	0.711805	0.000302951	0.00198233		110.155
ENSG00000154027	AK5	protein_coding	adenylate kinase 5	This gene encodes a member of the adenylate kinase family, which is involved in regulating the adenine nucleotide composition within a cell by catalyzing the reversible transfer of phosphate groups among adenine nucleotides. This member is related to the UMP/CMP kinase of several species. It is located in the cytosol and expressed exclusively in brain. Alternatively spliced transcript variants en…	hsa00230 (Purine metabolism), hsa00730 (Thiamine metabolism), hsa01100 (Metabolic pathways), hsa01240 (Biosynthesis of cofactors), GO:0006165 (nucleoside diphosphate phosphorylation), GO:0006172 (ADP biosynthetic process), GO:0006173 (dADP biosynthetic process), GO:0009142 (nucleoside triphosphate biosynthetic process), GO:0009220 (pyrimidine ribonucleotide biosynthetic process), GO:0015949 (nucl…					1.21098	1.29258	1.57298	0.141582	-0.650165	1.98721	1.64666	1.40022		-1.06519	-0.158366	-0.0653802	-2.56933	-3.30991	0.111393	-0.610672	-0.934593		122.876	57.9522	20.248	-2.07271	4.92689	16.168	0.000926806	0.014265		75	50	75		0.0018648	0.0248814	0.00180449	-0.759257	-0.766015	0.000646666	0.000540288		47.2589
ENSG00000155850	SLC26A2	protein_coding	solute carrier family 26 member 2	The diastrophic dysplasia sulfate transporter is a transmembrane glycoprotein implicated in the pathogenesis of several human chondrodysplasias. It apparently is critical in cartilage for sulfation of proteoglycans and matrix organization. [provided by RefSeq, Jul 2008]. Publication Note: This RefSeq record includes a subset of the publications that are available for this gene. Please see the Gen…	GO:0001503 (ossification), GO:0006811 (ion transport), GO:0015701 (bicarbonate transport), GO:0019532 (oxalate transport), GO:0050428 (3'-phosphoadenosine 5'-phosphosulfate biosynthetic process), GO:1902358 (sulfate transmembrane transport), GO:1902476 (chloride transmembrane transport), GO:0005886 (plasma membrane), GO:0005887 (integral component of plasma membrane), GO:0016020 (membrane), GO:00…					0.483845	0.384162	0.517925	0.310484	0.521111	0.985843	1.31667	0.836439		-1.25725	-0.840615	0.149051	-1.34656	-0.560833	0.158127	-0.427362	-1.23104		122.863	70.3531	85.2138	-1.29324	5.61076	25.478	0.000106968	0.00375316		62.5	62.5	62.5		0.0001554	0.00725709	0.000198969	-0.867722	-0.811501	1.32987e-05	0.000135546		59.2127
ENSG00000148411	NACC2	protein_coding	NACC family member 2		GO:0000122 (negative regulation of transcription from RNA polymerase II promoter), GO:0008284 (positive regulation of cell proliferation), GO:0008285 (negative regulation of cell proliferation), GO:0016575 (histone deacetylation), GO:0034629 (cellular protein complex localization), GO:0045892 (negative regulation of transcription, DNA-templated), GO:0051260 (protein homooligomerization), GO:19004…					0.432117	0.680357	0.232382	1.23421	2.40441	-0.184723	0.216925	0.258049		-0.625011	-0.907094	-0.740245	-0.48162	-0.185697	-1.40171	-0.404165	-0.528192		122.654	84.3329	95.7783	-1.54867	6.51558	21.1112	0.000274272	0.00684846		37.5	62.5	62.5		0.0001554	0.00725709	0.0482531	-0.867722	-0.53645	1.32987e-05	0.032171		97.7148
ENSG00000144596	GRIP2	protein_coding	glutamate receptor interacting protein 2		GO:0007219 (Notch signaling pathway), GO:0009967 (positive regulation of signal transduction), GO:0014824 (artery smooth muscle contraction), GO:0045777 (positive regulation of blood pressure), GO:0098887 (NA), GO:0099003 (NA), GO:0005829 (cytosol), GO:0005886 (plasma membrane), GO:0014069 (postsynaptic density), GO:0030425 (dendrite), GO:0045211 (postsynaptic membrane), GO:0098978 (NA), GO:00301…					-1.23721	-1.2576	-1.33361	-1.31289	-1.19625	-1.16001	-0.284805	-1.21824		-0.233111	3.45429	0.247696	-0.241696	1.01022	2.89341	3.05832	-1.18852		122.63	23.3855	95.1819	5.1453	2.3421	25.1341	0.00011476	0.0039754		50	75	75		0.00245523	0.032321	0.048773	0.796516	0.536772	0.00022187	0.0320481		0.138997
ENSG00000136870	ZNF189	protein_coding	zinc finger protein 189	Kruppel-like zinc finger proteins such as ZNF189 contain a conserved stretch of 7 amino acids that connects a variable number of DNA-binding zinc finger repeats of the cys(2)his(2) (C2H2) type (summarized by Odeberg et al., 1998 [PubMed 9653648]). Approximately 30% of human Kruppel-like zinc finger proteins contain an N-terminal Kruppel-associated box (KRAB) domain. The KRAB domain consists of ap…	hsa05168 (Herpes simplex virus 1 infection), GO:0000122 (negative regulation of transcription from RNA polymerase II promoter), GO:0005634 (nucleus), GO:0000981 (sequence-specific DNA binding RNA polymerase II transcription factor activity), GO:0003677 (DNA binding), GO:0003700 (sequence-specific DNA binding transcription factor activity), GO:0046872 (metal ion binding), R-HSA-212436 (Homo sapien…					-0.870178	-0.91944	-0.129962	-0.97566	0.0544469	-0.617996	-0.612152	-0.181103		1.07633	0.414228	0.315308	0.171697	0.890108	0.254512	0.664403	0.46546		122.431	52.9105	82.7268	1.09248	4.62104	29.4254	4.96957e-05	0.0023988		37.5	62.5	62.5		0.0001554	0.00725709	0.0002065	0.867722	0.820875	1.32987e-05	9.7397e-05		11.7452
ENSG00000144724	PTPRG	protein_coding	protein tyrosine phosphatase receptor type G	The protein encoded by this gene is a member of the protein tyrosine phosphatase (PTP) family. PTPs are known to be signaling molecules that regulate a variety of cellular processes including cell growth, differentiation, mitotic cycle, and oncogenic transformation. This PTP possesses an extracellular region, a single transmembrane region, and two tandem intracytoplasmic catalytic domains, and th…	GO:0006470 (protein dephosphorylation), GO:0007169 (transmembrane receptor protein tyrosine kinase signaling pathway), GO:0007420 (brain development), GO:0010633 (negative regulation of epithelial cell migration), GO:0010977 (negative regulation of neuron projection development), GO:0035335 (peptidyl-tyrosine dephosphorylation), GO:0005887 (integral component of plasma membrane), GO:0070062 (extr…					1.02751	0.366531	0.524705	0.191545	0.0377805	0.859596	0.797343	0.790085		-0.527151	-1.70474	-0.317166	-0.473378	-0.0332329	-0.207692	-0.803799	-0.527931		122.307	84.0821	88.7579	-1.1305	6.49195	28.1355	6.33457e-05	0.00265684		62.5	50	62.5		0.0001554	0.00725709	0.000140693	-0.867722	-0.834736	1.32987e-05	5.76311e-05		165.198
ENSG00000137221	TJAP1	protein_coding	tight junction associated protein 1	This gene encodes a tight junction-associated protein. Incorporation of the encoded protein into tight junctions occurs at a late stage of formation of the junctions. The encoded protein localizes to the Golgi and may function in vesicle trafficking. Alternatively spliced transcript variants have been described. A related pseudogene exists on the X chromosome. [provided by RefSeq, Mar 2009].	hsa04530 (Tight junction), GO:0007030 (Golgi organization), GO:0005768 (endosome), GO:0005794 (Golgi apparatus), GO:0005802 (trans-Golgi network), GO:0005886 (plasma membrane), GO:0005923 (tight junction), GO:0005515 (protein binding)					-0.372323	-1.23791	-0.576472	-0.566587	-0.439577	-0.755886	-0.395438	-0.408693		1.1891	0.786847	0.337184	0.646388	-0.325051	-0.387295	1.35139	1.15433		122.203	69.323	69.7499	1.32204	5.55127	27.5517	7.08704e-05	0.00287317		62.5	50	62.5		0.0003108	0.0101922	0.0045767	0.840606	0.730694	4.54863e-05	0.00130407		30.8573
ENSG00000125898	FAM110A	protein_coding	family with sequence similarity 110 member A		GO:0000922 (spindle pole), GO:0005737 (cytoplasm), GO:0005815 (microtubule organizing center), GO:0005515 (protein binding)					-1.87737	-0.888667	0.369744	-0.941591	0.250087	-0.828079	-1.64439	-0.597139		0.894283	1.10389	1.00508	0.742158	0.859035	-0.746671	1.62995	0.669694		122.09	34.8242	49.5832	1.62763	3.42699	15.4316	0.00113012	0.0160203		87.5	62.5	87.5		0.0010878	0.0187751	0.00144509	0.786373	0.749726	0.000302951	0.000825404		1.52897
ENSG00000205436	EXOC3L4	protein_coding	exocyst complex component 3 like 4		GO:0006887 (exocytosis), GO:0051601 (exocyst localization), GO:0000145 (exocyst), GO:0000149 (SNARE binding)					-0.664065	-0.664065	-0.664065	-0.551973	-0.507626	-0.570231	-0.548979	-0.556995		0.250396	1.57613	-0.0289853	0.760705	0.572537	-0.570871	0.722092	1.446		121.939	1.53148	20.9528	4.78902	-0.133174	35.2042	1.81583e-05	0.00132491		62.5	87.5	87.5		0.00146006	0.02454	0.00958877	0.83666	0.685987	5.33836e-05	0.00334655		0
ENSG00000164300	SERINC5	protein_coding	serine incorporator 5		GO:0006564 (L-serine biosynthetic process), GO:0006658 (phosphatidylserine metabolic process), GO:0006665 (sphingolipid metabolic process), GO:0008654 (phospholipid biosynthetic process), GO:0009597 (detection of virus), GO:0016032 (viral process), GO:0042552 (myelination), GO:0045087 (innate immune response), GO:0051607 (defense response to virus), GO:1904219 (NA), GO:1904222 (NA), GO:0005794 (G…					0.12205	0.374768	1.65538	0.575986	2.26055	-0.492093	2.12315	0.433563		-0.919769	-0.489566	-0.567555	-1.05044	-0.257511	-2.1917	-0.341763	-1.23505		121.867	67.8458	74.0598	-2.02625	5.47369	23.8425	0.000150287	0.00468412		50	62.5	62.5		0.0010878	0.0187751	0.0194445	-0.786373	-0.624282	0.000302951	0.00974111		33.4983
ENSG00000160710	ADAR	protein_coding	adenosine deaminase RNA specific	This gene encodes the enzyme responsible for RNA editing by site-specific deamination of adenosines. This enzyme destabilizes double-stranded RNA through conversion of adenosine to inosine. Mutations in this gene have been associated with dyschromatosis symmetrica hereditaria. Alternative splicing results in multiple transcript variants. [provided by RefSeq, Jul 2010].	hsa04623 (Cytosolic DNA-sensing pathway), hsa05162 (Measles), hsa05164 (Influenza A), hsa05171 (Coronavirus disease - COVID-19), GO:0001649 (osteoblast differentiation), GO:0002244 (hematopoietic progenitor cell differentiation), GO:0002566 (somatic diversification of immune receptors via somatic mutation), GO:0006382 (adenosine to inosine editing), GO:0006396 (RNA processing), GO:0006397 (mRNA p…					-0.775802	-0.841384	-0.370644	-0.965907	-0.81338	-0.699141	-0.451021	-0.271619		0.848829	1.24982	0.300963	0.402818	1.14712	0.968489	0.804098	-0.533241		121.858	98.2652	92.2545	1.37031	8.89543	36.0304	1.58754e-05	0.00122656		62.5	50	62.5		0.0010878	0.0187751	0.0011231	0.786373	0.804856	0.000302951	0.000169513		239.839
ENSG00000159256	MORC3	protein_coding	MORC family CW-type zinc finger 3	This gene encodes a protein that localizes to the nuclear matrix. The protein also has RNA binding activity, and has a predicted coiled-coil domain. [provided by RefSeq, Jul 2008].	GO:0006468 (protein phosphorylation), GO:0007569 (cell aging), GO:0009791 (post-embryonic development), GO:0016032 (viral process), GO:0018105 (peptidyl-serine phosphorylation), GO:0048147 (negative regulation of fibroblast proliferation), GO:0050821 (protein stabilization), GO:0051457 (maintenance of protein location in nucleus), GO:0005654 (nucleoplasm), GO:0016363 (nuclear matrix), GO:0016605 …					-0.280597	-0.0248774	-0.843514	-0.68624	-0.627728	-0.279842	-0.552044	-0.608018		0.736075	0.395011	-0.244863	0.521008	0.554606	0.584376	0.384096	0.972552		121.742	75.144	34.858	1.00656	5.89428	35.8067	1.64601e-05	0.00125856		62.5	62.5	62.5		0.0003108	0.0101922	0.000212191	0.840606	0.838972	4.54863e-05	4.86276e-05		45.035
ENSG00000182372	CLN8	protein_coding	CLN8 transmembrane ER and ERGIC protein	This gene encodes a transmembrane protein belonging to a family of proteins containing TLC domains, which are postulated to function in lipid synthesis, transport, or sensing. The protein localizes to the endoplasmic reticulum (ER), and may recycle between the ER and ER-Golgi intermediate compartment. Mutations in this gene are associated with progressive epilepsy with mental retardation (EMPR), …	GO:0001306 (age-dependent response to oxidative stress), GO:0006644 (phospholipid metabolic process), GO:0006672 (ceramide metabolic process), GO:0006869 (lipid transport), GO:0007006 (mitochondrial membrane organization), GO:0007040 (lysosome organization), GO:0007399 (nervous system development), GO:0007601 (visual perception), GO:0007628 (adult walking behavior), GO:0008203 (cholesterol metabo…					1.24331	0.852045	-0.214215	0.269364	0.855714	0.847436	1.38589	-0.0089705		-0.665216	-0.915772	-0.799537	-0.410159	-1.29978	-0.921675	-0.0252064	-0.193226		121.582	53.5339	51.3316	-1.41105	4.66644	29.1319	5.24846e-05	0.00245894		62.5	62.5	62.5		0.000621601	0.0142881	0.00206847	-0.813489	-0.761822	0.000126559	0.000604426		52.2628
ENSG00000226950	DANCR	lncRNA	differentiation antagonizing non-protein coding RNA							0.414891	-0.2591	1.22707	0.521115	1.47091	1.30092	0.920401	0.586804		-1.24343	-1.7839	-0.222372	-0.791404	-0.917514	-0.458608	-0.566888	-0.198881		121.562	28.4814	47.2725	-1.83176	2.85304	27.1188	7.7099e-05	0.0030179		75	62.5	75		0.000621601	0.0142881	0.00103246	-0.813489	-0.796131	0.000126559	0.000224581		7.92282
ENSG00000132530	XAF1	protein_coding	XIAP associated factor 1	This gene encodes a protein which binds to and counteracts the inhibitory effect of a member of the IAP (inhibitor of apoptosis) protein family. IAP proteins bind to and inhibit caspases which are activated during apoptosis. The proportion of IAPs and proteins which interfere with their activity, such as the encoded protein, affect the progress of the apoptosis signaling pathway. Multiple transcr…	GO:0006915 (apoptotic process), GO:0035456 (response to interferon-beta), GO:0060337 (type I interferon signaling pathway), GO:0005634 (nucleus), GO:0005739 (mitochondrion), GO:0005829 (cytosol), GO:0008270 (zinc ion binding), R-HSA-1280215 (Homo sapiens: Cytokine Signaling in Immune system), R-HSA-168256 (Homo sapiens: Immune System), R-HSA-909733 (Homo sapiens: Interferon alpha/beta signaling),…					-1.79092	-0.597858	-0.890988	-1.45487	-2.74388	-0.0915001	0.155324	-3.41239		2.3278	3.44609	0.840561	0.963867	1.96847	2.66639	2.12121	-3.50731		121.333	55.7227	14.1221	3.27478	4.78889	12.2078	0.00286971	0.0291857		87.5	62.5	87.5		0.0116571	0.0751849	0.0149776	0.664839	0.647756	0.00495563	0.00666349		2.43245
ENSG00000158691	ZSCAN12	protein_coding	zinc finger and SCAN domain containing 12		GO:0006357 (regulation of transcription from RNA polymerase II promoter), GO:0005634 (nucleus), GO:0000981 (sequence-specific DNA binding RNA polymerase II transcription factor activity), GO:0003677 (DNA binding), GO:0005515 (protein binding), GO:0046872 (metal ion binding)					-1.53607	-1.26561	-0.447671	-1.5754	0.0784914	-0.824026	-0.389589	0.0037299		1.33426	1.36895	0.450996	0.514538	0.024415	0.348454	0.763853	1.15068		121.299	46.4119	95.7308	1.52476	4.2382	23.9063	0.000148266	0.00465524		62.5	50	62.5		0.0003108	0.0101922	0.00080668	0.840606	0.78447	4.54863e-05	0.000320599		4.6564
ENSG00000082258	CCNT2	protein_coding	cyclin T2	The protein encoded by this gene belongs to the highly conserved cyclin family, whose members are characterized by a dramatic periodicity in protein abundance through the cell cycle. Cyclins function as regulators of CDK kinases. Different cyclins exhibit distinct expression and degradation patterns which contribute to the temporal coordination of each mitotic event. This cyclin and its kinase pa…	hsa05202 (Transcriptional misregulation in cancer), GO:0000079 (regulation of cyclin-dependent protein serine/threonine kinase activity), GO:0006357 (regulation of transcription from RNA polymerase II promoter), GO:0006366 (transcription from RNA polymerase II promoter), GO:0006368 (transcription elongation from RNA polymerase II promoter), GO:0007049 (cell cycle), GO:0007519 (skeletal muscle tis…					-0.169432	-0.450868	-0.720468	-0.695486	-0.243959	-0.35724	-0.455131	-0.357148		0.90576	0.60949	-0.140944	0.278885	0.0236853	0.523082	0.580085	0.669687		121.274	72.2369	72.2437	0.904903	5.72404	33.146	2.56289e-05	0.0016407		62.5	25	62.5		0.0001554	0.00725709	0.000570211	0.867722	0.821205	1.32987e-05	9.62363e-05		43.923
ENSG00000197808	ZNF461	protein_coding	zinc finger protein 461		hsa05168 (Herpes simplex virus 1 infection), GO:0006357 (regulation of transcription from RNA polymerase II promoter), GO:0005634 (nucleus), GO:0000981 (sequence-specific DNA binding RNA polymerase II transcription factor activity), GO:0003677 (DNA binding), GO:0046872 (metal ion binding), R-HSA-212436 (Homo sapiens: Generic Transcription Pathway), R-HSA-73857 (Homo sapiens: RNA Polymerase II Tra…					-0.838045	-0.467468	-0.959788	-0.588311	-0.407277	-0.896149	-0.650799	-0.363829		1.34061	1.06255	-0.134401	0.934861	-0.130044	-0.186383	1.25545	1.02903		121.243	34.0991	34.7767	1.56717	3.35448	30.9168	3.78648e-05	0.00202453		62.5	62.5	62.5		0.0001554	0.00725709	0.00336133	0.867722	0.752159	1.32987e-05	0.000776345		4.3089
ENSG00000070087	PFN2	protein_coding	profilin 2	The protein encoded by this gene is a ubiquitous actin monomer-binding protein belonging to the profilin family. It is thought to regulate actin polymerization in response to extracellular signals. There are two alternatively spliced transcript variants encoding different isoforms described for this gene. [provided by RefSeq, Jul 2008].	hsa04015 (Rap1 signaling pathway), hsa04810 (Regulation of actin cytoskeleton), hsa05014 (Amyotrophic lateral sclerosis), hsa05131 (Shigellosis), hsa05132 (Salmonella infection), GO:0010633 (negative regulation of epithelial cell migration), GO:0030036 (actin cytoskeleton organization), GO:0030833 (regulation of actin filament polymerization), GO:0030837 (negative regulation of actin filament pol…					0.476632	0.407579	0.437929	1.30067	0.732341	0.107741	0.545366	0.429102		-0.513554	-0.521659	0.11075	-0.294438	-0.436955	-0.843213	-1.23384	-0.704458		121.159	94.0909	15.0437	-1.10842	7.6084	30.7917	3.87246e-05	0.00205561		37.5	62.5	62.5		0.0003108	0.0101922	0.000593284	-0.840606	-0.79821	4.54863e-05	0.000210275		245.538
ENSG00000173120	KDM2A	protein_coding	lysine demethylase 2A	This gene encodes a member of the F-box protein family which is characterized by an approximately 40 amino acid motif, the F-box. The F-box proteins constitute one of the four subunits of ubiquitin protein ligase complex called SCFs (SKP1-cullin-F-box), which function in phosphorylation-dependent ubiquitination. The F-box proteins are divided into 3 classes: Fbws containing WD-40 domains, Fbls co…	GO:0006303 (double-strand break repair via nonhomologous end joining), GO:0006357 (regulation of transcription from RNA polymerase II promoter), GO:0010944 (negative regulation of transcription by competitive promoter binding), GO:0032922 (circadian regulation of gene expression), GO:0042752 (regulation of circadian rhythm), GO:0055114 (oxidation-reduction process), GO:0070544 (histone H3-K36 dem…					-0.471162	-0.622781	-0.106708	-0.864656	-0.673048	-0.511465	-0.552856	-0.328119		0.632521	0.817486	0.489239	0.546003	-0.143636	0.117915	1.38992	0.281344		121.156	91.4481	78.7084	1.0936	7.21625	31.2369	3.57598e-05	0.00194726		50	62.5	62.5		0.0003108	0.0101922	0.00347893	0.840606	0.743448	4.54863e-05	0.000963908		96.8113
ENSG00000152642	GPD1L	protein_coding	glycerol-3-phosphate dehydrogenase 1 like	The protein encoded by this gene catalyzes the conversion of sn-glycerol 3-phosphate to glycerone phosphate. The encoded protein is found in the cytoplasm, associated with the plasma membrane, where it binds the sodium channel, voltage-gated, type V, alpha subunit (SCN5A). Defects in this gene are a cause of Brugada syndrome type 2 (BRS2) as well as sudden infant death syndrome (SIDS). [provided …	hsa00564 (Glycerophospholipid metabolism), GO:0002027 (regulation of heart rate), GO:0005975 (carbohydrate metabolic process), GO:0006654 (phosphatidic acid biosynthetic process), GO:0010765 (positive regulation of sodium ion transport), GO:0019674 (NAD metabolic process), GO:0033137 (negative regulation of peptidyl-serine phosphorylation), GO:0046168 (glycerol-3-phosphate catabolic process), GO:…					-0.259613	1.03514	0.549724	1.70532	2.87268	-0.47201	0.692475	0.877463		-1.45952	-0.0625689	-1.04829	-0.468081	0.302786	-1.56169	-1.32094	-1.38288		121.127	44.1079	44.5822	-2.1292	4.0936	18.0244	0.000573993	0.0104835		75	62.5	75		0.0029526	0.0323231	0.0519299	-0.73214	-0.526605	0.00126117	0.0361102		9.0348
ENSG00000230647		lncRNA	novel transcript							-0.935288	-1.28917	-1.28917	-1.12414	-1.28917	-1.10723	-1.28917	-1.23464		3.66103	2.19695	0.282094	2.00476	1.06463	-0.736201	-0.850835	1.93555		121.124	20.7359	12.5771	6.93323	2.03812	33.3821	2.46174e-05	0.001604		62.5	75	75		0.0045693	0.042181	0.0526688	0.747812	0.528473	0.000865777	0.0353361		0.277994
ENSG00000116044	NFE2L2	protein_coding	nuclear factor, erythroid 2 like 2	This gene encodes a transcription factor which is a member of a small family of basic leucine zipper (bZIP) proteins. The encoded transcription factor regulates genes which contain antioxidant response elements (ARE) in their promoters; many of these genes encode proteins involved in response to injury and inflammation which includes the production of free radicals. Multiple transcript variants e…	hsa04141 (Protein processing in endoplasmic reticulum), hsa05012 (Parkinson disease), hsa05200 (Pathways in cancer), hsa05225 (Hepatocellular carcinoma), hsa05417 (Lipid and atherosclerosis), hsa05418 (Fluid shear stress and atherosclerosis), GO:0006366 (transcription from RNA polymerase II promoter), GO:0006954 (inflammatory response), GO:0007568 (aging), GO:0010499 (proteasomal ubiquitin-indepe…					-1.1498	-0.865731	-0.835372	-0.99265	-0.596183	-0.907341	0.0733503	-0.00612047		0.795641	1.19283	0.0502774	0.539714	-0.118713	-0.144383	1.60607	1.3584		120.905	92.5256	32.7099	1.40405	7.35651	23.2974	0.000168863	0.00500385		62.5	75	75		0.0029526	0.0323231	0.00665891	0.73214	0.694831	0.00126117	0.00281341		60.7416
ENSG00000164651	SP8	protein_coding	Sp8 transcription factor	The protein encoded by this gene is an SP family transcription factor that in mouse has been shown to be essential for proper limb development. Two transcript variants encoding different isoforms have been found for this gene. [provided by RefSeq, Jun 2011].	GO:0006357 (regulation of transcription from RNA polymerase II promoter), GO:0009953 (dorsal/ventral pattern formation), GO:0009954 (proximal/distal pattern formation), GO:0030326 (embryonic limb morphogenesis), GO:0005634 (nucleus), GO:0000981 (sequence-specific DNA binding RNA polymerase II transcription factor activity), GO:0003677 (DNA binding), GO:0046872 (metal ion binding)					-1.57011	-1.57011	-1.50855	-1.45801	-1.57011	-0.949408	-1.57011	-1.02193		-1.0274	-0.116906	2.63781	3.80158	4.31533	-0.721511	-1.13177	3.46119		120.714	32.9471	83.3842	6.98533	3.25749	23.9101	0.000148148	0.00465524		50	62.5	62.5		0.0092178	0.0672416	0.0488839	0.687256	0.536686	0.00326541	0.0320808		0
ENSG00000141447	OSBPL1A	protein_coding	oxysterol binding protein like 1A	This gene encodes a member of the oxysterol-binding protein (OSBP) family, a group of intracellular lipid receptors. Most members contain an N-terminal pleckstrin homology domain and a highly conserved C-terminal OSBP-like sterol-binding domain, although some members contain only the sterol-binding domain. Transcript variants derived from alternative promoter usage and/or alternative splicing exi…	GO:0006699 (bile acid biosynthetic process), GO:0008203 (cholesterol metabolic process), GO:0015918 (sterol transport), GO:0016192 (vesicle-mediated transport), GO:0019886 (antigen processing and presentation of exogenous peptide antigen via MHC class II), GO:0005770 (late endosome), GO:0005829 (cytosol), GO:0016020 (membrane), GO:0043231 (intracellular membrane-bounded organelle), GO:0070062 (ex…					0.00911134	0.511944	0.344501	0.853895	1.09189	0.41776	0.715842	0.747519		-0.967024	-0.0464375	-0.993289	-0.213358	-0.347253	-1.03701	-1.12071	0.032615		120.676	64.8777	26.0419	-1.16659	5.30636	28.1635	6.30084e-05	0.00265684		62.5	50	62.5		0.0003108	0.0101922	0.000108152	-0.840606	-0.831508	4.54863e-05	6.53923e-05		35.4442
ENSG00000171988	JMJD1C	protein_coding	jumonji domain containing 1C		hsa05202 (Transcriptional misregulation in cancer), GO:0006355 (regulation of transcription, DNA-templated), GO:0007596 (blood coagulation), GO:0033169 (histone H3-K9 demethylation), GO:0055114 (oxidation-reduction process), GO:0000785 (chromatin), GO:0005634 (nucleus), GO:0005654 (nucleoplasm), GO:0000976 (transcription regulatory region sequence-specific DNA binding), GO:0005515 (protein bindin…					-0.193732	-0.391081	-0.679997	-1.41254	-0.487889	-0.591335	-0.148038	-0.50573		1.10619	0.512819	0.118995	-0.131228	0.0815397	0.697378	1.47232	0.552327		120.502	89.4287	89.5304	1.16343	6.97435	24.1326	0.000141341	0.00451466		62.5	50	62.5		0.0001554	0.00725709	0.00566349	0.867722	0.708175	1.32987e-05	0.00214071		96.8113
ENSG00000089351	GRAMD1A	protein_coding	GRAM domain containing 1A		GO:0015918 (sterol transport), GO:0071397 (cellular response to cholesterol), GO:0016021 (integral component of membrane), GO:0031227 (intrinsic component of endoplasmic reticulum membrane), GO:0031234 (extrinsic component of cytoplasmic side of plasma membrane), GO:0044232 (organelle membrane contact site), GO:0005515 (protein binding), GO:0015485 (cholesterol binding), GO:0120020 (NA)					-0.189983	-0.365937	-1.34636	-0.78824	-0.844405	-0.265276	-0.347337	-0.579081		0.741163	0.835883	-0.686808	0.981492	-0.150906	1.27445	1.05875	0.672593		120.423	85.9863	32.1881	1.26872	6.66132	24.9151	0.000120055	0.00405414		75	37.5	75		0.0029526	0.0323231	0.00256427	0.73214	0.754735	0.00126117	0.000727023		76.3788
[truncated: 14,343 more rows]
[truncated: 15 more columns]
