# Supplementary material for: Transcriptome Analysis of Human Glioblastoma Cells Susceptible to Infection with the Leningrad-16 Vaccine Strain of Measles Virus
Source: Viruses. 2022 Nov 2;14(11):2433. doi: 10.3390/v14112433 (PMC9696624; doi:10.3390/v14112433)
Supplement: Supplementary file 1 [file viruses-14-02433-s001.zip › GO Terms (BP) topGO enrichment.xlsx]

## Sheet: top 40 upreg
GO id	Term	Genes in genome (background)	Genes in top-40 upreg	Expected genes in top-40 upreg	Rank in P.Fisher.elim	P.Fisher	P.Fisher.elim	FDR.Fisher	FDR.Fisher.elim	Description	Avg.LogFC for top-10 upreg	Avg.LogFC for top-10 downreg	Upreg genes (LogFC > 0.4)	Downreg genes (LogFC < -0.4)
GO:0051707	response to other organism	573	25	1.89	1528	6.7e-24	1	3.5e-20	1	Any process that results in a change in state or activity of a cell or an organism (in terms of movement, secretion, enzyme production, gene expression, etc.) as a result of a stimulus from another living organism	8.30524	-2.20527	IFNL3, IFNB1, CCL5, ACOD1, IFNL2, CCL4, CCL3, RSAD2, IFNL1, CXCL11, OASL, IL10RA, CXCL10, IFIT2, ISG20, HERC5, CA3, IL36G, OAS1, CMPK2, TNF, IFITM1, GBP4, GBP5, IFIH1, IFIT1, ISG15, PTGS2, IFIT3, TNFAIP3, MX1, CSF2, DDX58, IFI6, BIRC3, IL6, BATF2, CXCL2, HERC6, MMP12, NOCT, OAS3, OAS2, IRF7, DHX58, MX2, CXCL3, IFI44L, ZC3HAV1, IL33, PMAIP1, C15orf48, GCH1, IFI44, IRAK2, NFKB2, BST2, CXCL8, RTP4, …	FGFR2, ADAMTS5, HMCN1, SERINC5, ACTA2, TIMP4, F2R, GPM6A, CNR1, CD36, PTPN22, FZD5, TMEM255A, PRKCA, ADARB1, CCDC80, CDK19, MACROD2, HTRA1, DCLK1, NAALADL2, URI1, PYGL, FAM20A, CPS1, CUBN, LOXL1, STOX2, GJA1, NEXN, LDOC1, KRT8, HYAL2, ERCC6, IL36B, FLNA, ZMYND11, ANXA3, AGBL5, GNRH1, SKP2, CLU, F2RL1, HSPB1, COTL1, CASP3, STMN1, CAPN2, UNC13B, ELMOD2, EIF2AK4, TSPAN6, RNASEL, POLR3B, ABCE1, HNRNP…
GO:0043207	response to external biotic stimulus	574	25	1.89	1529	7e-24	1	3.5e-20	1	Any process that results in a change in state or activity of a cell or an organism (in terms of movement, secretion, enzyme production, gene expression, etc.) as a result of an external biotic stimulus, an external stimulus caused by, or produced by living things	8.30524	-2.20527	IFNL3, IFNB1, CCL5, ACOD1, IFNL2, CCL4, CCL3, RSAD2, IFNL1, CXCL11, OASL, IL10RA, CXCL10, IFIT2, ISG20, HERC5, CA3, IL36G, OAS1, CMPK2, TNF, IFITM1, GBP4, GBP5, IFIH1, IFIT1, ISG15, PTGS2, IFIT3, TNFAIP3, MX1, CSF2, DDX58, IFI6, BIRC3, IL6, BATF2, CXCL2, HERC6, MMP12, NOCT, OAS3, OAS2, IRF7, DHX58, MX2, CXCL3, IFI44L, ZC3HAV1, IL33, PMAIP1, C15orf48, GCH1, IFI44, IRAK2, NFKB2, BST2, CXCL8, RTP4, …	FGFR2, ADAMTS5, HMCN1, SERINC5, ACTA2, TIMP4, F2R, GPM6A, CNR1, CD36, PTPN22, FZD5, TMEM255A, PRKCA, ADARB1, CCDC80, CDK19, MACROD2, HTRA1, DCLK1, NAALADL2, URI1, PYGL, FAM20A, CPS1, CUBN, LOXL1, STOX2, GJA1, NEXN, LDOC1, KRT8, HYAL2, ERCC6, IL36B, FLNA, ZMYND11, ANXA3, AGBL5, GNRH1, SKP2, CLU, F2RL1, HSPB1, COTL1, CASP3, STMN1, CAPN2, UNC13B, ELMOD2, EIF2AK4, TSPAN6, RNASEL, POLR3B, ABCE1, HNRNP…
GO:0009607	response to biotic stimulus	602	25	1.99	1530	2.3e-23	1	7.66667e-20	1	Any process that results in a change in state or activity of a cell or an organism (in terms of movement, secretion, enzyme production, gene expression, etc.) as a result of a biotic stimulus, a stimulus caused or produced by a living organism	8.30524	-2.20527	IFNL3, IFNB1, CCL5, ACOD1, IFNL2, CCL4, CCL3, RSAD2, IFNL1, CXCL11, OASL, IL10RA, CXCL10, IFIT2, ISG20, HERC5, CA3, IL36G, OAS1, CMPK2, TNF, IFITM1, GBP4, GBP5, IFIH1, IFIT1, ISG15, PTGS2, IFIT3, TNFAIP3, MX1, CSF2, DDX58, IFI6, BIRC3, IL6, BATF2, CXCL2, HERC6, MMP12, NOCT, OAS3, OAS2, IRF7, DHX58, MX2, CXCL3, IFI44L, ZC3HAV1, IL33, PMAIP1, C15orf48, GCH1, IFI44, IRAK2, NFKB2, BST2, CXCL8, RTP4, …	FGFR2, ADAMTS5, HMCN1, SERINC5, ACTA2, TIMP4, F2R, GPM6A, CNR1, CD36, IGFBPL1, PTPN22, FZD5, TMEM255A, PRKCA, ADARB1, CCDC80, CDK19, MACROD2, SMO, HTRA1, DCLK1, NAALADL2, URI1, PYGL, FAM20A, CPS1, CUBN, LOXL1, STOX2, GJA1, NEXN, LDOC1, KRT8, HYAL2, ERCC6, IL36B, FLNA, ZMYND11, ANXA3, AGBL5, GNRH1, SKP2, CLU, F2RL1, HSPB1, COTL1, CASP3, STMN1, TP53, CAPN2, UNC13B, ELMOD2, EIF2AK4, TSPAN6, RNASEL, …
GO:0045087	innate immune response	578	24	1.91	192	2.8e-22	0.02267	7e-19	1	Innate immune responses are defense responses mediated by germline encoded components that directly recognize components of potential pathogens	8.46493	-2.04669	IFNL3, IFNB1, CCL5, CCL3L1, ACOD1, IFNL2, CCL4, CCL3, RSAD2, IFNL1, CCL4L2, OASL, IFIT2, ISG20, HERC5, IL36G, OAS1, IFITM1, GBP4, GBP5, IFIH1, IFIT1, ISG15, RAET1L, IFIT3, TNFAIP3, NCF2, MX1, DDX58, USP18, IFI6, BIRC3, MMP12, OAS3, OAS2, PIK3AP1, IRF7, DHX58, MX2, CFB, ZC3HAV1, GCH1, IRAK2, BST2, NOD2, IRF1, MEFV, PARP14, DDX60, NR1D1, CTSS, XAF1, CCL7, EGR1, PLSCR1, CCL8, IFI27, LGALS9, IFI35, P…	TRIL, MAP2K6, DRD2, SERINC5, DAPK1, CD36, PTPN22, CFI, COLEC12, ADARB1, ACTG1, VPS26B, C5, SCARA3, IL36B, RPS6KA5, APPL1, APPL2, CSF1R, PTPRS, SKP2, CLU, F2RL1, PRKDC, RAB7B, TP53, CAMK2G, FLNB, KLRC2, TSPAN6, RNASEL, LRP8, POLR3B, ABCE1, EVL, ACTR2, VIM, GRAMD4, PRDX1, COLEC10, TUBB, SPON2, RAB27A, KIF5B, POLR3G, CD46, PTPN11, ARG2, GSN, HMGB3, HMGB1, MASP1, VAMP3, MASP2, TLR6, APOBEC3C, G3BP2, …
GO:0009615	response to virus	245	18	0.81	89	1.1e-20	0.00679	2.2e-17	0.758889	Any process that results in a change in state or activity of a cell or an organism (in terms of movement, secretion, enzyme production, gene expression, etc.) as a result of a stimulus from a virus	7.96338	-1.38953	IFNL3, IFNB1, CCL5, IFNL2, CCL4, RSAD2, IFNL1, OASL, CXCL10, IFIT2, ISG20, HERC5, OAS1, TNF, IFITM1, IFIH1, IFIT1, ISG15, IFIT3, TNFAIP3, MX1, DDX58, IFI6, BIRC3, IL6, MMP12, OAS3, OAS2, IRF7, DHX58, MX2, IFI44L, ZC3HAV1, IL33, PMAIP1, IFI44, BST2, RTP4, IRF1, DDX60, CYP1A1, PLSCR1, CCL8, IFI27, LGALS9, ABCC9, IRF5, IL15, PARP9, IL23A, IL12A, IL1B, GBP1, SAMHD1, CD40, DDIT4, BATF3, ZC3H12A, DTX3L…	SERINC5, ACTA2, ADARB1, HTRA1, DCLK1, URI1, HYAL2, ERCC6, FLNA, ZMYND11, AGBL5, SKP2, CLU, F2RL1, HSPB1, STMN1, ELMOD2, EIF2AK4, TSPAN6, RNASEL, POLR3B, ABCE1, HNRNPUL1, AP1S1, SPON2, POLR3G, APOBEC3C, CFL1, TARBP2, BANF1, MAVS, DDX17, VWCE, TKFC, TRAF3IP1, POLR3H, SERINC3, CNOT7
GO:0098542	defense response to other organism	268	18	0.88	1531	5.8e-20	1	9.66667e-17	1	Reactions triggered in response to the presence of another organism that act to protect the cell or organism from damage caused by that organism	7.57116	-1.41292	IFNL3, IFNB1, IFNL2, RSAD2, IFNL1, OASL, CXCL10, IFIT2, ISG20, HERC5, OAS1, TNF, IFITM1, GBP4, IFIH1, IFIT1, ISG15, IFIT3, TNFAIP3, MX1, DDX58, IFI6, BIRC3, IL6, BATF2, MMP12, OAS3, OAS2, IRF7, DHX58, MX2, IFI44L, ZC3HAV1, IL33, PMAIP1, BST2, RTP4, NOD2, IRF1, DDX60, PLSCR1, IFI27, CCL20, VGF, ABCC9, TLR2, IRF5, IL15, PARP9, IL23A, IL12A, IL36RN, IL1B, RIPK2, GBP1, SAMHD1, CD40, GBP2, DDIT4, ZC3H…	ADAMTS5, SERINC5, CD36, ADARB1, HTRA1, HYAL2, ERCC6, FLNA, ZMYND11, ANXA3, AGBL5, SKP2, F2RL1, COTL1, UNC13B, ELMOD2, EIF2AK4, TSPAN6, RNASEL, POLR3B, ABCE1, SPON2, POLR3G, ARG2, DROSHA, TLR6, APOBEC3C, CCDC88B, IL27RA, TARBP2, MAVS, CD4, DDX17, TKFC, TRAF3IP1, MAPK3, SIRT2, POLR3H, SERINC3, CNOT7, HRAS
GO:0051607	defense response to virus	182	16	0.6	4	1.4e-19	1.3e-08	2e-16	3.25e-05	Reactions triggered in response to the presence of a virus that act to protect the cell or organism	7.57116	-1.21901	IFNL3, IFNB1, IFNL2, RSAD2, IFNL1, OASL, CXCL10, IFIT2, ISG20, HERC5, OAS1, IFITM1, IFIH1, IFIT1, ISG15, IFIT3, TNFAIP3, MX1, DDX58, IFI6, BIRC3, IL6, MMP12, OAS3, OAS2, IRF7, DHX58, MX2, IFI44L, ZC3HAV1, IL33, PMAIP1, BST2, RTP4, IRF1, DDX60, PLSCR1, IFI27, ABCC9, IRF5, IL15, PARP9, IL23A, IL1B, GBP1, SAMHD1, CD40, DDIT4, ZC3H12A, DTX3L, SHFL, NLRP3, STAT1, TLR3, TRIM25, IFITM3, MAP3K14, TICAM1,…	SERINC5, ADARB1, HTRA1, HYAL2, ERCC6, FLNA, ZMYND11, AGBL5, SKP2, F2RL1, ELMOD2, EIF2AK4, TSPAN6, RNASEL, POLR3B, ABCE1, SPON2, POLR3G, APOBEC3C, TARBP2, MAVS, DDX17, TKFC, TRAF3IP1, POLR3H, SERINC3, CNOT7
GO:0006955	immune response	1297	27	4.28	467	1e-17	0.08006	1.25e-14	1	Any immune system process that functions in the calibrated response of an organism to a potential internal or invasive threat	8.46493	-2.69148	IFNL3, IFNB1, CCL5, CCL3L1, ACOD1, IFNL2, CCL4, CCL3, RSAD2, IFNL1, CCL4L2, LCP2, CXCL11, OASL, CXCL10, IFIT2, ISG20, HERC5, IL36G, OAS1, TNF, IFITM1, GBP4, GBP5, IFIH1, IFIT1, ISG15, RAET1L, IFIT3, TNFAIP3, CD38, NCF2, MX1, CSF2, GPR84, DDX58, TNFSF13B, USP18, IFI6, BIRC3, IL6, AIRE, IL1A, CXCL2, MMP12, NR4A3, OAS3, OAS2, TNFSF10, PIK3AP1, IRF7, DHX58, MX2, CXCL3, IFI44L, CFB, ZC3HAV1, IL33, TNF…	TRIL, PADI2, KIT, MAP2K6, CXCL14, CMKLR1, DRD2, RGCC, CRISPLD2, SERINC5, ITGA4, DAPK1, CNR1, CD36, GM2A, PTPN22, CFI, FZD5, COLEC12, ADARB1, FRMPD3, DYSF, DLG1, ACTG1, CNN2, IDH1, METTL7A, VPS26B, SYNGR1, ARSB, PYGL, ANGPT1, ACTB, VCL, C5, SLC39A10, SCARA3, FTL, GAS6, NDUFC2, DSP, ST6GAL1, TGFB2, GLIPR1, NECTIN1, HRNR, ABCA13, FABP5, HVCN1, TMEM30A, CHI3L1, IL36B, VAT1, CAT, HMOX1, RPS6KA5, PROS1…
GO:0009605	response to external stimulus	1555	28	5.13	1265	6.8e-17	0.60101	7.55556e-14	1	Any process that results in a change in state or activity of a cell or an organism (in terms of movement, secretion, enzyme production, gene expression, etc.) as a result of an external stimulus	8.46493	-3.07672	IFNL3, IFNB1, CCL5, CCL3L1, ACOD1, IFNL2, CCL4, CCL3, RSAD2, IFNL1, CCL4L2, CXCL11, OASL, KCNA1, HOXB9, IL10RA, CXCL10, IFIT2, ISG20, HERC5, CA3, IL36G, OAS1, CMPK2, TNF, IFITM1, GBP4, GBP5, IFIH1, IFIT1, ISG15, PTGS2, IFIT3, TNFAIP3, MX1, CSF2, DDX58, USP18, IFI6, BIRC3, IL6, BATF2, CXCL2, HERC6, MMP12, TYMP, NR4A3, NOCT, SERPINB2, BHLHA15, OAS3, OAS2, EGR2, PIK3AP1, IRF7, DHX58, MX2, CXCL3, IFI…	FGFR2, PADI2, KIT, SESN3, SEMA3E, EPHB3, P2RX6, CXCL14, CMKLR1, DRD2, CMTM8, ANGPT2, PDGFD, LGR6, ADAMTS5, NRXN3, PTGIS, DRD1, HMCN1, FLRT3, GDF5, COL11A1, SERINC5, ANOS1, ACTA2, GFRA1, TIMP4, F2R, MSTN, PIK3C2B, ADORA1, ITGA4, GPM6A, CNR1, BMP4, SORL1, SEMA6B, CD36, EPHA3, PTPN22, CFI, FZD5, HGF, TMEM255A, SOX9, NTNG1, NMT2, PRKCA, ADARB1, MACIR, CCDC80, BCHE, SERPINF1, DYSF, OPN3, CDK19, MACROD…
GO:0006952	defense response	998	24	3.29	1532	9.8e-17	1	9.8e-14	1	Reactions, triggered in response to the presence of a foreign body or the occurrence of an injury, which result in restriction of damage to the organism attacked or prevention/recovery from the infection caused by the attack	8.46493	-2.59386	IFNL3, IFNB1, CCL5, CCL3L1, ACOD1, IFNL2, CCL4, CCL3, RSAD2, IFNL1, CCL4L2, CXCL11, OASL, CXCL10, IFIT2, ISG20, HERC5, IL36G, OAS1, TNF, IFITM1, GBP4, GBP5, IFIH1, IFIT1, ISG15, PTGS2, RAET1L, IFIT3, TNFAIP3, NCF2, MX1, DDX58, USP18, IFI6, BIRC3, IL6, BATF2, IL1A, CXCL2, MMP12, OAS3, OAS2, PIK3AP1, IRF7, DHX58, MX2, CXCL3, IFI44L, CFB, ZC3HAV1, IL33, PMAIP1, MYLK3, ELF3, TNFAIP6, GCH1, CD83, IRAK…	TRIL, KIT, MAPT, MAP2K6, CMKLR1, DRD2, ADAMTS5, ASIC1, PTGIS, DRD1, SCN9A, SERINC5, BRINP1, F2R, ADORA1, ADCY1, DAPK1, CNR1, CD36, PTPN22, CFI, HGF, COLEC12, ADARB1, MACIR, SERPINF1, CDK19, SMO, HTRA1, ACTG1, VPS26B, C5, LYPD1, SCARA3, CCN4, IL17D, ACKR1, F8, GJA1, USP46, HYAL2, ERCC6, GRIK2, CHI3L1, IL36B, FLNA, HMOX1, RPS6KA5, AGT, ZMYND11, PROS1, ANXA3, APPL1, AGBL5, ITGB1, APPL2, CSF1R, CTNNB…
GO:0034097	response to cytokine	875	22	2.89	887	1.6e-15	0.25955	1.45455e-12	1	Any process that results in a change in state or activity of a cell or an organism (in terms of movement, secretion, enzyme production, gene expression, etc.) as a result of a cytokine stimulus	8.46493	-2.59145	IFNL3, IFNB1, CCL5, CCL3L1, ACOD1, IFNL2, CCL4, CCL3, RSAD2, IFNL1, CCL4L2, CXCL11, OASL, IL10RA, CXCL10, IFIT2, ISG20, IL36G, OAS1, TNF, IFITM1, GBP4, GBP5, IFIH1, IFIT1, ISG15, PTGS2, IFIT3, TNFAIP3, CD38, MX1, CSF2, TRAF1, DDX58, TNFSF13B, USP18, NR5A2, IFI6, BIRC3, IL6, IL1A, CXCL2, MMP12, SERPINB2, OAS3, OAS2, IRF7, MX2, CXCL3, IL33, MYLK3, TNFSF18, TNFRSF9, GCH1, IL11, IRAK2, NFKB2, KLF4, B…	IL17RD, PADI2, KIT, CCDC3, CMKLR1, PTGIS, AKAP6, KRT18, TIMP4, ITGA4, DAPK1, CD36, HGF, SOX9, LIFR, PRKCA, PTPN13, SELPLG, PLCB1, ACTG1, POSTN, CNN2, OXTR, GREM2, VPS26B, SYNGR1, BCAT2, ANGPT1, PRKN, ACKR1, GAS6, PCOLCE2, FSCN1, KRT8, ABCG4, HYAL2, LEPR, IL11RA, CHI3L1, SLIT3, IL36B, PCOLCE, HMOX1, RPS6KA5, TNFRSF13C, APPL1, ACTN4, LDLRAP1, TNFRSF19, SHMT1, ITGB1, APPL2, TIMP2, GHR, CSF1R, PTP4A3…
GO:0043900	regulation of multi-organism process	311	15	1.03	962	2.1e-14	0.30578	1.75e-11	1	Any process that modulates the frequency, rate or extent of a multi-organism process, a process in which an organism has an effect on another organism of the same or different species	8.009	-1.60433	IFNL3, IFNB1, CCL5, ACOD1, CCL4, CCL3, RSAD2, OASL, ISG20, HERC5, OAS1, TNF, IFITM1, IFIT1, ISG15, TNFAIP3, MX1, DDX58, NR5A2, BIRC3, MMP12, OAS3, DHX58, ZC3HAV1, BST2, CXCL8, DDX60, PLSCR1, CCL8, IFI27, LGALS9, IL15, PARP9, IL23A, IL1B, RIPK2, ZFP36, TNIP1, P2RY1, ZC3H12A, DTX3L, SHFL, STAT1, CXCL6, TRIM14, TRIM25, IFITM3, JUN, PARP10, TRIM26, IFIT5, INHBA, TRIM21, ZP3, LAMP3, TRAF3IP2, IL12RB1,…	PDE5A, ARHGDIB, CNR1, CD36, PRKCA, ADARB1, PLCB1, HTRA1, OXTR, ACVR1C, PRKN, ERCC6, PC, POLR2L, CSF1R, INHBB, F2RL1, HACD3, UNC13B, ELMOD2, TOP2A, EIF2AK4, TSPAN6, RNASEL, ITGAV, CHMP3, ANXA2, LEF1, CACNA1H, HDAC1, ARG2, GSN, DDB1, NUCKS1, POLR2B, APOBEC3C, TOP2B, HDAC2, PPIA, CFL1, NPR2, MDFIC, TARBP2, PABPC1, BANF1, MAVS, STXBP1, CD4, SMURF2, CAV1, TKFC, TRAF3IP1, MAPK3, VPS4A, SIRT2, NOTCH1, P…
GO:0002376	immune system process	1980	28	6.54	1100	4e-14	0.42222	3.07692e-11	1	Any process involved in the development or functioning of the immune system, an organismal system for calibrated responses to potential internal or invasive threats	8.46493	-3.29067	IFNL3, IFNB1, CCL5, CCL3L1, ACOD1, IFNL2, CCL4, CCL3, RSAD2, IFNL1, CCL4L2, LCP2, CXCL11, OASL, CXCL10, IFIT2, HEATR9, ISG20, HERC5, IL36G, OAS1, TNF, IFITM1, GBP4, GBP5, IFIH1, IFIT1, ISG15, RAET1L, IFIT3, TNFAIP3, CD38, NCF2, MX1, CSF2, GPR84, DDX58, TNFSF13B, USP18, IFI6, BIRC3, IL6, AIRE, BATF2, IL1A, CXCL2, HERC6, MMP12, NR4A3, OAS3, OAS2, TNFSF10, PIK3AP1, KRT75, IRF7, DHX58, MX2, CXCL3, HC…	FGFR2, TNFRSF10D, TRIL, PADI2, KIT, MAPT, EPHB3, MAP2K6, CXCL14, CMKLR1, DRD2, RGCC, PBX1, ANGPT2, PDGFD, MFAP5, SLC40A1, ATP1B1, CRISPLD2, PDE5A, SERINC5, SLC7A8, RAB4A, MSTN, ADORA1, ITGA4, DAPK1, CNR1, BMP4, CD36, GM2A, PTPN22, CFI, FZD5, TOX, SOX9, COLEC12, PRKCA, SELPLG, ADARB1, FRMPD3, RASSF2, PLCB1, DYSF, DLG1, CD248, HTRA1, ACTG1, RPL22, SDC2, CNN2, IDH1, SPTBN2, SDC3, PIR, SOX6, SFRP2, I…
GO:0002252	immune effector process	817	20	2.7	1294	9.8e-14	0.64988	7e-11	1	Any process of the immune system that can potentially contribute to an immune response	7.70967	-2.34518	IFNL3, IFNB1, IFNL2, CCL3, RSAD2, IFNL1, OASL, CXCL10, IFIT2, ISG20, HERC5, OAS1, TNF, IFITM1, IFIH1, IFIT1, ISG15, RAET1L, IFIT3, TNFAIP3, MX1, GPR84, DDX58, IFI6, BIRC3, IL6, AIRE, MMP12, NR4A3, OAS3, OAS2, IRF7, DHX58, MX2, IFI44L, CFB, ZC3HAV1, IL33, PMAIP1, TNFSF18, TNFAIP6, BST2, RTP4, NOD2, IRF1, DDX60, CTSS, PLSCR1, IFI27, LGALS9, ABCC9, TLR2, ADAM8, IRF5, IL15, ACP3, PARP9, IL23A, HLA-F,…	TRIL, PADI2, KIT, RGCC, CRISPLD2, SERINC5, CD36, GM2A, CFI, FZD5, ADARB1, FRMPD3, DYSF, DLG1, HTRA1, ACTG1, CNN2, IDH1, METTL7A, SYNGR1, ARSB, PYGL, ANGPT1, ACTB, VCL, C5, SCARA3, FTL, NDUFC2, DSP, TGFB2, GLIPR1, HRNR, ABCA13, FABP5, HYAL2, ERCC6, HVCN1, TMEM30A, WDR1, CHI3L1, FLNA, VAT1, CAT, HMOX1, ZMYND11, PROS1, ANXA3, APPL1, CTSH, AGBL5, APPL2, TIMP2, DOCK1, MYO18A, PYGB, SKP2, TRAPPC1, CLU,…
GO:0031347	regulation of defense response	527	17	1.74	1533	1.7e-13	1	1.13333e-10	1	Any process that modulates the frequency, rate or extent of a defense response	7.35267	-2.08432	IFNB1, CCL5, CCL3L1, ACOD1, CCL3, RSAD2, HERC5, TNF, GBP5, IFIH1, IFIT1, PTGS2, RAET1L, TNFAIP3, DDX58, USP18, BIRC3, IL6, MMP12, PIK3AP1, IRF7, DHX58, CFB, IL33, TNFAIP6, IRAK2, KLF4, ADORA2A, NOD2, IRF1, MEFV, PARP14, DDX60, NR1D1, CTSS, PLSCR1, LGALS9, PELI1, TLR2, ADAM8, CCR7, IL15, PARP9, IL23A, HLA-F, RELB, NFKBIA, NFKB1, IL12A, SUSD4, INAVA, IL1B, TSLP, RIPK2, NFKBIZ, C3AR1, TNIP1, TIFA, S…	TRIL, MAP2K6, DRD2, PTGIS, ADORA1, CNR1, CD36, PTPN22, CFI, HGF, COLEC12, MACIR, SERPINF1, CDK19, HTRA1, C5, CCN4, IL17D, GJA1, HYAL2, ERCC6, RPS6KA5, AGT, PROS1, APPL1, APPL2, PTPRS, CLU, F2RL1, PRKDC, LRRK2, RAB7B, UNC13B, ELMOD2, EIF2AK4, CTSC, TSPAN6, RNASEL, LRP8, POLR3B, ABCE1, GRAMD4, MGST2, ADCY7, BST1, POLR3G, IL17RB, PDCD4, CLOCK, CD46, PTPN11, ARG2, HMGB3, HMGB1, ADAMTS12, CCN3, DROSHA…
GO:0051704	multi-organism process	1727	26	5.7	1360	1.9e-13	0.77683	1.1875e-10	1	A biological process which involves another organism of the same or different species	8.30524	-2.82847	IFNL3, IFNB1, CCL5, ACOD1, IFNL2, CCL4, CCL3, RSAD2, IFNL1, CXCL11, OASL, IL10RA, CXCL10, IFIT2, ISG20, HERC5, CA3, IL36G, OAS1, CMPK2, TNF, IFITM1, GBP4, GBP5, IFIH1, IFIT1, ISG15, PTGS2, RAET1L, IFIT3, TNFAIP3, CD38, MX1, CSF2, DDX58, NR5A2, IFI6, BIRC3, IL6, BATF2, CXCL2, CFAP54, HERC6, MMP12, NOCT, OAS3, OAS2, IRF7, DHX58, MX2, CXCL3, IFI44L, ZC3HAV1, IL33, PMAIP1, C15orf48, TNFAIP6, GCH1, IF…	FGFR2, ADRA2C, KIT, PCYT1B, SELENOP, ANGPT2, LGR5, ADAMTS5, NRXN3, PTGIS, DRD1, HMCN1, PDE5A, RAB40B, SERINC5, ARHGDIB, BRINP1, ACTA2, PSG5, KRT18, TTLL1, TIMP4, F2R, IGFBP5, GPM6A, CNR1, BMP4, CD36, PTPN22, CFI, FZD5, TMEM255A, PLCD4, SOX9, NMT2, TMEM119, PRKCA, SELPLG, PGR, ADARB1, CCDC80, PLCB1, NFIA, CDHR3, DLG1, CDK19, MACROD2, HTRA1, DCLK1, RPL22, CLN8, MXRA8, GAMT, NR2F2, PLPP1, NAALADL2, …
GO:0045088	regulation of innate immune response	310	14	1.02	100	4.6e-13	0.00928	2.70588e-10	0.88125	Any process that modulates the frequency, rate or extent of the innate immune response, the organism's first line of defense against infection	6.56615	-1.74991	IFNB1, CCL5, ACOD1, RSAD2, GBP5, IFIH1, RAET1L, TNFAIP3, DDX58, USP18, BIRC3, MMP12, PIK3AP1, IRF7, DHX58, IRAK2, NOD2, IRF1, PARP14, DDX60, NR1D1, CTSS, PLSCR1, LGALS9, PELI1, TLR2, ADAM8, PARP9, HLA-F, RELB, NFKBIA, NFKB1, IL12A, INAVA, RIPK2, TNIP1, TIFA, SAMHD1, PLCG2, SERPINB9, STAT1, TNIP3, TLR3, NMI, IKBKE, HLA-E, TICAM1, ESR1, IFNAR2, PSMB9, HLA-G, MYD88, SOCS3, NLRC5, ADAR, BCL10, CGAS, …	TRIL, MAP2K6, DRD2, CD36, PTPN22, COLEC12, RPS6KA5, APPL1, APPL2, PTPRS, F2RL1, PRKDC, RAB7B, TSPAN6, RNASEL, LRP8, POLR3B, ABCE1, GRAMD4, POLR3G, PTPN11, HMGB3, HMGB1, TLR6, PPARG, CTSB, MAVS, CAV1, MAPKAPK3, PRKACA, TKFC, PRKACB, KRAS, XRCC6, PSMD1, SKP1, LGR4, CNOT7, HRAS
GO:0001817	regulation of cytokine production	486	16	1.6	1098	8.3e-13	0.42023	4.61111e-10	1	Any process that modulates the frequency, rate, or extent of production of a cytokine	7.16066	-2.24448	IFNB1, ACOD1, CCL3, FLT4, RSAD2, IFNL1, HERC5, IL36G, TNF, GBP5, IFIH1, ISG15, PTGS2, TNFAIP3, CSF2, DDX58, BIRC3, IL6, IL1A, MMP12, NR4A3, IRF7, DHX58, IL33, CD83, NFKB2, KLF4, BST2, NOD2, IRF1, MEFV, DDX60, EBI3, EGR1, LGALS9, PELI1, TLR2, ADAM8, CCR7, IRF5, IL15, IL23A, HLA-F, RELB, CD274, GATA6, NFKB1, IL12A, IL36RN, INAVA, IL1B, TSLP, RIPK2, ZFP36, GBP1, C3AR1, CD40, IDO1, DTX4, PLCG2, XBP1,…	TRIL, ADRA2A, CMKLR1, DRD2, RGCC, SULF2, F2R, CD36, PTPN22, FZD5, HGF, HOMER2, MACIR, PLCB1, POSTN, ANGPT1, TRIB2, C5, CCN4, IL17D, ACKR1, GAS6, TGFB2, HTR2B, HEG1, HYAL2, IL36B, HMOX1, RPS6KA5, AGT, INHA, TNFRSF13C, APPL1, VSIR, POLR2L, APPL2, CSF1R, PTPRS, INHBB, CLU, F2RL1, PRKDC, HSPB1, LRRK2, RAB7B, CAPN2, NDRG2, TSPAN6, PRKCZ, ITGAV, POLR3B, ANXA4, LEF1, LAPTM4B, ADCY7, SPON2, SCAMP5, POLR3…
GO:0060337	type I interferon signaling pathway	73	9	0.24	2	1.4e-12	4.9e-11	7e-10	2.45e-07	A series of molecular signals initiated by the binding of a type I interferon to a receptor on the surface of a cell, and ending with regulation of a downstream cellular process, e.g. transcription. Type I interferons include the interferon-alpha, beta, delta, episilon, zeta, kappa, tau, and omega gene families	6.39494	-0.456235	IFNB1, RSAD2, OASL, IFIT2, ISG20, OAS1, IFITM1, IFIT1, ISG15, IFIT3, MX1, USP18, IFI6, MMP12, OAS3, OAS2, IRF7, MX2, BST2, IRF1, XAF1, EGR1, IFI27, IFI35, IRF5, HLA-F, SAMHD1, GBP2, STAT1, IFITM3, IKBKE, HLA-E, IFNAR2, IRF9, HLA-G, SP100, MYD88, HLA-B, NLRC5, HLA-A, STAT2, ADAR, HLA-C, IRF2, PSMB8, IFITM2, PTPN2, CACTIN, MUL1, WNT5A, PTPN1, TYK2, IRF3, IP6K2	RNASEL, ABCE1, PTPN11, MAVS, CNOT7
GO:0071357	cellular response to type I interferon	73	9	0.24	1534	1.4e-12	1	7e-10	1	Any process that results in a change in state or activity of a cell (in terms of movement, secretion, enzyme production, gene expression, etc.) as a result of a type I interferon stimulus. Type I interferons include the interferon-alpha, beta, delta, episilon, zeta, kappa, tau, and omega gene families	6.39494	-0.456235	IFNB1, RSAD2, OASL, IFIT2, ISG20, OAS1, IFITM1, IFIT1, ISG15, IFIT3, MX1, USP18, IFI6, MMP12, OAS3, OAS2, IRF7, MX2, BST2, IRF1, XAF1, EGR1, IFI27, IFI35, IRF5, HLA-F, SAMHD1, GBP2, STAT1, IFITM3, IKBKE, HLA-E, IFNAR2, IRF9, HLA-G, SP100, MYD88, HLA-B, NLRC5, HLA-A, STAT2, ADAR, HLA-C, IRF2, PSMB8, IFITM2, PTPN2, CACTIN, MUL1, WNT5A, PTPN1, TYK2, IRF3, IP6K2	RNASEL, ABCE1, PTPN11, MAVS, CNOT7
GO:0032479	regulation of type I interferon producti...	110	10	0.36	1535	1.6e-12	1	7.61905e-10	1	Any process that modulates the frequency, rate, or extent of interferon type I production. Type I interferons include the interferon-alpha, beta, delta, episilon, zeta, kappa, tau, and omega gene families	5.22509	-0.84029	ACOD1, HERC5, IFIH1, ISG15, TNFAIP3, DDX58, MMP12, IRF7, DHX58, NFKB2, IRF1, TLR2, IRF5, RELB, NFKB1, RIPK2, DTX4, PLCG2, REL, STAT1, TLR3, NMI, TRIM25, IKBKE, TICAM1, UBE2L6, TRIM21, MYD88, NLRC5, CGAS, CYLD, IFI16, TRIM38, GPATCH3, RELA, UBA7, POLR3D, EP300, POLR3A, CACTIN, STAT6, CREBBP, POLR3C, ZCCHC3, ILRUN, PPM1B, IRF3, CRCP, TRAF3	PTPN22, POLR2L, PTPRS, PRKDC, POLR3B, POLR3G, PTPN11, HMGB1, MAVS, TRAF3IP1, XRCC6, POLR3GL, POLR2F, POLR3H, MRE11, POLR2E
GO:0032606	type I interferon production	112	10	0.37	1536	2e-12	1	9.09091e-10	1	The appearance of type I interferon due to biosynthesis or secretion following a cellular stimulus, resulting in an increase in its intracellular or extracellular levels. Type I interferons include the interferon-alpha, beta, delta, episilon, zeta, kappa, tau, and omega gene families	5.22509	-0.84029	ACOD1, HERC5, IFIH1, ISG15, TNFAIP3, DDX58, MMP12, IRF7, DHX58, NFKB2, IRF1, TLR2, IRF5, RELB, NFKB1, RIPK2, DTX4, PLCG2, REL, STAT1, TLR3, NMI, TRIM25, IKBKE, TICAM1, UBE2L6, TRIM21, MYD88, NLRC5, CGAS, CYLD, IFI16, TRIM38, GPATCH3, RELA, UBA7, POLR3D, EP300, POLR3A, CACTIN, STAT6, CREBBP, POLR3C, ZCCHC3, ILRUN, PPM1B, IRF3, CRCP, TRAF3, AZI2	PTPN22, POLR2L, PTPRS, PRKDC, POLR3B, POLR3G, PTPN11, HMGB1, MAVS, TRAF3IP1, XRCC6, POLR3GL, POLR2F, POLR3H, MRE11, POLR2E
GO:0034340	response to type I interferon	77	9	0.25	1537	2.4e-12	1	1.04348e-09	1	Any process that results in a change in state or activity of a cell or an organism (in terms of movement, secretion, enzyme production, gene expression, etc.) as a result of a type I interferon stimulus. Type I interferons include the interferon-alpha, beta, delta, episilon, zeta, kappa, tau, and omega gene families	6.39494	-0.456235	IFNB1, RSAD2, OASL, IFIT2, ISG20, OAS1, IFITM1, IFIT1, ISG15, IFIT3, MX1, USP18, IFI6, MMP12, OAS3, OAS2, IRF7, MX2, BST2, IRF1, XAF1, EGR1, IFI27, IFI35, IRF5, HLA-F, SAMHD1, GBP2, SHFL, STAT1, IFITM3, IKBKE, HLA-E, IFNAR2, IRF9, HLA-G, SP100, MYD88, HLA-B, NLRC5, HLA-A, STAT2, ADAR, HLA-C, IRF2, SHMT2, PSMB8, IFITM2, PTPN2, CACTIN, MUL1, WNT5A, PTPN1, TYK2, IRF3, IP6K2	RNASEL, ABCE1, PTPN11, MAVS, CNOT7
GO:0001816	cytokine production	533	16	1.76	1538	3.4e-12	1	1.41667e-09	1	The appearance of a cytokine due to biosynthesis or secretion following a cellular stimulus, resulting in an increase in its intracellular or extracellular levels	7.30008	-2.41634	IFNB1, ACOD1, CCL3, FLT4, RSAD2, IFNL1, LCP2, HERC5, IL36G, TNF, GBP5, IFIH1, ISG15, PTGS2, TNFAIP3, CSF2, DDX58, BIRC3, IL6, AIRE, IL1A, MMP12, NR4A3, IRF7, DHX58, IL33, CD83, NFKB2, KLF4, BST2, NOD2, IRF1, MEFV, DDX60, EBI3, EGR1, LGALS9, PELI1, TLR2, ADAM8, CCR7, IRF5, IL15, IL23A, HLA-F, RELB, CD274, GATA6, NFKB1, IL12A, IL36RN, INAVA, IL1B, TSLP, RIPK2, ZFP36, GBP1, C3AR1, CD40, IDO1, DTX4, …	TRIL, KIT, ADRA2A, CMKLR1, DRD2, RGCC, SULF2, F2R, CD36, PTPN22, FZD5, HGF, HOMER2, MACIR, PLCB1, DYSF, DLG1, POSTN, ANGPT1, TRIB2, C5, CCN4, IL17D, ACKR1, GAS6, ADAMTS3, TGFB2, HTR2B, HEG1, HYAL2, MAF, CHI3L1, IL36B, HMOX1, RPS6KA5, AGT, INHA, TNFRSF13C, APPL1, VSIR, POLR2L, APPL2, CSF1R, PTPRS, INHBB, CLU, F2RL1, PRKDC, HSPB1, LRRK2, RAB7B, CAPN2, NDRG2, TSPAN6, PRKCZ, ITGAV, POLR3B, ANXA4, LEF…
GO:0010033	response to organic substance	2365	28	7.81	1132	3.9e-12	0.458	1.56e-09	1	Any process that results in a change in state or activity of a cell or an organism (in terms of movement, secretion, enzyme production, gene expression, etc.) as a result of an organic substance stimulus	8.60585	-3.61996	IFNL3, IFNB1, CCL5, ACTN2, CCL3L1, ACOD1, IFNL2, CCL4, CCL3, FLT4, RSAD2, IFNL1, CCL4L2, LRP2, CXCL11, OASL, IL10RA, CXCL10, IFIT2, ISG20, GNA15, CA3, IL36G, OAS1, CMPK2, TNF, IFITM1, GBP4, GBP5, IFIH1, IFIT1, ISG15, PTGS2, IFIT3, TNFAIP3, CD38, MX1, CSF2, TRAF1, DDX58, TNFSF13B, USP18, NR5A2, IFI6, BIRC3, IL6, IL1A, CXCL2, MMP12, NR4A3, NOCT, SERPINB2, BHLHA15, OAS3, OAS2, EGR2, TNFSF10, IRF7, M…	FGFR2, ASPN, IL17RD, PADI2, KIT, FABP3, CHRM3, SESN3, CCDC3, MAPT, CACNG4, ADRA2A, P2RX6, TMEM100, MAP2K6, FGFR3, CMKLR1, DRD2, EXTL1, ID1, ANGPT2, AKR1B10, RGS4, PDGFD, HSD17B2, LGR5, GAS1, ASIC1, PTGIS, DRD1, OSR1, FLRT3, SULF2, ABCC4, GDF5, ANOS1, SORBS1, AKAP6, ACTC1, BRINP1, TUB, POU3F2, KRT18, MMP15, TIMP4, ILDR2, F2R, MSTN, ADCY1, ITGA4, IGFBP5, DAPK1, GSTM2, PDK3, GCK, CNR1, BMP4, SORL1, …
GO:0043901	negative regulation of multi-organism pr...	125	10	0.41	675	6e-12	0.15126	2.25926e-09	1	Any process that stops, prevents, or reduces the frequency, rate or extent of a multi-organism process, a process in which an organism has an effect on another organism of the same or different species	7.95343	-1.07895	IFNL3, IFNB1, CCL5, ACOD1, CCL4, CCL3, RSAD2, OASL, ISG20, OAS1, TNF, IFITM1, IFIT1, ISG15, TNFAIP3, MX1, OAS3, DHX58, ZC3HAV1, BST2, PLSCR1, CCL8, ZFP36, TNIP1, ZC3H12A, SHFL, STAT1, TRIM14, TRIM25, IFITM3, JUN, PARP10, TRIM26, IFIT5, TRIM21, ZP3, APOBEC3G, PTX3, MICB, IFI16, PML, TRIM38, TRIM5, NFKBIL1, TRIM11, GPATCH3, EIF2AK2, OVGP1, IFITM2, SIGIRR, MAPKBP1, FAM111A, CACTIN, TRIM8, ADA, APOBE…	ARHGDIB, HTRA1, ACVR1C, PRKN, EIF2AK4, TSPAN6, RNASEL, ITGAV, CHMP3, ANXA2, HDAC1, ARG2, GSN, APOBEC3C, NPR2, TARBP2, BANF1, MAVS, TKFC, TRAF3IP1, SIRT2
GO:0019221	cytokine-mediated signaling pathway	554	16	1.83	1539	6.1e-12	1	2.25926e-09	1	A series of molecular signals initiated by the binding of a cytokine to a receptor on the surface of a cell, and ending with regulation of a downstream cellular process, e.g. transcription	8.33953	-2.45242	IFNL3, IFNB1, CCL5, CCL3L1, IFNL2, CCL4, CCL3, RSAD2, IFNL1, CCL4L2, CXCL11, OASL, IL10RA, CXCL10, IFIT2, ISG20, IL36G, OAS1, TNF, IFITM1, IFIT1, ISG15, PTGS2, IFIT3, TNFAIP3, MX1, CSF2, TRAF1, TNFSF13B, USP18, IFI6, BIRC3, IL6, IL1A, CXCL2, MMP12, SERPINB2, OAS3, OAS2, IRF7, MX2, CXCL3, IL33, TNFSF18, TNFRSF9, IL11, IRAK2, BST2, CXCL8, NOD2, IRF1, PARP14, EBI3, XAF1, CCL7, EGR1, CCL8, IFI27, CSF…	IL17RD, PADI2, KIT, CCDC3, CMKLR1, KRT18, CD36, HGF, LIFR, PLCB1, CNN2, GREM2, ANGPT1, PRKN, ACKR1, GAS6, FSCN1, KRT8, LEPR, IL11RA, SLIT3, IL36B, HMOX1, RPS6KA5, TNFRSF13C, APPL1, ACTN4, TNFRSF19, ITGB1, APPL2, GHR, CSF1R, F2RL1, CASP3, LMNB1, F3, FPR1, TP53, CAMK2G, IL13RA1, SDC1, NUMBL, TNFRSF25, RNASEL, LRP8, ABCE1, IL17RE, VIM, ANXA2, LCP1, NDN, COL1A2, PXDN, RPLP0, IL17RB, IL16, PDCD4, PTPN…
GO:0002753	cytoplasmic pattern recognition receptor...	58	8	0.19	1540	1.1e-11	1	3.92857e-09	1	Any series of molecular signals generated as a consequence of a cytoplasmic pattern recognition receptor (PRR) binding to one of its physiological ligands. PRRs bind pathogen-associated molecular pattern (PAMPs), structures conserved among microbial species, or damage-associated molecular pattern (DAMPs), endogenous molecules released from damaged cells	4.1721	-0.723358	IFIH1, TNFAIP3, DDX58, BIRC3, IRF7, DHX58, IRAK2, NOD2, DDX60, NFKBIA, INAVA, RIPK2, TIFA, CYLD, BIRC2, TAB2, GPATCH3, HSPA1B, RELA, TRAF6, HSPA1A, PUM1, UBC, ZCCHC3, ANKRD17, IRF3	MAP2K6, PTPN22, TSPAN6, TKFC
GO:0071345	cellular response to cytokine stimulus	806	18	2.66	1541	1.4e-11	1	4.82759e-09	1	Any process that results in a change in state or activity of a cell (in terms of movement, secretion, enzyme production, gene expression, etc.) as a result of a cytokine stimulus	8.46493	-2.58566	IFNL3, IFNB1, CCL5, CCL3L1, ACOD1, IFNL2, CCL4, CCL3, RSAD2, IFNL1, CCL4L2, CXCL11, OASL, IL10RA, CXCL10, IFIT2, ISG20, IL36G, OAS1, TNF, IFITM1, GBP4, GBP5, IFIT1, ISG15, PTGS2, IFIT3, TNFAIP3, MX1, CSF2, TRAF1, TNFSF13B, USP18, NR5A2, IFI6, BIRC3, IL6, IL1A, CXCL2, MMP12, SERPINB2, OAS3, OAS2, IRF7, MX2, CXCL3, IL33, MYLK3, TNFSF18, TNFRSF9, IL11, IRAK2, KLF4, BST2, CXCL8, NOD2, IRF1, PARP14, E…	IL17RD, PADI2, KIT, CCDC3, CMKLR1, PTGIS, AKAP6, KRT18, ITGA4, DAPK1, CD36, HGF, SOX9, LIFR, PTPN13, SELPLG, PLCB1, ACTG1, POSTN, CNN2, GREM2, VPS26B, SYNGR1, BCAT2, ANGPT1, PRKN, ACKR1, GAS6, PCOLCE2, FSCN1, KRT8, ABCG4, HYAL2, LEPR, IL11RA, CHI3L1, SLIT3, IL36B, PCOLCE, HMOX1, RPS6KA5, TNFRSF13C, APPL1, ACTN4, LDLRAP1, TNFRSF19, SHMT1, ITGB1, APPL2, GHR, CSF1R, PTP4A3, F2RL1, COL1A1, CASP3, LMN…
GO:0060759	regulation of response to cytokine stimu...	145	10	0.48	533	2.7e-11	0.10229	9e-09	1	Any process that modulates the rate, frequency, or extent of a response to cytokine stimulus	5.40895	-1.53659	CCL5, TNF, IFIH1, TNFAIP3, TRAF1, DDX58, USP18, BIRC3, IL6, MMP12, IRF7, IRAK2, KLF4, PARP14, TLR2, PARP9, IL36RN, TSLP, RIPK2, SAMHD1, STAT1, IKBKE, IL1R1, IFNAR2, RFFL, H2BC11, SOCS3, CSF1, NLRC5, ELF1, ADAR, CREBRF, IL7, CYLD, JAK2, IFNGR2, BIRC2, TRAF2, IRAK3, HSPA1B, SH2B3, IL1RN, SPATA2, HSPA1A, OTUD4, TRADD, IKBKB, RUNX1, SPHK1, PIAS4, GPS2, SIGIRR, CASP4, RNF113A, PTPN2, CACTIN, RBCK1, HP…	PADI2, CCDC3, LIFR, ANGPT1, PRKN, GAS6, SLIT3, F2RL1, RNASEL, ABCE1, PXDN, PTPN11, PPARG, MAVS, CAV1, CNOT7
GO:0045089	positive regulation of innate immune res...	266	12	0.88	117	3e-11	0.01162	9.67742e-09	0.966176	Any process that activates or increases the frequency, rate or extent of the innate immune response, the organism's first line of defense against infection	6.5515	-1.60052	IFNB1, CCL5, ACOD1, RSAD2, GBP5, IFIH1, RAET1L, TNFAIP3, DDX58, BIRC3, MMP12, PIK3AP1, IRF7, DHX58, IRAK2, NOD2, IRF1, DDX60, NR1D1, CTSS, PLSCR1, PELI1, TLR2, ADAM8, PARP9, HLA-F, RELB, NFKBIA, NFKB1, IL12A, INAVA, RIPK2, TNIP1, TIFA, PLCG2, TNIP3, TLR3, IKBKE, HLA-E, TICAM1, ESR1, PSMB9, HLA-G, MYD88, NLRC5, BCL10, CGAS, PSMB10, CYLD, MICB, PSME2, IFI16, EREG, TRIM5, LGMN, NFKBIL1, BIRC2, TAB2,…	TRIL, MAP2K6, CD36, PTPN22, COLEC12, RPS6KA5, APPL1, APPL2, PTPRS, F2RL1, PRKDC, RAB7B, TSPAN6, POLR3B, GRAMD4, POLR3G, HMGB3, HMGB1, TLR6, CTSB, MAVS, CAV1, MAPKAPK3, PRKACA, TKFC, PRKACB, KRAS, XRCC6, PSMD1, SKP1, LGR4, HRAS
GO:0071310	cellular response to organic substance	1947	25	6.43	1542	3.2e-11	1	1e-08	1	Any process that results in a change in state or activity of a cell (in terms of movement, secretion, enzyme production, gene expression, etc.) as a result of an organic substance stimulus	8.60585	-3.55913	IFNL3, IFNB1, CCL5, ACTN2, CCL3L1, ACOD1, IFNL2, CCL4, CCL3, FLT4, RSAD2, IFNL1, CCL4L2, LRP2, CXCL11, OASL, IL10RA, CXCL10, IFIT2, ISG20, GNA15, IL36G, OAS1, CMPK2, TNF, IFITM1, GBP4, GBP5, IFIH1, IFIT1, ISG15, PTGS2, IFIT3, TNFAIP3, MX1, CSF2, TRAF1, DDX58, TNFSF13B, USP18, NR5A2, IFI6, BIRC3, IL6, IL1A, CXCL2, MMP12, NR4A3, SERPINB2, BHLHA15, OAS3, OAS2, EGR2, IRF7, MX2, CXCL3, ATF3, IL33, MYL…	FGFR2, ASPN, IL17RD, PADI2, KIT, CHRM3, SESN3, CCDC3, MAPT, ADRA2A, TMEM100, MAP2K6, FGFR3, CMKLR1, EXTL1, ID1, ANGPT2, PDGFD, LGR5, GAS1, PTGIS, DRD1, OSR1, FLRT3, SULF2, GDF5, ANOS1, SORBS1, AKAP6, BRINP1, POU3F2, KRT18, MSTN, ADCY1, ITGA4, IGFBP5, DAPK1, GSTM2, PDK3, GCK, BMP4, SORL1, CD36, NTRK2, EPHA3, PTPN22, SORT1, HGF, RNF175, SOX9, COLEC12, LIFR, PRKCA, PTPN13, SELPLG, PGR, ADCY5, SHISA2…
GO:0031349	positive regulation of defense response	343	13	1.13	64	3.4e-11	0.00427	1e-08	0.667188	Any process that activates or increases the frequency, rate or extent of a defense response	7.26254	-1.78149	IFNB1, CCL5, CCL3L1, ACOD1, CCL3, RSAD2, TNF, GBP5, IFIH1, PTGS2, RAET1L, TNFAIP3, DDX58, BIRC3, IL6, MMP12, PIK3AP1, IRF7, DHX58, IL33, IRAK2, NOD2, IRF1, DDX60, NR1D1, CTSS, PLSCR1, PELI1, TLR2, ADAM8, CCR7, IL15, PARP9, IL23A, HLA-F, RELB, NFKBIA, NFKB1, IL12A, INAVA, IL1B, TSLP, RIPK2, NFKBIZ, TNIP1, TIFA, IDO1, PLCG2, TAFA3, TNIP3, TLR3, PDE2A, IKBKE, HLA-E, CEBPB, MMP8, TICAM1, PTGER4, ESR1…	TRIL, MAP2K6, CNR1, CD36, PTPN22, COLEC12, CDK19, CCN4, IL17D, GJA1, HYAL2, RPS6KA5, AGT, APPL1, APPL2, PTPRS, F2RL1, PRKDC, LRRK2, RAB7B, UNC13B, CTSC, TSPAN6, POLR3B, GRAMD4, MGST2, POLR3G, IL17RB, PDCD4, CLOCK, HMGB3, HMGB1, NAPEPLD, TLR6, CTSB, MAVS, CAV1, GPRC5B, MAPKAPK3, PRKACA, PARK7, TKFC, PRKACB, KRAS, MAPK3, XRCC6, PSMD1, SKP1, LGR4, MDK, HRAS
GO:0032480	negative regulation of type I interferon...	39	7	0.13	1	3.4e-11	3.4e-11	1e-08	2.45e-07	Any process that stops, prevents, or reduces the frequency, rate, or extent of type I interferon production. Type I interferons include the interferon-alpha, beta, delta, episilon, zeta, kappa, tau, and omega gene families	4.67758	-0.292334	ACOD1, HERC5, IFIH1, ISG15, TNFAIP3, DDX58, DHX58, RELB, REL, NMI, TRIM25, IKBKE, UBE2L6, NLRC5, CYLD, GPATCH3, UBA7, CACTIN, ILRUN, PPM1B, IRF3	PTPRS, MAVS, TRAF3IP1
GO:0080134	regulation of response to stress	1156	20	3.82	997	6.2e-11	0.33161	1.77143e-08	1	Any process that modulates the frequency, rate or extent of a response to stress. Response to stress is a change in state or activity of a cell or an organism (in terms of movement, secretion, enzyme production, gene expression, etc.) as a result of a disturbance in organismal or cellular homeostasis, usually, but not necessarily, exogenous (e.g. temperature, humidity, ionizing radiation)	7.61044	-2.61388	IFNB1, CCL5, CCL3L1, ACOD1, CCL3, FLT4, RSAD2, HERC5, IL36G, GPR37L1, TNF, GBP5, IFIH1, IFIT1, PTGS2, RAET1L, TNFAIP3, DDX58, USP18, BIRC3, IL6, MMP12, NR4A3, SERPINB2, PIK3AP1, IRF7, DHX58, CFB, IL33, PMAIP1, TNFAIP6, GCH1, IRAK2, KLF4, ADORA2A, PPP1R15A, NOD2, IRF1, MEFV, PARP14, DDX60, NR1D1, CTSS, PLSCR1, LGALS9, PELI1, CHEK2, TLR2, ADAM8, CCR7, SOD2, C1QTNF1, IL15, PARP9, IL23A, HLA-F, RELB,…	TRIL, SESN3, MAPT, ADRA2A, MAP2K6, SAMD5, DRD2, PTGIS, ACOX2, F2R, ADORA1, CNR1, CRYAB, CD36, PTPN22, CFI, FZD5, HGF, COLEC12, PRKCA, NACC2, MACIR, SERPINF1, RASSF2, PLCB1, DLG1, CDK19, HTRA1, SFRP2, PDGFRA, NTRK3, DUSP19, C5, TPD52L1, PRKN, CCN4, VASH1, IL17D, MYLK, GJA1, CD109, TGFB2, PYCR1, NME5, ARL6IP5, HYAL2, ERCC6, GRIK2, SLC25A23, RTN4R, RPA1, IL36B, RPS6KA5, AGT, ZMYND11, PROS1, APPL1, S…
GO:0002682	regulation of immune system process	1019	19	3.36	1543	6.6e-11	1	1.83333e-08	1	Any process that modulates the frequency, rate, or extent of an immune system process	8.30703	-2.71046	IFNL3, IFNB1, CCL5, ACOD1, IFNL2, CCL4, CCL3, RSAD2, IFNL1, LCP2, CXCL10, HERC5, TNF, IFITM1, GBP5, IFIH1, IFIT1, ISG15, RAET1L, TNFAIP3, CD38, CSF2, DDX58, TNFSF13B, USP18, BIRC3, IL6, AIRE, MMP12, NR4A3, PIK3AP1, IRF7, DHX58, HCAR2, CFB, IL33, TNFSF18, CD83, IRAK2, THEMIS2, BST2, CXCL8, ADORA2A, NOD2, IRF1, PARP14, DDX60, EBI3, NR1D1, CTSS, HLA-DOB, CCL7, PLSCR1, CCL8, CSF3, LGALS9, EGR3, PELI1…	TRIL, PADI2, KIT, MAP2K6, CXCL14, CMKLR1, DRD2, RGCC, PDGFD, PDE5A, MSTN, ADORA1, ITGA4, CNR1, BMP4, CD36, PTPN22, CFI, FZD5, TOX, SOX9, COLEC12, PRKCA, RASSF2, PLCB1, DYSF, DLG1, HTRA1, ACTG1, PRXL2A, ANGPT1, ACTB, C5, SLC39A10, ADGRF5, SCARA3, IL17D, H3-3A, GAS6, MYL9, TGFB2, FAM210B, FBN1, ID2, MTUS1, ERCC6, TCTA, KAT2B, ATP11C, HMOX1, ITPKB, RPS6KA5, PROS1, INHA, TNFRSF13C, APPL1, CTSH, VSIR,…
GO:0039528	cytoplasmic pattern recognition receptor...	24	6	0.08	1544	1.1e-10	1	2.97297e-08	1	Any series of molecular signals generated as a consequence of a virus or viral RNA binding to a pattern recognition receptor (PRR) located in the cytoplasm. Cytosolic PRRs such as RIG-I (DDX58) and MDA-5 (IFIH1) detect RNA synthesized during active viral replication and trigger a signaling pathway to protect the host against viral infection, for example by inducing the expression of antiviral cyt…	3.02152	-0.152173	IFIH1, DDX58, BIRC3, IRF7, DHX58, DDX60, BIRC2, GPATCH3, PUM1, ZCCHC3, ANKRD17, IRF3	TSPAN6, TKFC
GO:0048525	negative regulation of viral process	80	8	0.26	1545	1.6e-10	1	4.21053e-08	1	Any process that stops, prevents, or reduces the frequency, rate or extent of a multi-organism process in which a virus is a participant	7.66786	-0.704938	IFNL3, IFNB1, CCL5, CCL4, CCL3, RSAD2, OASL, ISG20, OAS1, TNF, IFITM1, IFIT1, ISG15, MX1, OAS3, ZC3HAV1, BST2, PLSCR1, CCL8, ZFP36, TNIP1, ZC3H12A, SHFL, STAT1, TRIM14, TRIM25, IFITM3, JUN, PARP10, TRIM26, IFIT5, TRIM21, APOBEC3G, PTX3, IFI16, PML, TRIM5, TRIM11, EIF2AK2, IFITM2, FAM111A, TRIM8, APOBEC3F, MID2, TRIM35, CCNK	PRKN, EIF2AK4, RNASEL, CHMP3, HDAC1, GSN, APOBEC3C, BANF1, MAVS
GO:0001819	positive regulation of cytokine producti...	317	12	1.05	940	2.3e-10	0.29113	5.89744e-08	1	Any process that activates or increases the frequency, rate or extent of production of a cytokine	6.33581	-1.95547	CCL3, FLT4, RSAD2, IFNL1, IL36G, TNF, GBP5, IFIH1, PTGS2, CSF2, DDX58, BIRC3, IL6, IL1A, MMP12, NR4A3, IRF7, DHX58, IL33, CD83, NFKB2, NOD2, IRF1, DDX60, EBI3, EGR1, LGALS9, PELI1, TLR2, ADAM8, CCR7, IRF5, IL15, IL23A, HLA-F, CD274, NFKB1, IL12A, IL36RN, INAVA, IL1B, TSLP, RIPK2, C3AR1, CD40, IDO1, PLCG2, XBP1, PDE4B, SAA1, SERPINB7, DDIT3, CD34, NLRP3, STAT1, IL20RB, TLR3, HLA-E, CEBPB, IL1R1, M…	ADRA2A, DRD2, RGCC, SULF2, F2R, CD36, PTPN22, FZD5, HGF, PLCB1, POSTN, C5, IL17D, HTR2B, HEG1, HYAL2, IL36B, HMOX1, AGT, TNFRSF13C, APPL1, POLR2L, CSF1R, CLU, F2RL1, PRKDC, HSPB1, LRRK2, RAB7B, TSPAN6, PRKCZ, POLR3B, SPON2, SCAMP5, POLR3G, IL17RB, CD46, PTPN11, HMGB1, THBS1, TLR6, ROCK2, SOD1, CCDC88B, RPS3, HDAC2, IL27RA, PTPRJ, MAVS, CD4, GPRC5B, PARK7, TKFC, MAPK3, APP, XRCC6, POLR3GL, ATP6AP2…
GO:0045071	negative regulation of viral genome repl...	51	7	0.17	3	2.5e-10	2.5e-10	6.25e-08	8.33333e-07	Any process that stops, prevents, or reduces the frequency, rate or extent of viral genome replication	7.21508	-0.552916	IFNL3, IFNB1, CCL5, RSAD2, OASL, ISG20, OAS1, TNF, IFITM1, IFIT1, ISG15, MX1, OAS3, ZC3HAV1, BST2, PLSCR1, CCL8, TNIP1, ZC3H12A, SHFL, IFITM3, PARP10, IFIT5, APOBEC3G, IFI16, EIF2AK2, IFITM2, FAM111A, APOBEC3F, CCNK	PRKN, EIF2AK4, RNASEL, APOBEC3C, BANF1, MAVS
GO:0042221	response to chemical	3035	29	10.02	1272	2.6e-10	0.60833	6.34146e-08	1	Any process that results in a change in state or activity of a cell or an organism (in terms of movement, secretion, enzyme production, gene expression, etc.) as a result of a chemical stimulus	8.60585	-3.61996	IFNL3, IFNB1, CCL5, ACTN2, CCL3L1, ACOD1, IFNL2, CCL4, CCL3, FLT4, RSAD2, IFNL1, CCL4L2, LRP2, CXCL11, OASL, KCNA1, HOXB9, IL10RA, CXCL10, IFIT2, ISG20, GNA15, CA3, IL36G, GPR37L1, OAS1, CMPK2, TNF, IFITM1, GBP4, GBP5, IFIH1, IFIT1, ISG15, PTGS2, IFIT3, TNFAIP3, CD38, NCF2, MX1, CSF2, TRAF1, DDX58, TNFSF13B, USP18, NR5A2, IFI6, BIRC3, IL6, IL1A, CXCL2, MMP12, TYMP, NR4A3, NOCT, SERPINB2, BHLHA15,…	FGFR2, ASPN, IL17RD, PADI2, KIT, FABP3, CHRM3, SESN3, CCDC3, MAPT, SEMA3E, CACNG4, EPHB3, ADRA2A, P2RX6, TMEM100, MAP2K6, FGFR3, CMBL, CXCL14, CMKLR1, DRD2, EXTL1, SELENOP, RGCC, CMTM8, ID1, ANGPT2, AKR1B10, SLITRK5, RGS4, PDGFD, HSD17B2, LGR6, LGR5, GAS1, ASIC1, NRXN3, SLC40A1, PTGIS, DRD1, OSR1, SCN9A, FLRT3, KCND2, SULF2, ABCC4, RNF112, GDF5, SCN2A, SLC7A8, ANOS1, SORBS1, AKAP6, ACTC1, BRINP1,…
GO:0009617	response to bacterium	341	12	1.13	5	5.3e-10	8.8e-06	1.2619e-07	0.0176	Any process that results in a change in state or activity of a cell or an organism (in terms of movement, secretion, enzyme production, gene expression, etc.) as a result of a stimulus from a bacterium	6.88836	-2.14282	CCL5, ACOD1, CCL3, CXCL11, IL10RA, CXCL10, CA3, IL36G, CMPK2, TNF, GBP4, GBP5, ISG15, PTGS2, TNFAIP3, CSF2, IL6, CXCL2, HERC6, NOCT, OAS2, DHX58, CXCL3, C15orf48, GCH1, IFI44, IRAK2, NFKB2, CXCL8, NOD2, NR1D1, CYP1A1, CSF3, LGALS9, PELI1, CCL20, VGF, TLR2, CCR7, IRF5, IL24, IL23A, CD274, CYP27B1, NFKBIA, NFKB1, IL12A, CXCL5, IL36RN, CXCL1, INAVA, IL1B, ICAM1, BMP2, RIPK2, ZFP36, CCL2, IDO1, PLCG2…	FGFR2, ADAMTS5, HMCN1, TIMP4, F2R, GPM6A, CNR1, CD36, PTPN22, FZD5, TMEM255A, PRKCA, CCDC80, CDK19, MACROD2, NAALADL2, PYGL, FAM20A, CPS1, CUBN, LOXL1, STOX2, GJA1, NEXN, LDOC1, IL36B, ANXA3, GNRH1, F2RL1, CASP3, CAPN2, UNC13B, VIM, PLSCR4, ADAM9, MGST2, SCARB1, SMAD6, SPON2, MGST1, PDCD4, ALPL, ARG2, HMGB1, SPARC, RHOA, DROSHA, TLR6, MTDH, LIAS, GNG12, TBXA2R, ALAD, HDAC2, PRPF8, IL27RA, ANKRD1,…
GO:0006950	response to stress	2889	28	9.54	1483	6e-10	0.92699	1.39535e-07	1	Any process that results in a change in state or activity of a cell or an organism (in terms of movement, secretion, enzyme production, gene expression, etc.) as a result of a disturbance in organismal or cellular homeostasis, usually, but not necessarily, exogenous (e.g. temperature, humidity, ionizing radiation)	8.47468	-3.39223	IFNL3, IFNB1, CCL5, CCL3L1, ACOD1, IFNL2, CCL4, CCL3, FLT4, RSAD2, IFNL1, CCL4L2, LCP2, CXCL11, OASL, CXCL10, IFIT2, ISG20, HERC5, GNA15, CA3, IL36G, GPR37L1, OAS1, TNF, IFITM1, GBP4, GBP5, IFIH1, IFIT1, ISG15, PTGS2, RAET1L, IFIT3, TNFAIP3, CD38, NCF2, MX1, CSF2, DDX58, USP18, IFI6, BIRC3, IL6, BATF2, IL1A, CXCL2, MMP12, NR4A3, SERPINB2, BHLHA15, OAS3, OAS2, ACHE, PIK3AP1, IRF7, DHX58, MX2, CXCL…	FGFR2, ADRA2C, FAIM2, TRIL, KIT, SESN3, MAPT, ADRA2A, P2RX6, MAP2K6, SAMD5, CMKLR1, DRD2, EXTL1, SELENOP, RGCC, ANGPT2, PDGFD, ITGB4, LGR6, ADAMTS5, ASIC1, PTGIS, DRD1, ACOX2, ATP1B1, SCN9A, FLRT3, KCND2, SULF2, RNF112, SERINC5, SCN2A, BRINP1, F2R, MSTN, PIK3C2B, ADORA1, ADCY1, DAPK1, GSTM2, PDK3, CNR1, CRYAB, UCP2, CD36, F2RL2, PTPN22, CFI, TMEM117, FZD5, ZMAT3, HGF, RNF175, COLEC12, ERBB3, PRKC…
GO:0002221	pattern recognition receptor signaling p...	143	9	0.47	1546	6.7e-10	1	1.52273e-07	1	Any series of molecular signals generated as a consequence of a pattern recognition receptor (PRR) binding to one of its physiological ligands. PRRs bind pathogen-associated molecular pattern (PAMPs), structures conserved among microbial species, or damage-associated molecular pattern (DAMPs), endogenous molecules released from damaged cells	5.23693	-1.58804	ACOD1, RSAD2, IFIH1, TNFAIP3, DDX58, BIRC3, PIK3AP1, IRF7, DHX58, IRAK2, NOD2, IRF1, DDX60, NR1D1, CTSS, PELI1, TLR2, NFKBIA, INAVA, RIPK2, TNIP1, TIFA, TNIP3, TLR3, IKBKE, TICAM1, ESR1, MYD88, BCL10, CYLD, TRIM5, LGMN, NFKBIL1, BIRC2, TAB2, GPATCH3, IRAK3, UNC93B1, HSPA1B, RELA, LYN, TRAF6, HSPA1A, OTUD4, IKBKB, EPG5, GPS2, TNIP2, CACTIN, UBE2D3, TANK, PUM1, CYBA, MFHAS1, DAB2IP, RIPK1, UBC, ZCC…	TRIL, MAP2K6, CD36, PTPN22, COLEC12, APPL1, APPL2, PTPRS, F2RL1, RAB7B, TSPAN6, GRAMD4, HMGB1, TLR6, CTSB, CAV1, MAPKAPK3, TKFC, LGR4
GO:0050776	regulation of immune response	644	15	2.13	1547	7e-10	1	1.55556e-07	1	Any process that modulates the frequency, rate or extent of the immune response, the immunological reaction of an organism to an immunogenic stimulus	7.88341	-2.36943	IFNL3, IFNB1, CCL5, ACOD1, IFNL2, RSAD2, IFNL1, LCP2, TNF, IFITM1, GBP5, IFIH1, RAET1L, TNFAIP3, CD38, DDX58, TNFSF13B, USP18, BIRC3, IL6, MMP12, NR4A3, PIK3AP1, IRF7, DHX58, CFB, IL33, IRAK2, THEMIS2, BST2, NOD2, IRF1, PARP14, DDX60, NR1D1, CTSS, PLSCR1, LGALS9, PELI1, TLR2, ADAM8, CCR7, IL15, PARP9, IL23A, HLA-F, RELB, CD274, ADGRE2, NFKBIA, NFKB1, IL12A, SUSD4, INAVA, IL1B, ICAM1, RIPK2, NFKBI…	TRIL, KIT, MAP2K6, CMKLR1, DRD2, RGCC, ITGA4, CNR1, CD36, PTPN22, CFI, FZD5, COLEC12, ACTG1, ANGPT1, ACTB, C5, SLC39A10, SCARA3, TGFB2, HMOX1, RPS6KA5, PROS1, TNFRSF13C, APPL1, CTSH, ITGB1, APPL2, DOCK1, PTPRS, CLU, F2RL1, PRKDC, COL1A1, PLPP4, FPR1, RAB7B, CYFIP2, EIF2AK4, TSPAN6, PRKCZ, RNASEL, LRP8, POLR3B, ABCE1, THY1, ACTR2, GRAMD4, COLEC10, COL1A2, ADCY7, SPON2, POLR3G, PIANP, HFE, CD46, PT…
GO:0002758	innate immune response-activating signal...	209	10	0.69	920	9.8e-10	0.28253	2.12766e-07	1	The cascade of processes by which a signal interacts with a receptor, causing a change in the level or activity of a second messenger or other downstream target, and ultimately leading to activation or perpetuation of an innate immune response	5.23693	-1.60052	ACOD1, RSAD2, IFIH1, TNFAIP3, DDX58, BIRC3, PIK3AP1, IRF7, DHX58, IRAK2, NOD2, IRF1, DDX60, NR1D1, CTSS, PELI1, TLR2, RELB, NFKBIA, NFKB1, INAVA, RIPK2, TNIP1, TIFA, PLCG2, TNIP3, TLR3, IKBKE, TICAM1, ESR1, PSMB9, MYD88, BCL10, PSMB10, CYLD, PSME2, TRIM5, LGMN, NFKBIL1, BIRC2, TAB2, GPATCH3, IRAK3, UNC93B1, HSPA1B, SRC, PSME1, RELA, LYN, TRAF6, PSMB8, MUC1, EP300, HSPA1A, OTUD4, IKBKB, EPG5, GPS2…	TRIL, MAP2K6, CD36, PTPN22, COLEC12, RPS6KA5, APPL1, APPL2, PTPRS, F2RL1, RAB7B, TSPAN6, GRAMD4, HMGB1, TLR6, CTSB, CAV1, MAPKAPK3, PRKACA, TKFC, PRKACB, KRAS, PSMD1, SKP1, LGR4, HRAS
GO:0050688	regulation of defense response to virus	62	7	0.2	10	1e-09	5.3e-05	2.12766e-07	0.0525	Any process that modulates the frequency, rate or extent of the antiviral response of a cell or organism	4.40917	-0.749648	HERC5, IFIT1, TNFAIP3, DDX58, BIRC3, MMP12, DHX58, DDX60, IL15, PARP9, IL23A, IL1B, ZC3H12A, DTX3L, STAT1, TRAF3IP2, IL12RB1, APOBEC3G, CGAS, MICB, TRIM38, BIRC2, GPATCH3, IFNLR1, SELENOK, PUM1, APOBEC3F, MUL1, ZCCHC3, ILRUN, ANKRD17, PPM1B, TRAF3	HTRA1, ERCC6, ELMOD2, EIF2AK4, TSPAN6, TARBP2, MAVS, TKFC, TRAF3IP1
GO:0044764	multi-organism cellular process	34	6	0.11	1548	1.1e-09	1	2.29167e-07	1	Any process that is carried out at the cellular level which involves another organism of the same or different species	3.06748	-0.584956	IFIH1, DDX58, BIRC3, IRF7, DHX58, DDX60, BIRC2, GPATCH3, NECTIN2, PUM1, ZCCHC3, ANKRD17, IRF3	GAS6, HYAL2, TSPAN6, PPIA, CD4, TKFC
GO:0002831	regulation of response to biotic stimulu...	106	8	0.35	568	1.6e-09	0.11082	3.2e-07	1	Any process that modulates the frequency, rate, or extent of a response to biotic stimulus	4.995	-1.08473	ACOD1, HERC5, IFIT1, TNFAIP3, DDX58, BIRC3, MMP12, DHX58, DDX60, IL15, PARP9, IL23A, CD274, IL12A, IL1B, RIPK2, ZC3H12A, DTX3L, STAT1, CXCL6, TRAF3IP2, IL12RB1, APOBEC3G, CGAS, MICB, CX3CL1, TRIM38, TRIM5, NFKBIL1, BIRC2, NLRP10, GPATCH3, IFNLR1, NECTIN2, TRAF6, SELENOK, LRSAM1, OPTN, SIGIRR, MAPKBP1, CACTIN, PUM1, CYBA, CD55, APOBEC3F, MUL1, ZCCHC3, ILRUN, ANKRD17, TRIB1, PPM1B, BMP6, TRAF3, FOX…	CD36, PRKCA, HTRA1, ERCC6, F2RL1, UNC13B, ELMOD2, EIF2AK4, TSPAN6, ARG2, HMGB1, TARBP2, MAVS, TKFC, TRAF3IP1, TIGAR, MAPK3, SIRT2
GO:0070887	cellular response to chemical stimulus	2322	25	7.66	1549	1.6e-09	1	3.2e-07	1	Any process that results in a change in state or activity of a cell (in terms of movement, secretion, enzyme production, gene expression, etc.) as a result of a chemical stimulus	8.60585	-3.55913	IFNL3, IFNB1, CCL5, ACTN2, CCL3L1, ACOD1, IFNL2, CCL4, CCL3, FLT4, RSAD2, IFNL1, CCL4L2, LRP2, CXCL11, OASL, KCNA1, HOXB9, IL10RA, CXCL10, IFIT2, ISG20, GNA15, IL36G, GPR37L1, OAS1, CMPK2, TNF, IFITM1, GBP4, GBP5, IFIH1, IFIT1, ISG15, PTGS2, IFIT3, TNFAIP3, NCF2, MX1, CSF2, TRAF1, DDX58, TNFSF13B, USP18, NR5A2, IFI6, BIRC3, IL6, IL1A, CXCL2, MMP12, NR4A3, SERPINB2, BHLHA15, OAS3, OAS2, EGR2, IRF7…	FGFR2, ASPN, IL17RD, PADI2, KIT, CHRM3, SESN3, CCDC3, MAPT, ADRA2A, TMEM100, MAP2K6, FGFR3, CMBL, CXCL14, CMKLR1, EXTL1, RGCC, ID1, ANGPT2, AKR1B10, PDGFD, LGR5, GAS1, SLC40A1, PTGIS, DRD1, OSR1, FLRT3, KCND2, SULF2, RNF112, GDF5, SCN2A, ANOS1, SORBS1, AKAP6, BRINP1, POU3F2, KRT18, GSTA4, MSTN, ADCY1, ITGA4, IGFBP5, DAPK1, GSTM2, PDK3, GCK, BMP4, SORL1, CD36, NTRK2, EPHA3, CYP46A1, PTPN22, SORT1,…
GO:0002218	activation of innate immune response	224	10	0.74	970	1.9e-09	0.30987	3.72549e-07	1	Any process that initiates an innate immune response. Innate immune responses are defense responses mediated by germline encoded components that directly recognize components of potential pathogens. Examples of this process include activation of the hypersensitive response of Arabidopsis thaliana and activation of any NOD or TLR signaling pathway in vertebrate species	5.23693	-1.60052	ACOD1, RSAD2, IFIH1, TNFAIP3, DDX58, BIRC3, PIK3AP1, IRF7, DHX58, IRAK2, NOD2, IRF1, DDX60, NR1D1, CTSS, PELI1, TLR2, RELB, NFKBIA, NFKB1, INAVA, RIPK2, TNIP1, TIFA, PLCG2, TNIP3, TLR3, IKBKE, TICAM1, ESR1, PSMB9, MYD88, BCL10, CGAS, PSMB10, CYLD, PSME2, IFI16, TRIM5, LGMN, NFKBIL1, BIRC2, TAB2, GPATCH3, IRAK3, UNC93B1, HSPA1B, SRC, PSME1, RELA, LYN, TRAF6, PSMB8, MUC1, EP300, HSPA1A, OTUD4, IKBK…	TRIL, MAP2K6, CD36, PTPN22, COLEC12, RPS6KA5, APPL1, APPL2, PTPRS, F2RL1, PRKDC, RAB7B, TSPAN6, GRAMD4, HMGB1, TLR6, CTSB, MAVS, CAV1, MAPKAPK3, PRKACA, TKFC, PRKACB, KRAS, XRCC6, PSMD1, SKP1, LGR4, HRAS
GO:1903901	negative regulation of viral life cycle	68	7	0.22	1550	2e-09	1	3.84615e-07	1		7.21508	-0.673033	IFNL3, IFNB1, CCL5, RSAD2, OASL, ISG20, OAS1, TNF, IFITM1, IFIT1, ISG15, MX1, OAS3, ZC3HAV1, BST2, PLSCR1, CCL8, TNIP1, ZC3H12A, SHFL, TRIM25, IFITM3, PARP10, TRIM26, IFIT5, TRIM21, APOBEC3G, PTX3, IFI16, PML, TRIM5, TRIM11, EIF2AK2, IFITM2, FAM111A, TRIM8, APOBEC3F, MID2, TRIM35, CCNK	PRKN, EIF2AK4, RNASEL, CHMP3, GSN, APOBEC3C, BANF1, MAVS
GO:0002684	positive regulation of immune system pro...	707	15	2.33	671	2.5e-09	0.14893	4.71698e-07	1	Any process that activates or increases the frequency, rate, or extent of an immune system process	8.30703	-2.27952	IFNL3, IFNB1, CCL5, ACOD1, IFNL2, CCL4, CCL3, RSAD2, IFNL1, LCP2, CXCL10, TNF, GBP5, IFIH1, ISG15, RAET1L, TNFAIP3, CD38, DDX58, TNFSF13B, BIRC3, IL6, MMP12, NR4A3, PIK3AP1, IRF7, DHX58, HCAR2, CFB, IL33, TNFSF18, CD83, IRAK2, THEMIS2, CXCL8, NOD2, IRF1, DDX60, EBI3, NR1D1, CTSS, CCL7, PLSCR1, CCL8, CSF3, LGALS9, EGR3, PELI1, CCL20, TLR2, ADAM8, CCR7, IL15, LIF, PARP9, IL23A, HLA-F, RELB, CD274, …	TRIL, MAP2K6, CXCL14, CMKLR1, RGCC, PDGFD, MSTN, ITGA4, CNR1, CD36, PTPN22, CFI, FZD5, TOX, COLEC12, PRKCA, DYSF, ACTG1, ACTB, C5, SLC39A10, SCARA3, GAS6, TGFB2, FAM210B, ID2, ATP11C, HMOX1, ITPKB, RPS6KA5, PROS1, TNFRSF13C, APPL1, VSIR, APPL2, DOCK1, MYO18A, CTNNBIP1, PTPRS, CLU, F2RL1, PRKDC, PPARGC1B, LRRK2, PLPP4, FPR1, RAB7B, CYFIP2, EIF2AK4, CTSC, EFNB3, TSPAN6, PRKCZ, POLR3B, THY1, ACTR2, …
GO:0050778	positive regulation of immune response	518	13	1.71	443	5.4e-09	0.07531	1e-06	1	Any process that activates or increases the frequency, rate or extent of the immune response, the immunological reaction of an organism to an immunogenic stimulus	7.88006	-2.09565	IFNL3, IFNB1, CCL5, ACOD1, IFNL2, RSAD2, IFNL1, LCP2, TNF, GBP5, IFIH1, RAET1L, TNFAIP3, CD38, DDX58, TNFSF13B, BIRC3, IL6, MMP12, NR4A3, PIK3AP1, IRF7, DHX58, CFB, IL33, IRAK2, THEMIS2, NOD2, IRF1, DDX60, NR1D1, CTSS, PLSCR1, LGALS9, PELI1, TLR2, ADAM8, CCR7, IL15, PARP9, IL23A, HLA-F, RELB, CD274, NFKBIA, NFKB1, IL12A, SUSD4, INAVA, IL1B, RIPK2, NFKBIZ, GBP1, C3AR1, TNIP1, TIFA, CD40, IDO1, NFA…	TRIL, MAP2K6, CMKLR1, RGCC, CNR1, CD36, PTPN22, CFI, FZD5, COLEC12, ACTG1, ACTB, C5, SLC39A10, SCARA3, TGFB2, RPS6KA5, PROS1, TNFRSF13C, APPL1, APPL2, DOCK1, PTPRS, CLU, F2RL1, PRKDC, PLPP4, FPR1, RAB7B, CYFIP2, EIF2AK4, TSPAN6, PRKCZ, POLR3B, THY1, ACTR2, GRAMD4, COLEC10, SPON2, POLR3G, CD46, ERMAP, HMGB3, HMGB1, ARPC1A, NCKAP1, MASP1, MASP2, TFRC, TLR6, RPS3, PHB, IL27RA, PHPT1, PLEKHA1, STX7, …
GO:0098586	cellular response to virus	45	6	0.15	1551	6.4e-09	1	1.16364e-06	1	Any process that results in a change in state or activity of a cell (in terms of movement, secretion, enzyme production, gene expression, etc.) as a result of a stimulus from a virus	4.18409	-0.350862	IFIH1, DDX58, IFI6, BIRC3, MMP12, IRF7, DHX58, DDX60, LGALS9, IL12A, ZC3H12A, IKBKE, ADAR, BIRC2, GPATCH3, LGALS8, GBF1, PUM1, ZCCHC3, ANKRD17, IRF3	TSPAN6, VWCE, TKFC
GO:0002697	regulation of immune effector process	256	10	0.85	995	7e-09	0.32975	1.25e-06	1	Any process that modulates the frequency, rate, or extent of an immune effector process	6.18308	-1.5695	IFNB1, RSAD2, IFNL1, HERC5, TNF, IFIT1, RAET1L, TNFAIP3, DDX58, BIRC3, IL6, MMP12, NR4A3, DHX58, CFB, IL33, BST2, NOD2, DDX60, LGALS9, IL15, PARP9, IL23A, HLA-F, ADGRE2, IL12A, SUSD4, IL1B, RIPK2, NFKBIZ, C3AR1, CD40, XBP1, ZC3H12A, SERPINB9, IL7R, DTX3L, NLRP3, STAT1, IL20RB, CXCL6, TLR3, HLA-E, IL1R1, TICAM1, BCL6, HLA-G, ZP3, TRAF3IP2, IL12RB1, APOBEC3G, TNFRSF14, HLA-B, IL18R1, HLA-A, MYB, IL…	TRIL, CD36, CFI, FZD5, HTRA1, ANGPT1, C5, TGFB2, ERCC6, HMOX1, PROS1, APPL1, APPL2, MYO18A, CLU, F2RL1, PRKDC, ELMOD2, EIF2AK4, TSPAN6, PRKCZ, SPON2, HFE, CD46, HMGB1, PPP3CB, TFRC, PHB, IL27RA, STX7, TARBP2, PTPRJ, MAVS, STXBP1, GPRC5B, CD59, C4A, TKFC, TRAF3IP1, MAPK3, MSH2, SOCS5, ANXA1, PARP3, GPI
GO:0045069	regulation of viral genome replication	85	7	0.28	1552	9.9e-09	1	1.73684e-06	1	Any process that modulates the frequency, rate or extent of viral genome replication	7.21508	-0.872786	IFNL3, IFNB1, CCL5, RSAD2, OASL, ISG20, OAS1, TNF, IFITM1, IFIT1, ISG15, MX1, NR5A2, OAS3, ZC3HAV1, BST2, CXCL8, PLSCR1, CCL8, IFI27, TNIP1, ZC3H12A, SHFL, IFITM3, PARP10, IFIT5, APOBEC3G, ADAR, IFI16, TRIM38, EIF2AK2, BCL2, IFITM2, FAM111A, APOBEC3F, CCNK	ADARB1, PRKN, HACD3, TOP2A, EIF2AK4, RNASEL, DDB1, NUCKS1, APOBEC3C, TOP2B, PPIA, TARBP2, PABPC1, BANF1, MAVS, NOTCH1, CNOT7
GO:0001959	regulation of cytokine-mediated signalin...	135	8	0.45	522	1.1e-08	0.09885	1.86441e-06	1	Any process that modulates the frequency, rate or extent of the cytokine mediated signaling pathway	5.12723	-1.53659	CCL5, TNF, TNFAIP3, TRAF1, USP18, BIRC3, IL6, MMP12, IRF7, IRAK2, PARP14, PARP9, IL36RN, TSLP, RIPK2, SAMHD1, STAT1, IKBKE, IL1R1, IFNAR2, RFFL, H2BC11, SOCS3, CSF1, NLRC5, ELF1, ADAR, CREBRF, IL7, CYLD, JAK2, IFNGR2, BIRC2, TRAF2, IRAK3, HSPA1B, SH2B3, IL1RN, SPATA2, HSPA1A, OTUD4, TRADD, IKBKB, RUNX1, SPHK1, PIAS4, GPS2, SIGIRR, CASP4, RNF113A, PTPN2, CACTIN, RBCK1, HPX, MUL1, RIPK1, WNT5A, PTP…	PADI2, CCDC3, LIFR, ANGPT1, PRKN, GAS6, SLIT3, F2RL1, RNASEL, ABCE1, PXDN, PTPN11, PPARG, MAVS, CAV1, CNOT7
GO:0002757	immune response-activating signal transd...	351	11	1.16	1167	1.1e-08	0.4913	1.86441e-06	1	The cascade of processes by which a signal interacts with a receptor, causing a change in the level or activity of a second messenger or other downstream target, and ultimately leading to activation or perpetuation of an immune response	5.73029	-1.85152	ACOD1, RSAD2, LCP2, IFIH1, TNFAIP3, CD38, DDX58, BIRC3, NR4A3, PIK3AP1, IRF7, DHX58, IRAK2, THEMIS2, NOD2, IRF1, DDX60, NR1D1, CTSS, PLSCR1, PELI1, TLR2, CCR7, RELB, NFKBIA, NFKB1, INAVA, RIPK2, NFKBIZ, GBP1, C3AR1, TNIP1, TIFA, NFATC2, PLCG2, ZC3H12A, PDE4B, BTN2A3P, TNIP3, TLR3, BTN2A2, IKBKE, TICAM1, ESR1, PSMB9, BTN2A1, MYD88, TEC, ELF1, PDE4D, BCL10, LAT2, LPXN, PSMB10, CYLD, MICB, PRKD2, PS…	TRIL, MAP2K6, CMKLR1, CD36, PTPN22, COLEC12, ACTG1, ACTB, SLC39A10, RPS6KA5, APPL1, APPL2, DOCK1, PTPRS, F2RL1, PLPP4, FPR1, RAB7B, CYFIP2, TSPAN6, THY1, ACTR2, GRAMD4, ERMAP, HMGB1, ARPC1A, NCKAP1, TLR6, RPS3, PHPT1, PLEKHA1, PIK3CB, CTSB, PTPRJ, ARPC5, CD4, CAV1, MAPKAPK3, PRKACA, TKFC, ACTR3, PRKACB, ARPC2, KRAS, PAWR, MAPK3, PSMD1, SKP1, TNFRSF21, LGR4, CDC42, VAV3, KCNN4, HRAS
GO:0039530	MDA-5 signaling pathway	9	4	0.03	15	1.3e-08	0.00014	2.16667e-06	0.0888889	Any series of molecular signals generated as a consequence of the cytoplasmic pattern recognition receptor (PRR) MDA-5 (also known as IFIH1) binding to viral RNA. MDA-5 detects RNA synthesized during active viral replication and triggers a signaling pathway to protect the host against viral infection, for example by inducing the expression of antiviral cytokines	1.93068	1.93068	IFIH1, IRF7, DHX58, DDX60, ANKRD17, IRF3	TKFC
GO:0002764	immune response-regulating signaling pat...	374	11	1.23	1207	2.1e-08	0.52012	3.44262e-06	1	The cascade of processes by which a signal interacts with a receptor, causing a change in the level or activity of a second messenger or other downstream target, and ultimately leading to the activation, perpetuation, or inhibition of an immune response	5.73029	-2.08375	ACOD1, RSAD2, LCP2, IFIH1, TNFAIP3, CD38, DDX58, BIRC3, NR4A3, PIK3AP1, IRF7, DHX58, IRAK2, THEMIS2, NOD2, IRF1, DDX60, NR1D1, CTSS, PLSCR1, PELI1, TLR2, CCR7, RELB, NFKBIA, NFKB1, INAVA, RIPK2, NFKBIZ, GBP1, C3AR1, TNIP1, TIFA, CD40, NFATC2, PLCG2, ZC3H12A, PDE4B, BTN2A3P, IL20RB, TNIP3, FOS, TLR3, BTN2A2, JUN, IKBKE, TICAM1, ESR1, PSMB9, HLA-G, BTN2A1, MYD88, TEC, ELF1, PDE4D, BCL10, LAT2, LPXN…	TRIL, KIT, MAP2K6, CMKLR1, CD36, PTPN22, COLEC12, ACTG1, ACTB, SLC39A10, RPS6KA5, APPL1, CTSH, APPL2, DOCK1, PTPRS, F2RL1, PLPP4, FPR1, RAB7B, CYFIP2, TSPAN6, THY1, ACTR2, GRAMD4, ERMAP, HMGB1, ARPC1A, NCKAP1, PPP3CB, TLR6, RPS3, PHPT1, PLEKHA1, PIK3CB, MAPK9, CTSB, PTPRJ, ARPC5, CD4, CAV1, MAPKAPK3, PRKACA, TKFC, ACTR3, PRKACB, ARPC2, SOS1, KRAS, PAWR, MAPK3, PSMD1, SKP1, TNFRSF21, LGR4, CDC42, …
GO:0002253	activation of immune response	392	11	1.29	1222	3.4e-08	0.54156	5.48387e-06	1	Any process that initiates an immune response	5.73029	-2.02906	ACOD1, RSAD2, LCP2, IFIH1, TNFAIP3, CD38, DDX58, BIRC3, NR4A3, PIK3AP1, IRF7, DHX58, CFB, IRAK2, THEMIS2, NOD2, IRF1, DDX60, NR1D1, CTSS, PLSCR1, PELI1, TLR2, CCR7, RELB, NFKBIA, NFKB1, SUSD4, INAVA, IL1B, RIPK2, NFKBIZ, GBP1, C3AR1, TNIP1, TIFA, NFATC2, PLCG2, HMSD, ZC3H12A, PDE4B, BTN2A3P, TNIP3, TLR3, BTN2A2, IKBKE, TICAM1, ESR1, PSMB9, BTN2A1, MYD88, TEC, ELF1, PDE4D, BCL10, CGAS, LAT2, LPXN,…	TRIL, MAP2K6, CMKLR1, RGCC, CD36, PTPN22, CFI, COLEC12, ACTG1, ACTB, C5, SLC39A10, SCARA3, RPS6KA5, PROS1, APPL1, APPL2, DOCK1, PTPRS, CLU, F2RL1, PRKDC, PLPP4, FPR1, RAB7B, CYFIP2, TSPAN6, THY1, ACTR2, GRAMD4, COLEC10, CD46, ERMAP, HMGB1, ARPC1A, NCKAP1, MASP1, MASP2, TLR6, RPS3, PHB, PHPT1, PLEKHA1, PIK3CB, CTSB, PTPRJ, MAVS, ARPC5, CD4, CAV1, MAPKAPK3, PRKACA, CD59, C4A, TKFC, ACTR3, PRKACB, A…
GO:0030522	intracellular receptor signaling pathway	234	9	0.77	1099	5.1e-08	0.42148	8.09524e-06	1	Any series of molecular signals initiated by a ligand binding to an receptor located within a cell	4.50976	-1.85101	IFIH1, TNFAIP3, DDX58, NR5A2, BIRC3, NR4A3, IRF7, DHX58, IRAK2, NR4A2, NOD2, ALOXE3, DDX60, NR1D1, CYP27B1, NFKBIA, INAVA, NKX3-1, NR4A1, FOXA1, RIPK2, TIFA, EZH2, DHRS3, CYP7B1, ESRRB, PER1, ESR1, PIM1, RORB, DAXX, RORA, CYLD, JAK2, PML, ALDH1A2, BIRC2, NR3C1, TAB2, GPATCH3, VDR, HSPA1B, ARNTL, SRC, RELA, TRAF6, CRY1, EP300, HSPA1A, DNAJA1, CRY2, RUNX1, GPS2, NEDD4, STARD10, PMEPA1, AHR, PUM1, N…	PADI2, MAP2K6, PTGIS, PDK3, PTPN22, PGR, NR2F2, PLPP1, AR, AKR1C3, FABP5, PRMT2, GPAM, ACTN4, SKP2, YWHAH, PARP1, PPARGC1B, KANK2, CYP24A1, TSPAN6, PIAS2, SFRP1, RNF14, FHL2, RXRA, HDAC1, CLOCK, RHOA, THRA, PAGR1, CARM1, PHB, PPARG, NR2F1, CRABP2, DDX17, UFL1, PARK7, TKFC, LBH, DAB2, GPER1, PRCP, HDAC6, RAN
GO:0019079	viral genome replication	108	7	0.36	1553	5.3e-08	1	8.28125e-06	1	Any process involved directly in viral genome replication, including viral nucleotide metabolism	7.21508	-1.02055	IFNL3, IFNB1, CCL5, RSAD2, OASL, ISG20, OAS1, TNF, IFITM1, IFIT1, ISG15, MX1, NR5A2, OAS3, ZC3HAV1, BST2, CXCL8, PLSCR1, CCL8, IFI27, CCL2, TNIP1, ZC3H12A, SHFL, IFITM3, PARP10, IFIT5, APOBEC3G, ADAR, IFI16, TRIM38, EIF2AK2, BCL2, IFITM2, FAM111A, RAB5A, APOBEC3F, ATG16L2, CCNK	ADARB1, NFIA, PRKN, GAS6, HACD3, TOP2A, EIF2AK4, RNASEL, HTATSF1, DDB1, NUCKS1, APOBEC3C, ROCK2, TOP2B, PPIA, TARBP2, PABPC1, BANF1, MAVS, NOTCH1, CDC42, CNOT7
GO:0032101	regulation of response to external stimu...	535	12	1.77	1131	8.4e-08	0.45514	1.29231e-05	1	Any process that modulates the frequency, rate or extent of a response to an external stimulus	7.10277	-2.4321	CCL5, CCL3L1, ACOD1, CCL4, CCL3, CXCL10, HERC5, TNF, GBP5, IFIT1, PTGS2, TNFAIP3, DDX58, USP18, BIRC3, IL6, MMP12, SERPINB2, PIK3AP1, DHX58, CFB, IL33, TNFAIP6, KLF4, CXCL8, SPX, ADORA2A, NOD2, MEFV, DDX60, NR1D1, CCL7, LGALS9, TLR2, ADAM8, CCR7, C1QTNF1, IL15, PARP9, IL23A, CYP27B1, NFKBIA, NFKB1, IL12A, SUSD4, IL1B, TSLP, RIPK2, NFKBIZ, CCL2, C3AR1, TNIP1, CCR1, IDO1, SLC7A2, TAFA3, ZC3H12A, SA…	PADI2, SEMA3E, CXCL14, CMKLR1, DRD2, ANGPT2, PDGFD, PTGIS, DRD1, F2R, MSTN, ADORA1, CNR1, SEMA6B, CD36, CFI, HGF, NMT2, PRKCA, MACIR, SERPINF1, DYSF, CDK19, HTRA1, PDGFRA, NTRK3, C5, CCN4, ADGRA2, IL17D, PTPRO, GAS6, GJA1, CD109, MTUS1, HYAL2, ERCC6, RTN4R, AGT, PROS1, APPL1, APPL2, PTPRS, CLU, F2RL1, BACE1, HSPB1, LRRK2, F3, PLAT, UNC13B, KANK2, ELMOD2, EIF2AK4, CTSC, TSPAN6, SEMA5A, SEMA3B, ANX…
GO:0032481	positive regulation of type I interferon...	70	6	0.23	68	9.7e-08	0.00507	1.46269e-05	0.730556	Any process that activates or increases the frequency, rate, or extent of type I interferon production. Type I interferons include the interferon-alpha, beta, delta, episilon, zeta, kappa, tau, and omega gene families	3.84526	-0.785221	IFIH1, DDX58, MMP12, IRF7, DHX58, NFKB2, IRF1, TLR2, IRF5, NFKB1, RIPK2, PLCG2, STAT1, TLR3, TICAM1, MYD88, CGAS, IFI16, RELA, POLR3D, EP300, POLR3A, STAT6, CREBBP, POLR3C, ZCCHC3, IRF3, CRCP	PTPN22, POLR2L, PRKDC, POLR3B, POLR3G, PTPN11, HMGB1, MAVS, XRCC6, POLR3GL, POLR2F, POLR3H, MRE11, POLR2E
GO:0050792	regulation of viral process	179	8	0.59	1554	9.8e-08	1	1.46269e-05	1	Any process that modulates the rate or extent of the viral life cycle, the set of processes by which a virus reproduces and spreads among hosts	7.66786	-1.00508	IFNL3, IFNB1, CCL5, CCL4, CCL3, RSAD2, OASL, ISG20, OAS1, TNF, IFITM1, IFIT1, ISG15, MX1, NR5A2, OAS3, ZC3HAV1, BST2, CXCL8, PLSCR1, CCL8, IFI27, LGALS9, ZFP36, TNIP1, ZC3H12A, SHFL, STAT1, TRIM14, TRIM25, IFITM3, JUN, PARP10, TRIM26, IFIT5, TRIM21, LAMP3, APOBEC3G, PTX3, ADAR, IFI16, PML, TRIM38, TRIM5, TRIM11, EIF2AK2, NECTIN2, EP300, NELFA, BCL2, IFITM2, ZNF502, FAM111A, CCNT1, TRIM8, APOBEC3F…	ADARB1, PRKN, PC, POLR2L, CSF1R, HACD3, TOP2A, EIF2AK4, RNASEL, CHMP3, ANXA2, LEF1, HDAC1, GSN, DDB1, NUCKS1, POLR2B, APOBEC3C, TOP2B, PPIA, CFL1, MDFIC, TARBP2, PABPC1, BANF1, MAVS, CD4, VPS4A, NOTCH1, POLR2F, POLR2E, CNOT7
GO:1903900	regulation of viral life cycle	125	7	0.41	1555	1.5e-07	1	2.17391e-05	1		7.21508	-0.948771	IFNL3, IFNB1, CCL5, RSAD2, OASL, ISG20, OAS1, TNF, IFITM1, IFIT1, ISG15, MX1, NR5A2, OAS3, ZC3HAV1, BST2, CXCL8, PLSCR1, CCL8, IFI27, LGALS9, TNIP1, ZC3H12A, SHFL, TRIM25, IFITM3, PARP10, TRIM26, IFIT5, TRIM21, LAMP3, APOBEC3G, PTX3, ADAR, IFI16, PML, TRIM38, TRIM5, TRIM11, EIF2AK2, NECTIN2, BCL2, IFITM2, ZNF502, FAM111A, TRIM8, APOBEC3F, MID2, TRIM35, CCNK, CHMP4B	ADARB1, PRKN, PC, HACD3, TOP2A, EIF2AK4, RNASEL, CHMP3, ANXA2, GSN, DDB1, NUCKS1, APOBEC3C, TOP2B, PPIA, TARBP2, PABPC1, BANF1, MAVS, CD4, VPS4A, NOTCH1, CNOT7
GO:0043903	regulation of symbiosis, encompassing mu...	189	8	0.62	1556	1.5e-07	1	2.17391e-05	1	Any process that modulates the frequency, rate or extent of symbiosis, an interaction between two organisms living together in more or less intimate association	7.66786	-1.02196	IFNL3, IFNB1, CCL5, CCL4, CCL3, RSAD2, OASL, ISG20, OAS1, TNF, IFITM1, IFIT1, ISG15, MX1, NR5A2, OAS3, ZC3HAV1, BST2, CXCL8, PLSCR1, CCL8, IFI27, LGALS9, ZFP36, TNIP1, ZC3H12A, SHFL, STAT1, CXCL6, TRIM14, TRIM25, IFITM3, JUN, PARP10, TRIM26, IFIT5, TRIM21, LAMP3, APOBEC3G, PTX3, ADAR, IFI16, PML, TRIM38, TRIM5, TRIM11, EIF2AK2, NECTIN2, EP300, NELFA, BCL2, IFITM2, ZNF502, FAM111A, CCNT1, TRIM8, A…	ADARB1, PRKN, PC, POLR2L, CSF1R, F2RL1, HACD3, TOP2A, EIF2AK4, RNASEL, ITGAV, CHMP3, ANXA2, LEF1, HDAC1, GSN, DDB1, NUCKS1, POLR2B, APOBEC3C, TOP2B, PPIA, CFL1, MDFIC, TARBP2, PABPC1, BANF1, MAVS, CD4, CAV1, VPS4A, NOTCH1, POLR2F, POLR2E, CNOT7
GO:0050896	response to stimulus	5915	35	19.52	1557	1.7e-07	1	2.39437e-05	1	Any process that results in a change in state or activity of a cell or an organism (in terms of movement, secretion, enzyme production, gene expression, etc.) as a result of a stimulus. The process begins with detection of the stimulus and ends with a change in state or activity or the cell or organism	8.60585	-3.95523	IFNL3, IFNB1, CCL5, ACTN2, CCL3L1, ACOD1, IFNL2, CCL4, CCL3, FLT4, RSAD2, IFNL1, CCL4L2, LRP2, LCP2, CXCL11, OASL, KCNA1, HOXB9, IL10RA, CXCL10, IFIT2, ISG20, HERC5, GNA15, CA3, IL36G, GPR37L1, OAS1, CMPK2, TNF, IFITM1, KRT17, GBP4, GBP5, IFIH1, IFIT1, ISG15, PTGS2, RAET1L, IFIT3, TNFAIP3, CD38, RND1, GRIP2, NCF2, MX1, CSF2, TRAF1, GPR84, DDX58, TNFSF13B, USP18, NR5A2, IFI6, BIRC3, IL6, AIRE, BAT…	FGFR2, ASPN, TNFRSF10D, IL17RD, ADRA2C, FAIM2, TRIL, PADI2, KIT, FABP3, CHRM3, SESN3, DKK2, RCAN2, RGS5, CCDC3, VIPR1, MAPT, RAB26, SEMA3E, CACNG4, EPHB3, ADRA2A, P2RX6, SCUBE3, TMEM100, CDH6, MAP2K6, SAMD5, FGFR3, CMBL, ITGA10, CXCL14, CMKLR1, MRAP2, DRD2, EXTL1, SELENOP, RGCC, PDE1A, CMTM8, ID1, PBX1, ANGPT2, AKR1B10, SLITRK5, RGS4, PDGFD, ITGB4, MDFI, PDE1C, HSD17B2, LGR6, LGR5, MFAP4, ADAMTS5…
GO:0071346	cellular response to interferon-gamma	128	7	0.42	9	1.7e-07	3.4e-05	2.39437e-05	0.0377778	Any process that results in a change in state or activity of a cell (in terms of movement, secretion, enzyme production, gene expression, etc.) as a result of an interferon-gamma stimulus. Interferon gamma is the only member of the type II interferon found so far	7.25641	-1.04853	CCL5, CCL3L1, ACOD1, CCL4, CCL3, CCL4L2, OASL, OAS1, GBP4, GBP5, OAS3, OAS2, IRF7, IRF1, PARP14, CCL7, CCL8, LGALS9, CCL20, TLR2, IRF5, PARP9, HLA-F, ICAM1, CCL2, GBP1, GBP2, STAT1, TLR3, NMI, TRIM25, HLA-E, TRIM26, TRIM21, GBP3, IRF9, HLA-G, IL12RB1, SP100, SOCS3, TRIM22, HLA-B, NLRC5, HLA-A, JAK2, IFNGR2, CX3CL1, HLA-C, PML, TRIM38, TRIM5, CLDN1, MT2A, IRF2, STXBP2, B2M, CD44, HLA-DRB1, ASS1, V…	DAPK1, ACTG1, VPS26B, RAB7B, TP53, CAMK2G, FLNB, EVL, ACTR2, VIM, KIF5B, GSN, VAMP3, KIF16B, RPL13A, PPARG, STXBP1, ACTR3, EPRS1, ZYX
GO:0039529	RIG-I signaling pathway	17	4	0.06	24	2.3e-07	0.00052	3.19444e-05	0.216667	Any series of molecular signals generated as a consequence of the cytoplasmic pattern recognition receptor (PRR) RIG-1 (also known as DDX58) binding to viral RNA. RIG-I detects RNA synthesized during active viral replication and triggers a signaling pathway to protect the host against viral infection, for example by inducing the expression of antiviral cytokines	2.13711	0.0917153	DDX58, BIRC3, DHX58, DDX60, BIRC2, GPATCH3, PUM1, ZCCHC3, ANKRD17
GO:0032648	regulation of interferon-beta production	43	5	0.14	328	2.6e-07	0.04649	3.56164e-05	1	Any process that modulates the frequency, rate, or extent of interferon-beta production	3.28223	-0.531067	IFIH1, DDX58, IRF7, IRF1, TLR2, IRF5, RELB, RIPK2, REL, TLR3, NMI, TICAM1, TRIM38, POLR3D, POLR3A, CACTIN, POLR3C, PPM1B, IRF3, TRAF3	PTPRS, POLR3B, POLR3G, PTPN11, MAVS, TRAF3IP1
GO:0032727	positive regulation of interferon-alpha ...	18	4	0.06	23	3e-07	0.00042	4.05405e-05	0.182609	Any process that activates or increases the frequency, rate, or extent of interferon-alpha production	2.90551	-0.0332933	IFIH1, DDX58, MMP12, IRF7, IRF5, RIPK2, STAT1, TLR3, IRF3	HMGB1, MAVS
GO:0034341	response to interferon-gamma	141	7	0.47	1558	3.3e-07	1	4.34211e-05	1	Any process that results in a change in state or activity of a cell or an organism (in terms of movement, secretion, enzyme production, gene expression, etc.) as a result of an interferon-gamma stimulus. Interferon-gamma is also known as type II interferon	7.25977	-1.04853	CCL5, CCL3L1, ACOD1, CCL4, CCL3, CCL4L2, OASL, OAS1, IFITM1, GBP4, GBP5, OAS3, OAS2, IRF7, GCH1, BST2, IRF1, MEFV, PARP14, CCL7, CCL8, LGALS9, CCL20, TLR2, IRF5, PARP9, HLA-F, CYP27B1, ICAM1, CCL2, GBP1, KYNU, GBP2, SHFL, STAT1, TLR3, NMI, TRIM25, IFITM3, HLA-E, TRIM26, TRIM21, GBP3, IRF9, HLA-G, IL12RB1, SP100, SOCS3, TRIM22, HLA-B, NLRC5, HLA-A, JAK2, IFNGR2, CXCL16, CX3CL1, HLA-C, PML, TRIM38,…	DAPK1, ACTG1, VPS26B, RAB7B, TP53, CAMK2G, FLNB, EVL, ACTR2, VIM, KIF5B, GSN, VAMP3, KIF16B, RPL13A, PPARG, STXBP1, ACTR3, EPRS1, ZYX
GO:0032608	interferon-beta production	45	5	0.15	355	3.3e-07	0.05215	4.34211e-05	1	The appearance of interferon-beta due to biosynthesis or secretion following a cellular stimulus, resulting in an increase in its intracellular or extracellular levels	3.28223	-0.531067	IFIH1, DDX58, IRF7, IRF1, TLR2, IRF5, RELB, RIPK2, REL, TLR3, NMI, TICAM1, TRIM38, POLR3D, POLR3A, CACTIN, POLR3C, PPM1B, IRF3, TRAF3	PTPRS, POLR3B, POLR3G, PTPN11, MAVS, TRAF3IP1
GO:0060760	positive regulation of response to cytok...	47	5	0.16	14	4.2e-07	0.00014	5.45455e-05	0.0888889	Any process that increases the rate, frequency, or extent of a response to cytokine stimulus	3.4865	-0.440276	IFIH1, DDX58, MMP12, IRF7, PARP14, TLR2, PARP9, TSLP, RIPK2, IKBKE, IL1R1, CSF1, NLRC5, CREBRF, IL7, TRAF2, HSPA1B, HSPA1A, CASP4, HPX, RIPK1, WNT5A, ADAM17, IRF3, CASP1, CPNE1	PRKN, GAS6, MAVS
GO:0050663	cytokine secretion	147	7	0.49	812	4.4e-07	0.21987	5.64103e-05	1	The regulated release of cytokines from a cell. Cytokines are any of a group of proteins that function to control the survival, growth and differentiation of tissues and cells, and which have autocrine and paracrine activity	5.62636	-1.70998	CCL3, LCP2, TNF, GBP5, IFIH1, ISG15, TNFAIP3, DDX58, IL1A, MMP12, IL33, NOD2, LGALS9, TLR2, CCR7, CD274, IL36RN, IL1B, TSLP, RIPK2, GBP1, XBP1, ZC3H12A, SAA1, CD34, NLRP3, BTN2A2, BANK1, MMP8, PTGER4, HDAC9, TNFRSF14, PNP, IL4R, TNFRSF1B, CX3CL1, PML, NLRP10, RASGRP1, PANX1, SRC, LYN, GSDMD, TMEM106A, SELENOK, ZBTB7B, BTN3A1, NLRP1, LRRC32, SRGN, MAPKBP1, TWIST1, SERPINB1, CD58, ABL1, P2RX7, WNT5…	DRD2, RGCC, F2R, CD36, PTPN22, FZD5, DYSF, POSTN, ANGPT1, C5, CCN4, GAS6, HTR2B, HYAL2, CHI3L1, AGT, CSF1R, F2RL1, LRRK2, PRKCZ, ITGAV, ANXA4, SCAMP5, IL17RB, ARG2, HMGB1, TLR6, S100A13, IL27RA, MAVS, MAPK3, TMSB4X, NOTCH1, TNFRSF21, LGR4, ABCA1, ANXA1, MDK
GO:0032647	regulation of interferon-alpha productio...	20	4	0.07	1559	4.7e-07	1	5.94937e-05	1	Any process that modulates the frequency, rate, or extent of interferon-alpha production	3.06429	-0.17633	IFIH1, DDX58, MMP12, IRF7, IRF5, RIPK2, STAT1, TLR3, NMI, IRF3	PTPRS, HMGB1, MAVS
GO:0032607	interferon-alpha production	21	4	0.07	1560	5.8e-07	1	7.25e-05	1	The appearance of interferon-alpha due to biosynthesis or secretion following a cellular stimulus, resulting in an increase in its intracellular or extracellular levels	3.06429	-0.17633	IFIH1, DDX58, MMP12, IRF7, IRF5, RIPK2, STAT1, TLR3, NMI, IRF3, AZI2	PTPRS, HMGB1, MAVS
GO:0007166	cell surface receptor signaling pathway	2049	20	6.76	1431	1.3e-06	0.85894	0.000160494	1	A series of molecular signals initiated by activation of a receptor on the surface of a cell. The pathway begins with binding of an extracellular ligand to a cell surface receptor, or for receptors that signal in the absence of a ligand, by ligand-withdrawal or the activity of a constitutively active receptor. The pathway ends with regulation of a downstream cellular process, e.g. transcription	8.60585	-3.80998	IFNL3, IFNB1, CCL5, ACTN2, CCL3L1, ACOD1, IFNL2, CCL4, CCL3, FLT4, RSAD2, IFNL1, CCL4L2, LRP2, LCP2, CXCL11, OASL, IL10RA, CXCL10, IFIT2, ISG20, IL36G, GPR37L1, OAS1, TNF, IFITM1, IFIT1, ISG15, PTGS2, IFIT3, TNFAIP3, CD38, GRIP2, NCF2, MX1, CSF2, TRAF1, TNFSF13B, USP18, IFI6, BIRC3, IL6, IL1A, CXCL2, MMP12, NR4A3, ADAP1, SERPINB2, OAS3, OAS2, TNFSF10, IRF7, MX2, CXCL3, ATF3, IL33, PMAIP1, TNFSF18…	FGFR2, ASPN, TNFRSF10D, IL17RD, FAIM2, PADI2, KIT, SESN3, DKK2, CCDC3, VIPR1, SEMA3E, CACNG4, EPHB3, ADRA2A, P2RX6, SCUBE3, TMEM100, CDH6, FGFR3, ITGA10, CMKLR1, DRD2, ID1, PBX1, ANGPT2, RGS4, PDGFD, ITGB4, MDFI, LGR6, LGR5, ROR1, GAS1, FLRT3, SULF2, FRZB, GDF5, SH3TC2, MYORG, ANOS1, SORBS1, COL4A6, KRT18, GFRA1, TIMP4, MSTN, ADORA1, ITGA4, IGFBP5, DAPK1, CDON, PLCE1, PRAG1, BMP4, SORL1, ITGBL1, …
GO:0032728	positive regulation of interferon-beta p...	27	4	0.09	40	1.7e-06	0.00232	0.000207317	0.55	Any process that activates or increases the frequency, rate, or extent of interferon-beta production	3.06685	-0.378056	IFIH1, DDX58, IRF7, IRF1, TLR2, IRF5, RIPK2, TLR3, TICAM1, POLR3D, POLR3A, POLR3C, IRF3	POLR3B, POLR3G, PTPN11, MAVS
GO:0001818	negative regulation of cytokine producti...	188	7	0.62	1561	2.3e-06	1	0.000277108	1	Any process that stops, prevents, or reduces the rate of production of a cytokine	6.31109	-1.61841	IFNB1, ACOD1, IFNL1, HERC5, TNF, IFIH1, ISG15, TNFAIP3, DDX58, IL6, DHX58, IL33, CD83, KLF4, BST2, MEFV, LGALS9, IL23A, HLA-F, RELB, CD274, GATA6, NFKB1, IL12A, IL36RN, ZFP36, GBP1, IDO1, ZC3H12A, REL, CD34, NLRP3, IL20RB, NMI, TRIM25, BTN2A2, IKBKE, BANK1, MMP8, UBE2L6, INHBA, ATP2B1, BCL6, PTGER4, HDAC9, NLRC5, CYLD, NAV3, DLL1, CX3CL1, PML, NFKBIL1, SMAD7, GPATCH3, TNFSF4, BCL3, IRAK3, UBA7, L…	CMKLR1, RGCC, PTPN22, HGF, HOMER2, MACIR, ANGPT1, TRIB2, GAS6, TGFB2, HMOX1, RPS6KA5, INHA, VSIR, APPL2, PTPRS, INHBB, F2RL1, NDRG2, ANXA4, LEF1, LAPTM4B, ADCY7, NUTF2, PDCD4, HFE, ARG2, HMGB1, THBS1, TLR6, ARRB1, RPS6KA4, IL27RA, MAVS, APOD, TRAF3IP1, TMSB4X, TNFRSF21, LGR4, GPNMB, SOCS5, ANXA1
GO:0043330	response to exogenous dsRNA	30	4	0.1	298	2.6e-06	0.03897	0.000309524	1	Any process that results in a change in state or activity of a cell or an organism (in terms of movement, secretion, enzyme production, gene expression, etc.) as a result of an exogenous double-stranded RNA stimulus	3.69716	-0.400103	IFNB1, IFIH1, IFIT1, DDX58, NFKBIA, RIPK2, TLR3, TICAM1, SLC3A2, CGAS, IRAK3, MUL1, RFTN2, ZCCHC3, IRF3	COLEC12, MAVS, CAV1, MAPK3
GO:0016032	viral process	743	12	2.45	505	2.8e-06	0.09201	0.000329412	1	A multi-organism process in which a virus is a participant. The other participant is the host. Includes infection of a host cell, replication of the viral genome, and assembly of progeny virus particles. In some cases the viral genetic material may integrate into the host genome and only subsequently, under particular circumstances, 'complete' its life cycle	7.66786	-1.6012	IFNL3, IFNB1, CCL5, CCL4, CCL3, RSAD2, OASL, ISG20, OAS1, TNF, IFITM1, IFIH1, IFIT1, ISG15, RAET1L, MX1, DDX58, NR5A2, OAS3, IRF7, DHX58, ZC3HAV1, BST2, CXCL8, PLSCR1, CCL8, IFI27, LGALS9, TAP1, NFKBIA, ICAM1, ZFP36, CCL2, SP110, TNIP1, ZC3H12A, SHFL, STAT1, TRIM14, TRIM25, IFITM3, JUN, IKBKE, PILRA, MMP1, PARP10, TICAM1, TRIM26, IFIT5, ACKR3, TRIM21, KRT7, PSMB9, TAP2, LAMP3, SP100, APOBEC3G, PT…	SERINC5, KRT18, CFI, NMT2, SELPLG, ADARB1, NFIA, CDHR3, DLG1, RPL22, MXRA8, PDGFRA, NTRK3, PRKN, GAS6, KRT8, PDZD8, NECTIN1, HYAL2, KAT2B, ZMYND11, PC, DAG1, POLR2L, ITGB1, CSF1R, SKP2, CBX5, HACD3, RPL5, SLC20A2, RPL6, EIF3L, RPL23, TP53, LMBRD1, TOP2A, EIF2AK4, EFNB3, RPS6, NUP43, RNASEL, ITGAV, RPS3A, PSIP1, ABCE1, RPL7A, RPL3, RPL7, RPS23, IDE, ERCC2, RPL4, CHMP3, FDPS, VIM, RPSA, RPL15, ANXA…
GO:0007165	signal transduction	3886	27	12.83	1514	3.6e-06	0.98921	0.000418605	1	The cellular process in which a signal is conveyed to trigger a change in the activity or state of a cell. Signal transduction begins with reception of a signal (e.g. a ligand binding to a receptor or receptor activation by a stimulus such as light), or for signal transduction in the absence of ligand, signal-withdrawal or the activity of a constitutively active receptor. Signal transduction ends…	8.60585	-3.95307	IFNL3, IFNB1, CCL5, ACTN2, CCL3L1, ACOD1, IFNL2, CCL4, CCL3, FLT4, RSAD2, IFNL1, CCL4L2, LRP2, LCP2, CXCL11, OASL, KCNA1, IL10RA, CXCL10, IFIT2, ISG20, GNA15, IL36G, GPR37L1, OAS1, TNF, IFITM1, KRT17, IFIH1, IFIT1, ISG15, PTGS2, IFIT3, TNFAIP3, CD38, RND1, GRIP2, NCF2, MX1, CSF2, TRAF1, GPR84, DDX58, TNFSF13B, USP18, NR5A2, IFI6, BIRC3, IL6, IL1A, CXCL2, MMP12, TYMP, NR4A3, ADAP1, SERPINB2, BHLHA…	FGFR2, ASPN, TNFRSF10D, IL17RD, ADRA2C, FAIM2, TRIL, PADI2, KIT, CHRM3, SESN3, DKK2, RCAN2, RGS5, CCDC3, VIPR1, MAPT, RAB26, SEMA3E, CACNG4, EPHB3, ADRA2A, P2RX6, SCUBE3, TMEM100, CDH6, MAP2K6, SAMD5, FGFR3, ITGA10, CXCL14, CMKLR1, MRAP2, DRD2, EXTL1, RGCC, PDE1A, CMTM8, ID1, PBX1, ANGPT2, RGS4, PDGFD, ITGB4, MDFI, PDE1C, LGR6, LGR5, ROR1, GAS1, ASIC1, PTGIS, NPR3, DRD1, GPD1L, TMOD2, ATP1B1, FLR…
GO:0009306	protein secretion	395	9	1.3	411	4.1e-06	0.06721	0.000471264	1	The controlled release of proteins from a cell	6.35048	-2.20724	CCL5, CCL3, RSAD2, LCP2, TNF, GBP5, IFIH1, ISG15, TNFAIP3, CD38, DDX58, TNFSF13B, IL6, IL1A, CTAGE1, MMP12, ACHE, HCAR2, IL33, ADORA2A, NOD2, NR1D1, LGALS9, VGF, TLR2, ADAM8, CCR7, CD274, IL36RN, IL1B, TSLP, RIPK2, GBP1, CD40, PIM3, XBP1, ZC3H12A, SAA1, CD34, LRP5L, NLRP3, BTN2A2, HLA-E, BANK1, VEGFC, MMP8, SYT7, PTGER4, HDAC9, TRAF3IP2, POU2F2, TNFRSF14, ADCY8, PNP, IL4R, BAIAP3, STX1A, JAK2, TN…	ADRA2C, ADRA2A, DRD2, RGCC, ILDR2, F2R, GCK, CNR1, CD36, PTPN22, FZD5, PRKCA, ADCY5, DYSF, POSTN, SNCG, OXCT1, ANGPT1, C5, ACVR1C, PRKN, CCN4, GAS6, RAB3B, GJA1, COPG2, HADH, TGFB2, LRP5, EPHA5, HTR2B, TM7SF3, HYAL2, STEAP3, MYO5A, CHI3L1, EFNA5, AGT, MYO18A, WLS, CSF1R, MYH10, LTBP2, INHBB, F2RL1, PFKFB2, LRRK2, RAB15, CAMK2G, UNC13B, GNPTAB, CAVIN1, PRKCZ, ITGAV, ANXA4, SFRP1, IDH2, GLUL, ADAM9…
GO:0044403	symbiont process	775	12	2.56	549	4.4e-06	0.10512	0.0005	1	An interaction between two organisms living together in more or less intimate association. The term host is usually used for the larger (macro) of the two members of a symbiosis. The smaller (micro) member is called the symbiont organism. Microscopic symbionts are often referred to as endosymbionts. The various forms of symbiosis include parasitism, in which the association is disadvantageous or …	7.66786	-1.6012	IFNL3, IFNB1, CCL5, CCL4, CCL3, RSAD2, OASL, ISG20, OAS1, TNF, IFITM1, IFIH1, IFIT1, ISG15, RAET1L, MX1, DDX58, NR5A2, OAS3, IRF7, DHX58, ZC3HAV1, BST2, CXCL8, PLSCR1, CCL8, IFI27, LGALS9, TAP1, NFKBIA, ICAM1, ZFP36, CCL2, SP110, TNIP1, ZC3H12A, SERPINB9, SHFL, STAT1, CXCL6, TRIM14, TRIM25, IFITM3, JUN, IKBKE, PILRA, MMP1, PARP10, TICAM1, TRIM26, IFIT5, ACKR3, RAB9A, TRIM21, KRT7, PSMB9, TAP2, LA…	SERINC5, KRT18, CFI, NMT2, SELPLG, ADARB1, NFIA, CDHR3, DLG1, RPL22, MXRA8, PDGFRA, NTRK3, PRKN, GAS6, KRT8, PDZD8, NECTIN1, HYAL2, KAT2B, ZMYND11, PC, DAG1, POLR2L, ITGB1, CSF1R, SKP2, INHBB, F2RL1, CBX5, HACD3, CALM2, RPL5, SLC20A2, RPL6, EIF3L, RPL23, TP53, LMBRD1, TOP2A, EIF2AK4, EFNB3, RPS6, NUP43, RNASEL, ITGAV, RPS3A, PSIP1, ABCE1, CALM3, RPL7A, RPL3, RPL7, RPS23, IDE, ERCC2, RPL4, CHMP3, …
GO:0050702	interleukin-1 beta secretion	35	4	0.12	31	4.9e-06	0.00098	0.000544444	0.316129	The regulated release of interleukin 1 beta from a cell	3.56892	-0.71031	CCL3, GBP5, TNFAIP3, NOD2, LGALS9, CCR7, RIPK2, ZC3H12A, NLRP3, PML, PANX1, GSDMD, TMEM106A, NLRP1, SERPINB1, P2RX7, WNT5A, CASP1, FOXP1	CD36, FZD5, F2RL1, ARG2, HMGB1, TLR6, ABCA1
GO:0044419	interspecies interaction between organis...	784	12	2.59	563	4.9e-06	0.10896	0.000544444	1	Any process in which an organism has an effect on an organism of a different species	7.66786	-1.6012	IFNL3, IFNB1, CCL5, CCL4, CCL3, RSAD2, OASL, ISG20, OAS1, TNF, IFITM1, IFIH1, IFIT1, ISG15, RAET1L, MX1, DDX58, NR5A2, OAS3, IRF7, DHX58, ZC3HAV1, BST2, CXCL8, PLSCR1, CCL8, IFI27, LGALS9, TAP1, NFKBIA, ICAM1, ZFP36, CCL2, APOL1, SP110, TNIP1, ZC3H12A, SERPINB9, SHFL, STAT1, CXCL6, TRIM14, TRIM25, IFITM3, JUN, IKBKE, PILRA, MMP1, PARP10, TICAM1, TRIM26, IFIT5, ACKR3, RAB9A, TRIM21, KRT7, PSMB9, T…	SERINC5, KRT18, CFI, NMT2, SELPLG, ADARB1, NFIA, CDHR3, DLG1, RPL22, MXRA8, PDGFRA, NTRK3, PRKN, TMEM181, GAS6, KRT8, PDZD8, NECTIN1, HYAL2, KAT2B, ZMYND11, PC, DAG1, POLR2L, ITGB1, CSF1R, SKP2, INHBB, F2RL1, CBX5, HACD3, CALM2, RPL5, SLC20A2, RPL6, EIF3L, RPL23, TP53, LMBRD1, TOP2A, EIF2AK4, EFNB3, RPS6, NUP43, RNASEL, ITGAV, RPS3A, PSIP1, ABCE1, CALM3, RPL7A, RPL3, RPL7, RPS23, IDE, ERCC2, RPL4…
GO:0002790	peptide secretion	413	9	1.36	444	6e-06	0.07604	0.000659341	1	The controlled release of a peptide from a cell or a tissue	6.35048	-2.22271	CCL5, CCL3, RSAD2, LCP2, TNF, GBP5, IFIH1, ISG15, TNFAIP3, CD38, DDX58, TNFSF13B, IL6, IL1A, CTAGE1, MMP12, ACHE, HCAR2, IL33, ADORA2A, NOD2, NR1D1, LGALS9, VGF, TLR2, ADAM8, CCR7, CD274, IL36RN, IL1B, TSLP, RIPK2, GBP1, CD40, PIM3, XBP1, ZC3H12A, SAA1, CD34, LRP5L, NLRP3, BTN2A2, HLA-E, BANK1, VEGFC, MMP8, SYT7, PTGER4, HDAC9, TRAF3IP2, POU2F2, TNFRSF14, ADCY8, PNP, SMPD3, IL4R, BAIAP3, STX1A, J…	ADRA2C, ADRA2A, DRD2, RGCC, ILDR2, F2R, ADORA1, GCK, CNR1, CD36, PTPN22, FZD5, PRKCA, ADCY5, DYSF, POSTN, SNCG, OXCT1, ANGPT1, C5, ACVR1C, PRKN, CCN4, GAS6, RAB3B, GJA1, COPG2, RASL10B, HADH, TGFB2, LRP5, EPHA5, HTR2B, TM7SF3, HYAL2, STEAP3, MYO5A, CHI3L1, EFNA5, AGT, MYO18A, WLS, CSF1R, MYH10, LTBP2, INHBB, F2RL1, PFKFB2, LRRK2, RAB15, CAMK2G, UNC13B, GNPTAB, CAVIN1, PRKCZ, ITGAV, ANXA4, SFRP1, …
GO:0043331	response to dsRNA	37	4	0.12	378	6.2e-06	0.05934	0.000673913	1	Any process that results in a change in state or activity of a cell or an organism (in terms of movement, secretion, enzyme production, gene expression, etc.) as a result of a double-stranded RNA stimulus	4.17418	-0.463604	IFNB1, IFIH1, IFIT1, DDX58, PMAIP1, PELI1, NFKBIA, NFKB1, RIPK2, TLR3, TICAM1, SLC3A2, CGAS, IRAK3, MUL1, P2RX7, RFTN2, ZCCHC3, IRF3	COLEC12, NPM1, MAVS, CAV1, MAPK3
GO:0002699	positive regulation of immune effector p...	142	6	0.47	846	6.4e-06	0.23676	0.000688172	1	Any process that activates or increases the frequency, rate, or extent of an immune effector process	4.73039	-1.01045	RSAD2, TNF, RAET1L, DDX58, IL6, NR4A3, DHX58, IL33, NOD2, DDX60, LGALS9, IL23A, HLA-F, ADGRE2, IL12A, IL1B, RIPK2, NFKBIZ, CD40, XBP1, NLRP3, HLA-E, IL1R1, TICAM1, HLA-G, ZP3, IL12RB1, TNFRSF14, HLA-B, IL18R1, HLA-A, MYB, IL4R, BCL10, MICB, HLA-C, TRAF2, STXBP2, TNFSF4, HLX, B2M, RASGRP1, NFKBID, CLCF1, NECTIN2, LYN, TRAF6, SHLD3, FOXF1, STX4, RAC2, PUM1, C12orf4, STAT6, HPX, RARA, P2RX7, WNT5A, …	CD36, FZD5, HMOX1, APPL2, MYO18A, F2RL1, PRKCZ, SPON2, CD46, TFRC, PHB, STX7, PTPRJ, MAVS, STXBP1, GPRC5B, MAPK3, MSH2, SOCS5, ANXA1, GPI
GO:0048584	positive regulation of response to stimu...	1676	17	5.53	1562	8e-06	1	0.000851064	1	Any process that activates, maintains or increases the rate of a response to a stimulus. Response to stimulus is a change in state or activity of a cell or an organism (in terms of movement, secretion, enzyme production, gene expression, etc.) as a result of a stimulus	8.47468	-3.24105	IFNL3, IFNB1, CCL5, CCL3L1, ACOD1, IFNL2, CCL4, CCL3, FLT4, RSAD2, IFNL1, CCL4L2, LCP2, IL10RA, CXCL10, IL36G, GPR37L1, TNF, GBP5, IFIH1, PTGS2, RAET1L, TNFAIP3, CD38, GRIP2, CSF2, DDX58, TNFSF13B, BIRC3, IL6, MMP12, NR4A3, TNFSF10, PIK3AP1, IRF7, DHX58, ATF3, CFB, IL33, PMAIP1, PIK3R5, TNFSF18, ELF3, IL11, EFNA1, IRAK2, THEMIS2, BST2, CXCL8, ADORA2A, PPP1R15A, NOD2, IRF1, PARP14, DDX60, NR1D1, C…	FGFR2, ADRA2C, TRIL, KIT, DKK2, CACNG4, ADRA2A, SCUBE3, MAP2K6, SAMD5, FGFR3, CXCL14, CMKLR1, MRAP2, DRD2, RGCC, RGS4, PDGFD, LGR6, LGR5, ROR1, PTGIS, ACOX2, TMOD2, PDE5A, SULF2, GDF5, MYORG, SORBS1, AKAP6, S100A4, F2R, MSTN, ADORA1, IGFBP5, GSTM2, CDON, PLCE1, PRAG1, CNR1, BMP4, SORL1, MPP7, CD36, NTRK2, F2RL2, PTPN22, CFI, FZD5, HGF, HOMER2, SOX9, COLEC12, ERBB3, PRKCA, NACC2, ITGA8, RASSF2, PL…
GO:0048519	negative regulation of biological proces...	4039	27	13.33	854	8.3e-06	0.24148	0.000873684	1	Any process that stops, prevents, or reduces the frequency, rate or extent of a biological process. Biological processes are regulated by many means; examples include the control of gene expression, protein modification or interaction with a protein or substrate molecule	8.52891	-3.87506	IFNL3, IFNB1, CCL5, ACTN2, CCL3L1, ACOD1, CCL4, CCL3, FLT4, RSAD2, IFNL1, LRP2, CXCL11, OASL, DCLK3, IL10RA, CXCL10, ISG20, HERC5, GPR37L1, OAS1, TNF, IFITM1, IFIH1, IFIT1, ISG15, PTGS2, IFIT3, TNFAIP3, CD38, RND1, MX1, CSF2, ZBTB32, DDX58, IFI6, BIRC3, IL6, ZFHX2, IL1A, MMP12, NR4A3, NOCT, SERPINB2, BHLHA15, OAS3, ACHE, TNFSF10, IRF7, DHX58, ANO9, HCAR2, ATF3, ZC3HAV1, IL33, NFKBIE, TNFSF18, ELF…	FGFR2, ASPN, TNFRSF10D, ADRA2C, FAIM2, GPM6B, PADI2, KIT, FABP3, SESN3, DKK2, RGS5, NANOS1, CCDC3, MAPT, SEMA3E, CSDC2, ADRA2A, MAP2K6, FGFR3, CXCL14, CMKLR1, MRAP2, DRD2, LINC00461, RGCC, ID1, POU3F3, PBX1, ANGPT2, FHL1, RGS4, MMP11, MDFI, ADAMTS5, HOTAIR, GAS1, ASIC1, SLC40A1, PTGIS, NPR3, DRD1, GPD1L, OSR1, TMOD2, ID4, PDE5A, SULF2, FRZB, RNF112, GDF5, HSPB6, ANOS1, LZTS1, AKAP6, TENM2, ARHGDI…
GO:0050701	interleukin-1 secretion	40	4	0.13	1563	8.5e-06	1	0.000885417	1	The regulated release of interleukin-1 from a cell. Interleukin 1 is produced mainly by activated macrophages; it stimulates thymocyte proliferation by inducing interleukin 2 release and it is involved in the inflammatory response	3.66122	-0.865008	CCL3, GBP5, TNFAIP3, NOD2, LGALS9, CCR7, RIPK2, ZC3H12A, SAA1, NLRP3, PML, NLRP10, PANX1, GSDMD, TMEM106A, NLRP1, SERPINB1, P2RX7, WNT5A, CASP1, FOXP1	CD36, FZD5, GAS6, F2RL1, ARG2, HMGB1, TLR6, S100A13, ABCA1
GO:0048583	regulation of response to stimulus	3014	23	9.95	1465	9.5e-06	0.91116	0.000979381	1	Any process that modulates the frequency, rate or extent of a response to a stimulus. Response to stimulus is a change in state or activity of a cell or an organism (in terms of movement, secretion, enzyme production, gene expression, etc.) as a result of a stimulus	8.60585	-3.73349	IFNL3, IFNB1, CCL5, ACTN2, CCL3L1, ACOD1, IFNL2, CCL4, CCL3, FLT4, RSAD2, IFNL1, CCL4L2, LRP2, LCP2, IL10RA, CXCL10, HERC5, IL36G, GPR37L1, TNF, IFITM1, GBP5, IFIH1, IFIT1, PTGS2, RAET1L, TNFAIP3, CD38, GRIP2, CSF2, TRAF1, DDX58, TNFSF13B, USP18, IFI6, BIRC3, IL6, IL1A, MMP12, NR4A3, SERPINB2, TNFSF10, PIK3AP1, IRF7, DHX58, ATF3, CFB, IL33, PMAIP1, PIK3R5, TNFSF18, ELF3, TNFAIP6, GCH1, IL11, EFNA…	FGFR2, ASPN, ADRA2C, FAIM2, TRIL, PADI2, KIT, SESN3, DKK2, RCAN2, RGS5, CCDC3, MAPT, SEMA3E, CACNG4, ADRA2A, SCUBE3, TMEM100, MAP2K6, SAMD5, FGFR3, CXCL14, CMKLR1, MRAP2, DRD2, RGCC, ID1, ANGPT2, RGS4, PDGFD, MDFI, LGR6, LGR5, ROR1, GAS1, PTGIS, DRD1, ACOX2, GPD1L, OSR1, TMOD2, PDE5A, SULF2, FRZB, GDF5, SH3TC2, MYORG, SORBS1, AKAP6, S100A4, ARHGDIB, TUB, SIPA1L2, RHOBTB1, F2R, MSTN, RGS22, ADORA1…
GO:0032680	regulation of tumor necrosis factor prod...	90	5	0.3	532	1.1e-05	0.10188	0.00112245	1	Any process that modulates the frequency, rate, or extent of tumor necrosis factor production	4.03717	-1.19839	CCL3, IFIH1, TNFAIP3, DDX58, NOD2, LGALS9, TLR2, IL23A, RIPK2, ZFP36, ZC3H12A, CD34, TLR3, HLA-E, MMP8, TICAM1, ARHGEF2, JAK2, CX3CL1, NFKBIL1, BCL3, IRAK3, RASGRP1, NFATC4, SELENOK, CACTIN, CYBA, TWIST1, RIPK1, RARA, WNT5A, ILRUN, TLR1, FOXP1	CD36, PTPN22, FZD5, ANGPT1, GAS6, VSIR, CLU, HSPB1, LRRK2, SPON2, PTPN11, ARG2, HMGB1, THBS1, HDAC2, IL27RA, PTPRJ, MAVS, APP, GPNMB
GO:1903555	regulation of tumor necrosis factor supe...	92	5	0.3	561	1.2e-05	0.10724	0.00121212	1	Any process that modulates the frequency, rate or extent of tumor necrosis factor superfamily cytokine production	4.09838	-1.19839	CCL3, IFIH1, TNFAIP3, DDX58, NOD2, LGALS9, TLR2, ADAM8, IL23A, CD274, RIPK2, ZFP36, ZC3H12A, CD34, TLR3, HLA-E, MMP8, TICAM1, ARHGEF2, JAK2, CX3CL1, NFKBIL1, BCL3, IRAK3, RASGRP1, NFATC4, SELENOK, CACTIN, CYBA, TWIST1, RIPK1, RARA, WNT5A, ILRUN, TLR1, FOXP1	CD36, PTPN22, FZD5, ANGPT1, GAS6, VSIR, CLU, HSPB1, LRRK2, SPON2, PTPN11, ARG2, HMGB1, THBS1, HDAC2, IL27RA, PTPRJ, MAVS, APP, GPNMB
GO:0032640	tumor necrosis factor production	93	5	0.31	567	1.3e-05	0.1099	0.0013	1	The appearance of tumor necrosis factor due to biosynthesis or secretion following a cellular stimulus, resulting in an increase in its intracellular or extracellular levels	4.03717	-1.19839	CCL3, IFIH1, TNFAIP3, DDX58, NOD2, LGALS9, TLR2, IL23A, RIPK2, ZFP36, ZC3H12A, CD34, TLR3, HLA-E, MMP8, TICAM1, ARHGEF2, JAK2, CX3CL1, NFKBIL1, BCL3, IRAK3, RASGRP1, NFATC4, TMEM106A, SELENOK, CACTIN, CYBA, TWIST1, RIPK1, RARA, WNT5A, ILRUN, TLR1, AZI2, FOXP1	CD36, PTPN22, FZD5, ANGPT1, GAS6, VSIR, CLU, HSPB1, LRRK2, SPON2, PTPN11, ARG2, HMGB1, THBS1, HDAC2, IL27RA, PTPRJ, MAVS, APP, GPNMB
GO:0031663	lipopolysaccharide-mediated signaling pa...	45	4	0.15	22	1.4e-05	0.00035	0.00138614	0.159091	A series of molecular signals initiated by the binding of a lipopolysaccharide (LPS) to a receptor on the surface of a target cell, and ending with regulation of a downstream cellular process, e.g. transcription. Lipopolysaccharides are major components of the outer membrane of Gram-negative bacteria, making them prime targets for recognition by the immune system	5.00493	-0.778298	CCL5, ACOD1, CCL3, TNF, TNFAIP3, IRAK2, TLR2, NFKBIA, IL1B, RIPK2, CCL2, TICAM1, BCL10, CX3CL1, TRIM5, NFKBIL1, LYN, TRAF6, SIGIRR, CACTIN, CD55, TRIB1, IL18, IRF3, BMP6	CD36, PTPN22, PRKCA, SCARB1, MTDH, MAPK3
GO:0039535	regulation of RIG-I signaling pathway	15	3	0.05	225	1.5e-05	0.02786	0.00145631	1	Any process that modulates the frequency, rate or extent of the series of molecular signals generated as a consequence of the cytoplasmic pattern recognition receptor (PRR) RIG-1 (also known as DDX58) binding to viral RNA	1.6502	0.135065	BIRC3, DHX58, DDX60, BIRC2, GPATCH3, PUM1, ZCCHC3, ANKRD17
GO:0071706	tumor necrosis factor superfamily cytoki...	96	5	0.32	584	1.5e-05	0.11785	0.00145631	1	The appearance of any member of the TNF superfamily due to biosynthesis or secretion following a cellular stimulus, resulting in an increase in its intracellular or extracellular levels	4.09838	-1.19839	CCL3, IFIH1, TNFAIP3, DDX58, NOD2, LGALS9, TLR2, ADAM8, IL23A, CD274, RIPK2, ZFP36, ZC3H12A, CD34, TLR3, HLA-E, MMP8, TICAM1, ARHGEF2, BCL10, JAK2, CX3CL1, NFKBIL1, BCL3, IRAK3, RASGRP1, NFATC4, TMEM106A, SELENOK, CACTIN, CYBA, TWIST1, RIPK1, RARA, WNT5A, ILRUN, TLR1, AZI2, FOXP1	CD36, PTPN22, FZD5, ANGPT1, GAS6, VSIR, CLU, HSPB1, LRRK2, SPON2, PTPN11, ARG2, HMGB1, THBS1, HDAC2, IL27RA, PTPRJ, MAVS, APP, GPNMB
GO:0002460	adaptive immune response based on somati...	169	6	0.56	692	1.7e-05	0.16295	0.00163462	1	An immune response based on directed amplification of specific receptors for antigen produced through a somatic diversification process that includes somatic recombination of germline gene segments encoding immunoglobulin superfamily domains, and allowing for enhanced responses upon subsequent exposures to the same antigen (immunological memory). Recombined receptors for antigen encoded by immuno…	5.51972	-1.14325	IFNB1, RSAD2, TNF, RAET1L, TNFAIP3, TNFSF13B, IL6, AIRE, IRF7, IL33, NFKB2, EBI3, IL23A, HLA-F, RELB, CD274, IL12A, SUSD4, IL1B, ICAM1, RIPK2, NFKBIZ, CD40, ZC3H12A, IL7R, NLRP3, IL20RB, CD70, HLA-E, IL1R1, IL18BP, BCL6, HLA-G, ZP3, IL12RB1, POU2F2, HLA-B, IL18R1, HLA-A, IL4R, RORA, BCL10, MICB, SERPING1, TNFRSF1B, HLA-C, C2, NLRP10, TRAF2, SMAD7, TNFSF4, BCL3, HLX, B2M, NFKBID, CLCF1, NECTIN2, T…	CFI, FZD5, DLG1, C5, TNFRSF13C, CTSH, CLU, CTSC, PRKCZ, LEF1, RAB27A, HFE, CD46, HMGB1, PPP3CB, MASP2, TFRC, IL27RA, JAG1, STX7, TMEM98, CD4, EMP2, C4A, MSH2, SOCS5, ANXA1, PARP3, HRAS
GO:0023052	signaling	4189	27	13.83	1516	1.8e-05	0.9935	0.00171429	1	The entirety of a process in which information is transmitted within a biological system. This process begins with an active signal and ends when a cellular response has been triggered	8.60585	-3.95307	IFNL3, IFNB1, CCL5, ACTN2, CCL3L1, ACOD1, IFNL2, CCL4, CCL3, FLT4, RSAD2, IFNL1, CCL4L2, LRP2, LCP2, CXCL11, OASL, KCNA1, IL10RA, CXCL10, IFIT2, ISG20, GNA15, IL36G, GPR37L1, OAS1, TNF, IFITM1, KRT17, IFIH1, IFIT1, ISG15, PTGS2, IFIT3, TNFAIP3, CD38, RND1, GRIP2, NCF2, MX1, CSF2, TRAF1, GPR84, DDX58, TNFSF13B, USP18, NR5A2, IFI6, BIRC3, IL6, IL1A, CXCL2, MMP12, TYMP, NR4A3, ADAP1, SERPINB2, BHLHA…	FGFR2, ASPN, TNFRSF10D, IL17RD, ADRA2C, FAIM2, TRIL, PADI2, KIT, CHRM3, SESN3, KCNIP1, DKK2, RCAN2, RGS5, CCDC3, VIPR1, MAPT, RAB26, SEMA3E, CACNG4, EPHB3, ADRA2A, P2RX6, SCUBE3, TMEM100, CDH6, MAP2K6, SAMD5, FGFR3, SNCAIP, ITGA10, CXCL14, CMKLR1, MRAP2, DRD2, EXTL1, RGCC, PDE1A, CMTM8, ID1, PBX1, ANGPT2, SLITRK5, RGS4, PDGFD, ITGB4, MDFI, PDE1C, LGR6, LGR5, ROR1, GAS1, ASIC1, PCDHB13, PTGIS, NPR…
GO:0007154	cell communication	4209	27	13.89	1517	2e-05	0.99372	0.00188679	1	Any process that mediates interactions between a cell and its surroundings. Encompasses interactions such as signaling or attachment between one cell and another cell, between a cell and an extracellular matrix, or between a cell and any other aspect of its environment	8.60585	-3.95307	IFNL3, IFNB1, CCL5, ACTN2, CCL3L1, ACOD1, IFNL2, CCL4, CCL3, FLT4, RSAD2, IFNL1, CCL4L2, LRP2, LCP2, CXCL11, OASL, KCNA1, IL10RA, CXCL10, IFIT2, ISG20, GNA15, IL36G, GPR37L1, OAS1, TNF, IFITM1, KRT17, IFIH1, IFIT1, ISG15, PTGS2, IFIT3, TNFAIP3, CD38, RND1, GRIP2, NCF2, MX1, CSF2, TRAF1, GPR84, DDX58, TNFSF13B, USP18, NR5A2, IFI6, BIRC3, IL6, IL1A, CXCL2, MMP12, TYMP, NR4A3, ADAP1, SERPINB2, BHLHA…	FGFR2, ASPN, TNFRSF10D, IL17RD, ADRA2C, FAIM2, TRIL, PADI2, KIT, CHRM3, SESN3, DKK2, RCAN2, RGS5, CCDC3, VIPR1, MAPT, RAB26, SEMA3E, CACNG4, EPHB3, ADRA2A, P2RX6, SCUBE3, TMEM100, CDH6, MAP2K6, SAMD5, FGFR3, SNCAIP, ITGA10, CXCL14, CMKLR1, MRAP2, DRD2, EXTL1, RGCC, PDE1A, CMTM8, ID1, PBX1, ANGPT2, SLITRK5, RGS4, PDGFD, ITGB4, MDFI, PDE1C, LGR6, LGR5, ROR1, GAS1, ASIC1, PCDHB13, PTGIS, NPR3, DRD1,…
GO:0034121	regulation of toll-like receptor signali...	50	4	0.17	594	2.1e-05	0.12057	0.00196262	1	Any process that modulates the frequency, rate, or extent of toll-like receptor signaling pathway	4.44571	-1.02163	ACOD1, RSAD2, TNFAIP3, BIRC3, IRF7, IRF1, NR1D1, PELI1, TLR2, TLR3, TICAM1, ESR1, NFKBIL1, BIRC2, IRAK3, LYN, OTUD4, GPS2, CACTIN, CYBA, MFHAS1, DAB2IP, TLR1	CD36, PTPN22, APPL1, APPL2, PTPRS, F2RL1, RAB7B, GRAMD4, HMGB1, TLR6, CAV1, LGR4
GO:0051240	positive regulation of multicellular org...	1239	14	4.09	1149	2.2e-05	0.4771	0.00201835	1	Any process that activates or increases the frequency, rate or extent of an organismal process, any of the processes pertinent to the function of an organism above the cellular level; includes the integrated processes of tissues and organs	6.61069	-3.28641	CCL3, FLT4, RSAD2, IFNL1, LRP2, IL36G, GPR37L1, TNF, IFITM1, KRT17, GBP5, IFIH1, ISG15, PTGS2, TNFAIP3, CD38, CSF2, DDX58, BIRC3, IL6, IL1A, MMP12, NR4A3, ACHE, IRF7, DHX58, HCAR2, IL33, GCH1, CD83, NFKB2, KLF4, CXCL8, SPX, ADORA2A, NOD2, IRF1, DDX60, EBI3, WT1, EGR1, CSF3, LGALS9, SMTNL1, EGR3, PELI1, HRH2, TLR2, NTRK1, ADAM8, CCR7, IRF5, SOD2, C1QTNF1, IL15, LIF, IL23A, HLA-F, CD274, CPEB3, CYP…	FGFR2, ADRA2C, GPM6B, KIT, CHRM3, MAPT, EPHB3, LRRN1, ADRA2A, TMEM100, CMKLR1, DRD2, RGCC, ANGPT2, SLITRK5, RGS4, PDGFD, PTGIS, OSR1, FLRT3, PDE5A, SULF2, RNF112, GDF5, CLSTN2, HSPB6, SYNDIG1, AKAP6, OLFM1, BRINP1, POU3F2, F2R, TENM3, CDON, CNR1, BMP4, SORL1, UCP2, CD36, NTRK2, DIO2, EPHA3, PTPN22, FZD5, HGF, TOX, SOX9, TMEM119, ERBB3, PRKCA, BEND6, RND2, LRRTM2, SCD, SERPINF1, PLCB1, FBN2, METRN…
GO:0071360	cellular response to exogenous dsRNA	17	3	0.06	6	2.2e-05	2.2e-05	0.00201835	0.0366667	Any process that results in a change in state or activity of a cell (in terms of movement, secretion, enzyme production, gene expression, etc.) as a result of an exogenous double-stranded RNA stimulus	3.04842	-0.0782744	IFNB1, IFIH1, IFIT1, DDX58, TLR3, CGAS, MUL1, ZCCHC3, IRF3	COLEC12, MAVS, CAV1
GO:0002224	toll-like receptor signaling pathway	106	5	0.35	1564	2.4e-05	1	0.00218182	1	Any series of molecular signals generated as a consequence of binding to a toll-like receptor. Toll-like receptors directly bind pattern motifs from a variety of microbial sources to initiate innate immune response	4.79456	-1.4032	ACOD1, RSAD2, TNFAIP3, BIRC3, PIK3AP1, IRF7, IRAK2, IRF1, NR1D1, CTSS, PELI1, TLR2, NFKBIA, RIPK2, TNIP1, TNIP3, TLR3, IKBKE, TICAM1, ESR1, MYD88, BCL10, LGMN, NFKBIL1, BIRC2, TAB2, IRAK3, UNC93B1, LYN, TRAF6, OTUD4, IKBKB, EPG5, GPS2, TNIP2, CACTIN, UBE2D3, TANK, CYBA, MFHAS1, DAB2IP, RIPK1, UBC, IRF3, TRAF3, TLR1	TRIL, CD36, PTPN22, COLEC12, APPL1, APPL2, PTPRS, F2RL1, RAB7B, GRAMD4, HMGB1, TLR6, CTSB, CAV1, MAPKAPK3, LGR4
GO:0039531	regulation of viral-induced cytoplasmic ...	18	3	0.06	283	2.6e-05	0.03697	0.00234234	1	Any process that modulates the frequency, rate or extent of the series of molecular signals generated as a consequence of a virus or viral RNA binding to a pattern recognition receptor (PRR) located in the cytoplasm	1.66146	-0.146508	BIRC3, DHX58, DDX60, BIRC2, GPATCH3, PUM1, ZCCHC3, ANKRD17	TSPAN6, TKFC
GO:0019058	viral life cycle	274	7	0.9	1565	2.7e-05	1	0.00241071	1	A set of processes which all viruses follow to ensure survival; includes attachment and entry of the virus particle, decoding of genome information, translation of viral mRNA by host ribosomes, genome replication, and assembly and release of viral particles containing the genome	7.21508	-1.32459	IFNL3, IFNB1, CCL5, RSAD2, OASL, ISG20, OAS1, TNF, IFITM1, IFIT1, ISG15, MX1, NR5A2, OAS3, ZC3HAV1, BST2, CXCL8, PLSCR1, CCL8, IFI27, LGALS9, ICAM1, CCL2, TNIP1, ZC3H12A, SHFL, TRIM25, IFITM3, PARP10, TRIM26, IFIT5, TRIM21, LAMP3, APOBEC3G, PTX3, TNFRSF14, ANPEP, ADAR, IFI16, PML, TRIM38, TRIM5, CLDN1, UBAP1, UVRAG, TRIM11, EIF2AK2, HSPA1B, NUP58, NECTIN2, CHMP4A, HSPA1A, BCL2, ITGA2, LRSAM1, IFI…	NMT2, SELPLG, ADARB1, NFIA, CDHR3, PRKN, GAS6, NECTIN1, HYAL2, PC, DAG1, ITGB1, HACD3, SLC20A2, TOP2A, EIF2AK4, EFNB3, NUP43, RNASEL, ITGAV, IDE, CHMP3, RPSA, ANXA2, WWP1, ITGB5, SCARB1, HTATSF1, CD46, GSN, DDB1, NUCKS1, TFRC, APOBEC3C, ROCK2, TOP2B, PPIA, NDC1, TARBP2, PABPC1, BANF1, CTSB, MAVS, CD4, DDX6, CAV1, NUP210, VPS4A, NUP133, NOTCH1, CDC42, RAN, CNOT7
GO:0032760	positive regulation of tumor necrosis fa...	54	4	0.18	91	2.8e-05	0.00726	0.00247788	0.790323	Any process that activates or increases the frequency, rate, or extent of tumor necrosis factor production	3.64743	-0.936889	CCL3, IFIH1, DDX58, NOD2, LGALS9, TLR2, IL23A, RIPK2, TLR3, HLA-E, MMP8, TICAM1, ARHGEF2, JAK2, RASGRP1, NFATC4, SELENOK, CYBA, TWIST1, RIPK1, WNT5A, TLR1	CD36, FZD5, CLU, HSPB1, LRRK2, SPON2, PTPN11, HMGB1, THBS1, HDAC2, PTPRJ, MAVS, APP
GO:1903557	positive regulation of tumor necrosis fa...	55	4	0.18	1566	3.1e-05	1	0.0027193	1	Any process that activates or increases the frequency, rate or extent of tumor necrosis factor superfamily cytokine production	3.74871	-0.936889	CCL3, IFIH1, DDX58, NOD2, LGALS9, TLR2, ADAM8, IL23A, RIPK2, TLR3, HLA-E, MMP8, TICAM1, ARHGEF2, JAK2, RASGRP1, NFATC4, SELENOK, CYBA, TWIST1, RIPK1, WNT5A, TLR1	CD36, FZD5, CLU, HSPB1, LRRK2, SPON2, PTPN11, HMGB1, THBS1, HDAC2, PTPRJ, MAVS, APP
GO:0034343	type III interferon production	3	2	0.01	1567	3.2e-05	1	0.00273504	1	The appearance of type III interferon due to biosynthesis or secretion following a cellular stimulus, resulting in an increase in its intracellular or extracellular levels. Interferon lambda is the only member of the type III interferon found so far	4.14137	4.14137	IFIH1, DDX58, TLR3
GO:0034344	regulation of type III interferon produc...	3	2	0.01	7	3.2e-05	3.2e-05	0.00273504	0.0377778	Any process that modulates the frequency, rate, or extent of type III interferon production. Interferon lambda is the only member of the type III interferon found so far	4.14137	4.14137	IFIH1, DDX58, TLR3
GO:1900245	positive regulation of MDA-5 signaling p...	3	2	0.01	8	3.2e-05	3.2e-05	0.00273504	0.0377778	Any process that activates or increases the frequency, rate or extent of MDA-5 signaling pathway	2.65199	2.65199	DHX58, DDX60, ANKRD17
GO:0032611	interleukin-1 beta production	58	4	0.19	1568	3.8e-05	1	0.00322034	1	The appearance of interleukin-1 beta due to biosynthesis or secretion following a cellular stimulus, resulting in an increase in its intracellular or extracellular levels	3.95766	-0.985838	CCL3, GBP5, TNFAIP3, NOD2, MEFV, EGR1, LGALS9, CCR7, INAVA, IL1B, RIPK2, ZC3H12A, NLRP3, S1PR3, JAK2, CX3CL1, IFI16, PML, PANX1, GSDMD, TMEM106A, SPHK1, NLRP1, SERPINB1, P2RX7, WNT5A, CASP1, FOXP1	F2R, CD36, FZD5, F2RL1, HSPB1, ARG2, HMGB1, TLR6, APP, ABCA1
GO:0051716	cellular response to stimulus	4979	29	16.44	1518	4.4e-05	0.99539	0.00369748	1	Any process that results in a change in state or activity of a cell (in terms of movement, secretion, enzyme production, gene expression, etc.) as a result of a stimulus. The process begins with detection of the stimulus by a cell and ends with a change in state or activity or the cell	8.60585	-3.95307	IFNL3, IFNB1, CCL5, ACTN2, CCL3L1, ACOD1, IFNL2, CCL4, CCL3, FLT4, RSAD2, IFNL1, CCL4L2, LRP2, LCP2, CXCL11, OASL, KCNA1, HOXB9, IL10RA, CXCL10, IFIT2, ISG20, GNA15, IL36G, GPR37L1, OAS1, CMPK2, TNF, IFITM1, KRT17, GBP4, GBP5, IFIH1, IFIT1, ISG15, PTGS2, IFIT3, TNFAIP3, CD38, RND1, GRIP2, NCF2, MX1, CSF2, TRAF1, GPR84, DDX58, TNFSF13B, USP18, NR5A2, IFI6, BIRC3, IL6, IL1A, CXCL2, MMP12, TYMP, NR4…	FGFR2, ASPN, TNFRSF10D, IL17RD, ADRA2C, FAIM2, TRIL, PADI2, KIT, CHRM3, SESN3, DKK2, RCAN2, RGS5, CCDC3, VIPR1, MAPT, RAB26, SEMA3E, CACNG4, EPHB3, ADRA2A, P2RX6, SCUBE3, TMEM100, CDH6, MAP2K6, SAMD5, FGFR3, CMBL, ITGA10, CXCL14, CMKLR1, MRAP2, DRD2, EXTL1, RGCC, PDE1A, CMTM8, ID1, PBX1, ANGPT2, AKR1B10, RGS4, PDGFD, ITGB4, MDFI, PDE1C, LGR6, LGR5, MFAP4, ROR1, GAS1, ASIC1, SLC40A1, PTGIS, NPR3, …
GO:0071359	cellular response to dsRNA	22	3	0.07	1569	4.9e-05	1	0.00408333	1	Any process that results in a change in state or activity of a cell (in terms of movement, secretion, enzyme production, gene expression, etc.) as a result of a double-stranded RNA stimulus	3.28082	-0.224758	IFNB1, IFIH1, IFIT1, DDX58, NFKB1, TLR3, CGAS, MUL1, P2RX7, ZCCHC3, IRF3	COLEC12, NPM1, MAVS, CAV1
GO:0032103	positive regulation of response to exter...	204	6	0.67	570	5e-05	0.11149	0.00413223	1	Any process that activates, maintains or increases the rate of a response to an external stimulus	6.93758	-1.78013	CCL5, CCL3L1, ACOD1, CCL4, CCL3, CXCL10, TNF, GBP5, PTGS2, IL6, DHX58, IL33, CXCL8, NOD2, DDX60, CCL7, LGALS9, TLR2, ADAM8, CCR7, IL15, IL23A, CYP27B1, NFKBIA, IL12A, IL1B, TSLP, RIPK2, NFKBIZ, C3AR1, TNIP1, CCR1, IDO1, TAFA3, TLR3, PDGFB, PDE2A, HLA-E, CEBPB, VEGFC, MMP8, TICAM1, PTGER4, ARTN, P2RX4, ZP3, MYD88, CSF1, FGF2, PGF, SCARF1, JAK2, PRKD2, CX3CL1, LGMN, NLRP10, TNFSF4, STX3, TRAF6, AGT…	CXCL14, CMKLR1, PDGFD, MSTN, CNR1, PRKCA, DYSF, CDK19, NTRK3, CCN4, IL17D, GAS6, HYAL2, AGT, APPL1, F2RL1, HSPB1, LRRK2, F3, UNC13B, CTSC, SEMA5A, MGST2, ADAM10, IL17RB, IL16, PDCD4, CLOCK, HMGB1, THBS1, PDGFRB, S1PR1, NAPEPLD, TLR6, SCG2, MEGF8, THBS4, GPRC5B, PARK7, MAPK3, BMPR2, TMSB4X, PPM1F, CDH13, MDK
GO:0050707	regulation of cytokine secretion	127	5	0.42	809	5.7e-05	0.21733	0.00467213	1	Any process that modulates the frequency, rate or extent of the regulated release of cytokines from a cell	4.86677	-1.6359	CCL3, TNF, IFIH1, TNFAIP3, DDX58, IL1A, MMP12, IL33, NOD2, LGALS9, TLR2, CCR7, CD274, IL36RN, IL1B, TSLP, RIPK2, GBP1, XBP1, ZC3H12A, SAA1, CD34, NLRP3, BTN2A2, BANK1, MMP8, PTGER4, HDAC9, TNFRSF14, IL4R, TNFRSF1B, CX3CL1, PML, NLRP10, RASGRP1, PANX1, SRC, LYN, GSDMD, SELENOK, NLRP1, LRRC32, SRGN, MAPKBP1, TWIST1, SERPINB1, CD58, ABL1, P2RX7, WNT5A, IRF3, TLR1, CASP1, FOXP1	DRD2, RGCC, F2R, PTPN22, FZD5, POSTN, ANGPT1, C5, CCN4, GAS6, HTR2B, HYAL2, CSF1R, F2RL1, LRRK2, PRKCZ, ANXA4, SCAMP5, IL17RB, ARG2, HMGB1, TLR6, IL27RA, MAVS, MAPK3, TMSB4X, TNFRSF21, LGR4, ANXA1, MDK
GO:0042981	regulation of apoptotic process	1174	13	3.88	69	5.9e-05	0.00515	0.00475806	0.730556	Any process that modulates the occurrence or rate of cell death by apoptotic process	7.13773	-3.02084	IFNB1, CCL5, ACTN2, CCL3, FLT4, CXCL10, IFIT2, TNF, PTGS2, IFIT3, TNFAIP3, CD38, CSF2, TRAF1, IFI6, BIRC3, IL6, IL1A, NR4A3, SERPINB2, TNFSF10, IRF7, HCAR2, ATF3, PMAIP1, TNFSF18, EFNA1, KLF4, NR4A2, ADORA2A, NOD2, BCL2A1, WT1, EGR1, BTC, INHBE, LGALS9, TNFSF15, EGR3, CHEK2, NTRK1, ADAM8, CCR7, IRF5, SOD2, CD274, GATA6, NFKBIA, NFKB1, IL12A, NKX3-1, IL1B, ICAM1, TSLP, FOXA1, BMP2, RIPK2, ASNS, ZF…	FGFR2, TNFRSF10D, FAIM2, MAPT, MAP2K6, RGCC, PDE1A, ID1, POU3F3, GAS1, SLC40A1, PTGIS, OSR1, FRZB, GDF5, HSPB6, OLFM1, ACTC1, KRT18, F2R, MSTN, ADORA1, ITGA4, DAPK1, CNR1, BMP4, CRYAB, NTRK2, SORT1, ZMAT3, HGF, SOX9, ERBB3, PRKCA, NACC2, MPV17L, RASSF2, CDK19, CD248, SMO, CLN8, ARHGEF4, NQO1, SFRP2, AR, ITGA6, EGLN3, RNF157, URI1, TMEM14A, GDF11, TRIM2, ID3, NTRK3, ANGPT1, RPS6KA2, GRIN2A, TP53IN…
GO:0032612	interleukin-1 production	65	4	0.21	1570	5.9e-05	1	0.00475806	1	The appearance of interleukin-1 due to biosynthesis or secretion following a cellular stimulus, resulting in an increase in its intracellular or extracellular levels	3.95766	-1.0761	CCL3, GBP5, TNFAIP3, NOD2, MEFV, EGR1, LGALS9, CCR7, INAVA, IL1B, RIPK2, ZC3H12A, SAA1, NLRP3, S1PR3, JAK2, CX3CL1, IFI16, PML, NLRP10, PANX1, GSDMD, TMEM106A, SPHK1, NLRP1, SERPINB1, P2RX7, WNT5A, CASP1, FOXP1	F2R, CD36, FZD5, GAS6, F2RL1, HSPB1, ARG2, HMGB1, TLR6, S100A13, HDAC2, APP, ABCA1, ANXA1
GO:0050708	regulation of protein secretion	312	7	1.03	317	6.2e-05	0.04432	0.00484615	1	Any process that modulates the frequency, rate or extent of the controlled release of a protein from a cell	5.96969	-2.1769	CCL5, CCL3, RSAD2, TNF, IFIH1, TNFAIP3, CD38, DDX58, IL6, IL1A, MMP12, ACHE, HCAR2, IL33, ADORA2A, NOD2, NR1D1, LGALS9, TLR2, ADAM8, CCR7, CD274, IL36RN, IL1B, TSLP, RIPK2, GBP1, CD40, PIM3, XBP1, ZC3H12A, SAA1, CD34, LRP5L, NLRP3, BTN2A2, HLA-E, BANK1, VEGFC, MMP8, SYT7, PTGER4, HDAC9, TNFRSF14, ADCY8, IL4R, BAIAP3, STX1A, JAK2, TNFRSF1B, CX3CL1, RHBDF2, SYTL4, PML, FRMD4A, NLRP10, TRAF2, TNFSF4…	ADRA2C, ADRA2A, DRD2, RGCC, F2R, GCK, CNR1, PTPN22, FZD5, PRKCA, ADCY5, POSTN, OXCT1, ANGPT1, C5, ACVR1C, PRKN, CCN4, GAS6, GJA1, HADH, TGFB2, LRP5, EPHA5, HTR2B, TM7SF3, HYAL2, EFNA5, MYO18A, WLS, CSF1R, MYH10, INHBB, F2RL1, PFKFB2, LRRK2, UNC13B, PRKCZ, ANXA4, SFRP1, IDH2, GLUL, ADAM9, SLC25A6, SRI, SCAMP5, HMGN3, SOX4, KIF5B, IL17RB, SLC25A5, DYNLL1, CLOCK, PTPN11, ARG2, HMGB1, PPP3CB, CCN3, T…
GO:0035546	interferon-beta secretion	4	2	0.01	1571	6.3e-05	1	0.00484615	1	The regulated release of interferon-beta from a cell	2.5701	2.5701	IFIH1, DDX58	MAVS
GO:0035547	regulation of interferon-beta secretion	4	2	0.01	1572	6.3e-05	1	0.00484615	1	Any process that modulates the frequency, rate, or extent of interferon-beta secretion	2.5701	2.5701	IFIH1, DDX58	MAVS
GO:0035549	positive regulation of interferon-beta s...	4	2	0.01	11	6.3e-05	6.3e-05	0.00484615	0.0525	Any process that activates or increases the frequency, rate, or extent of interferon-beta secretion	2.5701	2.5701	IFIH1, DDX58	MAVS
GO:0070427	nucleotide-binding oligomerization domai...	4	2	0.01	102	6.3e-05	0.00962	0.00484615	0.88125	Any series of molecular signals generated as a consequence of binding to nucleotide-binding oligomerization domain containing 1 (NOD1)	2.5537	2.5537	TNFAIP3, NFKBIA, RIPK2
GO:2000110	negative regulation of macrophage apopto...	4	2	0.01	12	6.3e-05	6.3e-05	0.00484615	0.0525	Any process that stops, prevents, or reduces the frequency, rate or extent of macrophage apoptotic process	4.15348	4.15348	CCL5, IRF7, NOD2
GO:0043067	regulation of programmed cell death	1190	13	3.93	1573	6.8e-05	1	0.00519084	1	Any process that modulates the frequency, rate or extent of programmed cell death, cell death resulting from activation of endogenous cellular processes	7.13773	-3.14016	IFNB1, CCL5, ACTN2, CCL3, FLT4, CXCL10, IFIT2, TNF, PTGS2, IFIT3, TNFAIP3, CD38, CSF2, TRAF1, IFI6, BIRC3, IL6, IL1A, NR4A3, SERPINB2, TNFSF10, IRF7, HCAR2, ATF3, PMAIP1, TNFSF18, EFNA1, KLF4, NR4A2, ADORA2A, NOD2, BCL2A1, WT1, EGR1, BTC, INHBE, LGALS9, TNFSF15, EGR3, PELI1, CHEK2, NTRK1, ADAM8, CCR7, IRF5, SOD2, CD274, GATA6, NFKBIA, NFKB1, IL12A, NKX3-1, IL1B, ICAM1, TSLP, FOXA1, BMP2, RIPK2, A…	FGFR2, TNFRSF10D, FAIM2, KIT, MAPT, MAP2K6, RGCC, PDE1A, ID1, POU3F3, GAS1, SLC40A1, PTGIS, OSR1, FRZB, GDF5, HSPB6, OLFM1, ACTC1, KRT18, F2R, MSTN, ADORA1, ITGA4, DAPK1, CNR1, BMP4, CRYAB, NTRK2, SORT1, ZMAT3, HGF, SOX9, ERBB3, PRKCA, NACC2, MPV17L, RASSF2, CDK19, CD248, SMO, CLN8, ARHGEF4, NQO1, SFRP2, AR, ITGA6, EGLN3, RNF157, URI1, TMEM14A, GDF11, TRIM2, ID3, NTRK3, ANGPT1, RPS6KA2, GRIN2A, T…
GO:0002520	immune system development	707	10	2.33	704	7.2e-05	0.16797	0.00541353	1	The process whose specific outcome is the progression of an organismal system whose objective is to provide calibrated responses by an organism to a potential internal or invasive threat, over time, from its formation to the mature structure. A system is a regularly interacting or interdependent group of organs or tissues that work together to carry out a given biological process	6.82158	-2.44801	IFNB1, ACOD1, CCL3, RSAD2, IFNL1, HEATR9, TNF, ISG15, TNFAIP3, CSF2, IL6, AIRE, BATF2, HERC6, NR4A3, KRT75, IRF7, IL11, CD83, NFKB2, KLF4, IRF1, EGR1, CSF3, LGALS9, EGR3, TLR2, NTRK1, ADAM8, CCR7, IL15, LIF, IL23A, RELB, CD274, NFKBIA, IL12A, RIPK2, NFKBIZ, ZFP36, SAMHD1, CD40, CCR1, TCIM, IDO1, NFATC2, DHRS2, PLCG2, XBP1, VNN1, BATF3, JUNB, KLF10, ZC3H12A, MMP9, H3C6, IL34, IL7R, CD34, LRP5L, PR…	FGFR2, KIT, EPHB3, PBX1, MFAP5, SLC40A1, ITGA4, BMP4, PTPN22, FZD5, TOX, PRKCA, RASSF2, CD248, RPL22, PIR, SOX6, SFRP2, ROGDI, PRXL2A, PDGFRA, ANGPT1, ADGRF5, CCN4, NHEJ1, IL17D, H3-3A, GAS6, MYL9, CD109, AGPAT5, TGFB2, FAM210B, LRP5, FBN1, ID2, HYAL2, TGFBR1, TCTA, LEPR, KAT2B, WDR1, ATP11C, ITPKB, INHA, VSIR, ITGB1, CSF1R, CTNNBIP1, CDKN1C, F2RL1, G6PD, PRKDC, PARP1, PPARGC1B, MECOM, CASP3, LFN…
GO:0032496	response to lipopolysaccharide	218	6	0.72	506	7.2e-05	0.09327	0.00541353	1	Any process that results in a change in state or activity of an organism (in terms of movement, secretion, enzyme production, gene expression, etc.) as a result of a lipopolysaccharide stimulus; lipopolysaccharide is a major component of the cell wall of gram-negative bacteria	6.81069	-1.91868	CCL5, ACOD1, CCL3, CXCL11, IL10RA, CXCL10, IL36G, CMPK2, TNF, PTGS2, TNFAIP3, CSF2, IL6, CXCL2, NOCT, CXCL3, GCH1, IRAK2, NFKB2, CXCL8, NOD2, NR1D1, CYP1A1, CSF3, LGALS9, PELI1, TLR2, CCR7, IL24, CD274, CYP27B1, NFKBIA, NFKB1, IL12A, CXCL5, IL36RN, CXCL1, IL1B, ICAM1, RIPK2, ZFP36, CCL2, IDO1, PLCG2, XBP1, GJB2, JUNB, ZC3H12A, PDE4B, NLRP3, CXCL6, TNIP3, FOS, PTGES, JUN, CEBPB, TICAM1, BDKRB1, PT…	FGFR2, TIMP4, F2R, CNR1, CD36, PTPN22, PRKCA, CDK19, CPS1, LOXL1, GJA1, LDOC1, IL36B, GNRH1, CASP3, CAPN2, VIM, PLSCR4, ADAM9, MGST2, SCARB1, SMAD6, SPON2, MGST1, PDCD4, ALPL, HMGB1, SPARC, RHOA, MTDH, LIAS, GNG12, TBXA2R, ALAD, HDAC2, PRPF8, ANKRD1, ADH5, MAPKAPK3, PRDX3, CTR9, HNRNPA0, MAPK3, NOTCH1, SRR, ABCA1
GO:0002791	regulation of peptide secretion	326	7	1.08	346	8.2e-05	0.05027	0.0061194	1	Any process that modulates the frequency, rate, or extent of peptide secretion	5.96969	-2.20009	CCL5, CCL3, RSAD2, TNF, IFIH1, TNFAIP3, CD38, DDX58, IL6, IL1A, MMP12, ACHE, HCAR2, IL33, ADORA2A, NOD2, NR1D1, LGALS9, TLR2, ADAM8, CCR7, CD274, IL36RN, IL1B, TSLP, RIPK2, GBP1, CD40, PIM3, XBP1, ZC3H12A, SAA1, CD34, LRP5L, NLRP3, BTN2A2, HLA-E, BANK1, VEGFC, MMP8, SYT7, PTGER4, HDAC9, TNFRSF14, ADCY8, IL4R, BAIAP3, STX1A, JAK2, TNFRSF1B, CX3CL1, RHBDF2, SYTL4, PML, FRMD4A, NLRP10, TRAF2, TNFSF4…	ADRA2C, ADRA2A, DRD2, RGCC, F2R, ADORA1, GCK, CNR1, PTPN22, FZD5, PRKCA, ADCY5, POSTN, OXCT1, ANGPT1, C5, ACVR1C, PRKN, CCN4, GAS6, GJA1, RASL10B, HADH, TGFB2, LRP5, EPHA5, HTR2B, TM7SF3, HYAL2, EFNA5, MYO18A, WLS, CSF1R, MYH10, INHBB, F2RL1, PFKFB2, LRRK2, UNC13B, PRKCZ, ANXA4, SFRP1, IDH2, GLUL, ADAM9, SLC25A6, SRI, SCAMP5, HMGN3, SOX4, KIF5B, IL17RB, SLC25A5, DYNLL1, HFE, CLOCK, PTPN11, ARG2, …
GO:0002237	response to molecule of bacterial origin	228	6	0.75	534	9.3e-05	0.10252	0.00678832	1	Any process that results in a change in state or activity of an organism (in terms of movement, secretion, enzyme production, gene expression, etc.) as a result of a stimulus by molecules of bacterial origin such as peptides derived from bacterial flagellin	6.81069	-1.96239	CCL5, ACOD1, CCL3, CXCL11, IL10RA, CXCL10, IL36G, CMPK2, TNF, PTGS2, TNFAIP3, CSF2, IL6, CXCL2, NOCT, CXCL3, GCH1, IRAK2, NFKB2, CXCL8, NOD2, NR1D1, CYP1A1, CSF3, LGALS9, PELI1, TLR2, CCR7, IRF5, IL24, CD274, CYP27B1, NFKBIA, NFKB1, IL12A, CXCL5, IL36RN, CXCL1, INAVA, IL1B, ICAM1, RIPK2, ZFP36, CCL2, IDO1, PLCG2, XBP1, GJB2, JUNB, ZC3H12A, PDE4B, NLRP3, CXCL6, TNIP3, FOS, PTGES, JUN, CEBPB, TICAM…	FGFR2, TIMP4, F2R, CNR1, CD36, PTPN22, FZD5, PRKCA, CDK19, CPS1, LOXL1, GJA1, LDOC1, IL36B, GNRH1, CASP3, CAPN2, VIM, PLSCR4, ADAM9, MGST2, SCARB1, SMAD6, SPON2, MGST1, PDCD4, ALPL, HMGB1, SPARC, RHOA, TLR6, MTDH, LIAS, GNG12, TBXA2R, ALAD, HDAC2, PRPF8, ANKRD1, ADH5, MAPKAPK3, PRDX3, CTR9, HNRNPA0, MAPK3, SIRT2, NOTCH1, SRR, ABCA1
GO:0002250	adaptive immune response	228	6	0.75	946	9.3e-05	0.29588	0.00678832	1	An immune response based on directed amplification of specific receptors for antigen produced through a somatic diversification process, and allowing for enhanced response to subsequent exposures to the same antigen (immunological memory)	5.51972	-1.15321	IFNB1, RSAD2, TNF, RAET1L, TNFAIP3, TNFSF13B, IL6, AIRE, IRF7, IL33, TNFSF18, NFKB2, IRF1, EBI3, CTSS, HLA-DOB, TAP1, IL23A, HLA-F, RELB, CD274, IL12A, SUSD4, IL1B, ICAM1, RIPK2, NFKBIZ, CD40, ZC3H12A, IL7R, PRDM1, NLRP3, IL20RB, CD70, HLA-E, IL1R1, IL18BP, BCL6, HLA-G, TAP2, ZP3, LAMP3, IL12RB1, RNF19B, POU2F2, SLAMF7, TNFRSF14, TEC, HLA-B, IL18R1, HLA-A, IL4R, RORA, BCL10, LAT2, GPR183, JAK2, M…	CFI, FZD5, DLG1, C5, TNFRSF13C, CTSH, CLU, EIF2AK4, CTSC, PRKCZ, LEF1, ADCY7, PRR7, RAB27A, JAM3, HFE, CD46, ARG2, HMGB1, CRACR2A, PPP3CB, MASP2, TFRC, IL27RA, JAG1, STX7, TMEM98, CD4, EMP2, C4A, TNFRSF21, MSH2, SOCS5, CAMK4, ANXA1, PARP3, HRAS
GO:0006954	inflammatory response	452	8	1.49	616	9.3e-05	0.12751	0.00678832	1	The immediate defensive reaction (by vertebrate tissue) to infection or injury caused by chemical or physical agents. The process is characterized by local vasodilation, extravasation of plasma into intercellular spaces and accumulation of white blood cells and macrophages	7.41406	-2.36451	CCL5, CCL3L1, ACOD1, CCL4, CCL3, CCL4L2, CXCL11, CXCL10, IL36G, TNF, GBP5, PTGS2, TNFAIP3, USP18, BIRC3, IL6, IL1A, CXCL2, PIK3AP1, CXCL3, CFB, IL33, MYLK3, ELF3, TNFAIP6, IRAK2, THEMIS2, KLF4, CXCL8, ADORA2A, NOD2, MEFV, NR1D1, CCL7, PLSCR1, CCL8, LGALS9, CCL20, TLR2, ADAM8, CCR7, IL15, IL23A, RELB, ADGRE2, NFKBIA, NFKB1, SUSD4, CXCL5, IL36RN, CXCL1, APOL2, IL1B, ICAM1, TSLP, BMP2, RIPK2, NFKBIZ…	TRIL, KIT, MAPT, CMKLR1, PTGIS, SCN9A, F2R, ADORA1, ADCY1, CNR1, CD36, CFI, HGF, MACIR, SERPINF1, CDK19, SMO, C5, CCN4, IL17D, ACKR1, F8, GJA1, HYAL2, CHI3L1, IL36B, HMOX1, RPS6KA5, AGT, PROS1, APPL1, APPL2, CSF1R, CTNNBIP1, OGG1, CLU, F2RL1, LRRK2, F3, FPR1, AHCY, SDC1, CTSC, PRKCZ, IL17RE, MGST2, ADCY7, ATRN, BST1, IL17RB, NDST1, JAM3, PDCD4, HFE, CLOCK, CD46, HMGB1, THBS1, ADAMTS12, SPP1, CCN3…
GO:0002676	regulation of chronic inflammatory respo...	5	2	0.02	121	0.00011	0.01281	0.00774648	0.966176	Any process that modulates the frequency, rate, or extent of a chronic inflammatory response	4.34527	4.34527	CCL5, TNF, TNFAIP3, IDO1
GO:2000503	positive regulation of natural killer ce...	5	2	0.02	13	0.00011	0.00011	0.00774648	0.0846154	Any process that activates or increases the frequency, rate or extent of natural killer cell chemotaxis	5.01836	5.01836	CCL5, CCL4, CCL3, CCL7	CXCL14
GO:0050727	regulation of inflammatory response	234	6	0.77	30	0.00011	0.00084	0.00774648	0.28	Any process that modulates the frequency, rate or extent of the inflammatory response, the immediate defensive reaction (by vertebrate tissue) to infection or injury caused by chemical or physical agents	6.52213	-1.58813	CCL5, CCL3L1, ACOD1, CCL3, TNF, GBP5, PTGS2, TNFAIP3, USP18, BIRC3, IL6, PIK3AP1, CFB, IL33, TNFAIP6, KLF4, ADORA2A, NOD2, MEFV, NR1D1, TLR2, ADAM8, CCR7, IL15, IL23A, NFKBIA, NFKB1, SUSD4, IL1B, TSLP, NFKBIZ, C3AR1, TNIP1, IDO1, SLC7A2, TAFA3, ZC3H12A, SAA1, MMP9, MMP3, NLRP3, IL20RB, TLR3, PDE2A, HLA-E, CEBPB, IL1R1, MMP8, TICAM1, PER1, BCL6, PTGER4, ESR1, ZP3, MYD88, SOCS3, RORA, CYLD, JAK2, S…	PTGIS, ADORA1, CNR1, CFI, HGF, MACIR, SERPINF1, CDK19, C5, CCN4, IL17D, HYAL2, AGT, PROS1, APPL1, APPL2, CLU, LRRK2, CTSC, MGST2, ADCY7, BST1, IL17RB, PDCD4, CLOCK, CD46, ADAMTS12, CCN3, DROSHA, MVK, NAPEPLD, TLR6, SOD1, PHB, PBK, PPARG, GPRC5B, PARK7, CD59, C4A, APOD, GPX4, ATM, TMSB4X, ZYX, VPS35, GPER1, SOCS5, CALCRL, ANXA1, MDK
GO:0002833	positive regulation of response to bioti...	29	3	0.1	416	0.00011	0.0697	0.00774648	1	Any process that activates or increases the frequency, rate, or extent of a response to biotic stimulus	2.76292	-0.390121	ACOD1, DHX58, DDX60, CD274, IL12A, RIPK2, NLRP10, NECTIN2, TRAF6, LRSAM1, OPTN, PUM1, CYBA, ZCCHC3, ANKRD17, BMP6	PRKCA, F2RL1, UNC13B, MAPK3
GO:0050706	regulation of interleukin-1 beta secreti...	29	3	0.1	226	0.00011	0.02789	0.00774648	1	Any process that modulates the frequency, rate or extent of the regulated release of interleukin-1 beta from a cell	3.11142	-0.318144	CCL3, TNFAIP3, NOD2, LGALS9, CCR7, RIPK2, ZC3H12A, NLRP3, PML, PANX1, GSDMD, NLRP1, SERPINB1, P2RX7, WNT5A, CASP1, FOXP1	FZD5, ARG2, HMGB1
GO:0043902	positive regulation of multi-organism pr...	151	5	0.5	925	0.00013	0.28463	0.00909091	1	Any process that activates or increases the frequency, rate or extent of a multi-organism process, a process in which an organism has an effect on another organism of the same or different species	4.48217	-1.29375	CCL5, ACOD1, IFIT1, NR5A2, DHX58, DDX60, LGALS9, RIPK2, P2RY1, JUN, INHBA, TRIM21, ZP3, ADAR, POMZP3, TRIM38, NLRP10, TRIM11, TRAF6, EP300, NELFA, LRSAM1, CFAP69, OPTN, PDE3A, ZNF502, CCNT1, PUM1, CYBA, ZCCHC3, ANKRD17, BMP6, CHD1, HYAL3, SUPT5H, GTF2F1, LHFPL2, SYDE1, CHMP4B	PDE5A, PRKCA, ADARB1, PLCB1, OXTR, PC, POLR2L, CSF1R, INHBB, F2RL1, HACD3, UNC13B, TOP2A, CHMP3, ANXA2, LEF1, CACNA1H, DDB1, NUCKS1, POLR2B, TOP2B, HDAC2, PPIA, CFL1, MDFIC, TARBP2, PABPC1, CD4, SMURF2, MAPK3, VPS4A, SIRT2, NOTCH1, POLR2F, PLB1, POLR2E, CNOT7
GO:0010941	regulation of cell death	1280	13	4.23	1574	0.00014	1	0.00972222	1	Any process that modulates the rate or frequency of cell death. Cell death is the specific activation or halting of processes within a cell so that its vital functions markedly cease, rather than simply deteriorating gradually over time, which culminates in cell death	7.19261	-3.16032	IFNB1, CCL5, ACTN2, CCL3, FLT4, CXCL10, IFIT2, GPR37L1, TNF, PTGS2, IFIT3, TNFAIP3, CD38, CSF2, TRAF1, IFI6, BIRC3, IL6, IL1A, NR4A3, SERPINB2, TNFSF10, IRF7, HCAR2, ATF3, PMAIP1, TNFSF18, EFNA1, KLF4, NR4A2, ADORA2A, NOD2, BCL2A1, WT1, EGR1, BTC, INHBE, CSF3, LGALS9, TNFSF15, EGR3, PELI1, CHEK2, NTRK1, ADAM8, CCR7, IRF5, SOD2, HLA-F, CD274, GATA6, NFKBIA, NFKB1, IL12A, NKX3-1, IL1B, ICAM1, TSLP,…	FGFR2, TNFRSF10D, FAIM2, KIT, MAPT, MAP2K6, DRD2, RGCC, PDE1A, ID1, POU3F3, GAS1, SLC40A1, PTGIS, ACOX2, OSR1, FRZB, GDF5, HSPB6, OLFM1, ACTC1, KRT18, F2R, MSTN, ADORA1, ITGA4, DAPK1, CNR1, BMP4, SORL1, CRYAB, CD36, NTRK2, SORT1, ZMAT3, HGF, SOX9, ERBB3, PRKCA, NACC2, MPV17L, SERPINF1, RASSF2, CDK19, CD248, SMO, CLN8, ARHGEF4, NQO1, SFRP2, AR, ITGA6, EGLN3, RNF157, URI1, TMEM14A, GDF11, TRIM2, ID…
GO:0009597	detection of virus	6	2	0.02	16	0.00016	0.00016	0.0106667	0.0888889	The series of events in which a stimulus from a virus is received and converted into a molecular signal	1.75115	1.75115	IFIH1, DDX58, TLR3, ZCCHC3	SERINC5, SERINC3
GO:0032020	ISG15-protein conjugation	6	2	0.02	17	0.00016	0.00016	0.0106667	0.0888889	The covalent addition to a protein of ISG15, a ubiquitin-like protein	2.50903	2.50903	HERC5, ISG15, UBE2L6, UBA7, UBE2E1
GO:0039533	regulation of MDA-5 signaling pathway	6	2	0.02	1575	0.00016	1	0.0106667	1	Any process that modulates the frequency, rate or extent of the series of molecular signals generated as a consequence of the cytoplasmic pattern recognition receptor (PRR) MDA-5 (also known as IFIH1) binding to viral RNA	1.21797	1.21797	DHX58, DDX60, ANKRD17	TKFC
GO:1900246	positive regulation of RIG-I signaling p...	6	2	0.02	18	0.00016	0.00016	0.0106667	0.0888889	Any process that activates or increases the frequency, rate or extent of RIG-I signaling pathway	1.56412	1.56412	DHX58, DDX60, PUM1, ZCCHC3, ANKRD17
GO:2000501	regulation of natural killer cell chemot...	6	2	0.02	1576	0.00016	1	0.0106667	1	Any process that modulates the frequency, rate or extent of natural killer cell chemotaxis	4.58571	4.58571	CCL5, CCL4, CCL3, CCL7, CCL2	CXCL14
GO:0006915	apoptotic process	1484	14	4.9	1221	0.00016	0.53681	0.0106667	1	A programmed cell death process which begins when a cell receives an internal (e.g. DNA damage) or external signal (e.g. an extracellular death ligand), and proceeds through a series of biochemical events (signaling pathway phase) which trigger an execution phase. The execution phase is the last step of an apoptotic process, and is typically characterized by rounding-up of the cell, retraction of…	7.13773	-3.07946	IFNB1, CCL5, ACTN2, CCL3, FLT4, CXCL10, IFIT2, TNF, PTGS2, IFIT3, TNFAIP3, CD38, MX1, CSF2, TRAF1, IFI6, BIRC3, IL6, IL1A, NR4A3, SERPINB2, TNFSF10, IRF7, HCAR2, CECR2, ATF3, IL33, PMAIP1, TNFSF18, TNFRSF9, EFNA1, KLF4, NR4A2, ADORA2A, PPP1R15A, NOD2, IRF1, BCL2A1, XAF1, WT1, EGR1, PLSCR1, IFI27, BTC, CHAC1, INHBE, LGALS9, CSRNP1, TNFSF15, EGR3, CHEK2, TLR2, NTRK1, ADAM8, CCR7, IRF5, IL24, SOD2, …	FGFR2, TNFRSF10D, FAIM2, MAPT, MAP2K6, FGFR3, PRUNE2, RGCC, PDE1A, ID1, POU3F3, GAS1, SLC40A1, PTGIS, OSR1, FRZB, GDF5, SCN2A, HSPB6, SHC4, OLFM1, ACTC1, KRT18, F2R, MSTN, ADORA1, ITGA4, DAPK1, CNR1, BMP4, CRYAB, NTRK2, TMEM117, SORT1, FZD5, ZMAT3, HGF, SOX9, ERBB3, PRKCA, NACC2, ADARB1, MPV17L, RASSF2, PEG10, CDK19, CD248, SMO, CLN8, ARHGEF4, NQO1, SFRP2, AR, ITGA6, UBE4B, EGLN3, RNF157, URI1, T…
GO:0050704	regulation of interleukin-1 secretion	33	3	0.11	299	0.00017	0.04004	0.0112583	1	Any process that modulates the frequency, rate or extent of the regulated release of interleukin-1 from a cell	3.22382	-0.459562	CCL3, TNFAIP3, NOD2, LGALS9, CCR7, RIPK2, ZC3H12A, SAA1, NLRP3, PML, NLRP10, PANX1, GSDMD, NLRP1, SERPINB1, P2RX7, WNT5A, CASP1, FOXP1	FZD5, GAS6, ARG2, HMGB1
GO:0070423	nucleotide-binding oligomerization domai...	34	3	0.11	477	0.00019	0.08421	0.0124183	1	Any series of molecular signals generated as a consequence of binding to a nucleotide-binding oligomerization domain containing (NOD) protein	2.83537	-0.58418	TNFAIP3, BIRC3, IRAK2, NOD2, NFKBIA, INAVA, RIPK2, CYLD, BIRC2, TAB2, HSPA1B, RELA, TRAF6, HSPA1A, UBC	MAP2K6, PTPN22
GO:0050715	positive regulation of cytokine secretio...	88	4	0.29	1577	0.00019	1	0.0124183	1	Any process that activates or increases the frequency, rate or extent of the regulated release of cytokines from a cell	4.62947	-1.58793	CCL3, TNF, IFIH1, DDX58, IL1A, MMP12, IL33, NOD2, LGALS9, TLR2, CD274, IL1B, TSLP, RIPK2, XBP1, SAA1, CD34, NLRP3, MMP8, PTGER4, TNFRSF14, IL4R, NLRP10, RASGRP1, PANX1, SRC, GSDMD, SELENOK, NLRP1, TWIST1, CD58, ABL1, P2RX7, WNT5A, IRF3, TLR1, CASP1	DRD2, RGCC, F2R, PTPN22, FZD5, POSTN, C5, HTR2B, HYAL2, CSF1R, F2RL1, LRRK2, PRKCZ, SCAMP5, IL17RB, HMGB1, MAVS, MAPK3, MDK
GO:0035872	nucleotide-binding domain, leucine rich ...	35	3	0.12	485	0.0002	0.08709	0.012987	1	A series of molecular signals generated as a consequence of a nucleotide-binding domain, leucine rich repeat containing receptor (NLR) binding to one of its physiological ligands. NLRs are cytoplasmic receptors defined by their tripartite domain architecture that contains: a variable C-terminus, a middle nucleotide-binding domain, and a LRR domain that is variable in the repeats composition and n…	2.83537	-0.58418	TNFAIP3, BIRC3, IRAK2, NOD2, NFKBIA, INAVA, RIPK2, CYLD, BIRC2, TAB2, HSPA1B, RELA, TRAF6, HSPA1A, UBC	MAP2K6, PTPN22
GO:0032675	regulation of interleukin-6 production	91	4	0.3	188	0.00022	0.02023	0.0140127	1	Any process that modulates the frequency, rate, or extent of interleukin-6 production	4.5502	-1.31923	IL36G, TNF, IFIH1, TNFAIP3, DDX58, IL6, IL33, NOD2, LGALS9, TLR2, IL36RN, INAVA, IL1B, TSLP, RIPK2, XBP1, ZC3H12A, TLR3, CEBPB, BANK1, MMP8, TICAM1, MYD88, ARHGEF2, CX3CL1, EREG, NLRP10, TNFSF4, IRAK3, TRAF6, IL1RN, SELENOK, IL6R, MAPK13, CYBA, TWIST1, KLF2, P2RX7, WNT5A, TLR1	F2R, CD36, PTPN22, HGF, IL17D, GAS6, HYAL2, IL36B, F2RL1, RAB7B, CAPN2, SPON2, PTPN11, HMGB1, TLR6, ARRB1, IL27RA, MAVS, APP, SOCS5
GO:0035747	natural killer cell chemotaxis	7	2	0.02	1578	0.00022	1	0.0140127	1	The directed movement of a natural killer cell guided by a specific chemical concentration gradient. Movement may be towards a higher concentration (positive chemotaxis) or towards a lower concentration (negative chemotaxis)	4.01338	4.01338	CCL5, CCL4, CCL3, CCL7, CCL2, PIK3CD	CXCL14
GO:0048518	positive regulation of biological proces...	4448	26	14.68	1414	0.00022	0.83442	0.0140127	1	Any process that activates or increases the frequency, rate or extent of a biological process. Biological processes are regulated by many means; examples include the control of gene expression, protein modification or interaction with a protein or substrate molecule	8.60585	-3.57057	IFNL3, IFNB1, CCL5, ACTN2, CCL3L1, ACOD1, IFNL2, CCL4, CCL3, FLT4, RSAD2, IFNL1, CCL4L2, LRP2, LCP2, CXCL11, KCNA1, HOXB9, IL10RA, CXCL10, IFIT2, IL36G, GPR37L1, TNF, IFITM1, KRT17, GBP5, IFIH1, IFIT1, ISG15, PTGS2, RAET1L, TNFAIP3, CD38, GRIP2, CSF2, TRAF1, DDX58, TNFSF13B, NR5A2, BIRC3, IL6, ZFHX2, AIRE, IL1A, MMP12, NR4A3, NOCT, BHLHA15, EGR2, ACHE, TNFSF10, PIK3AP1, IRF7, DHX58, HCAR2, ATF3, …	FGFR2, ADRA2C, TRIL, GPM6B, PADI2, KIT, FABP3, CHRM3, SESN3, DKK2, NANOS1, CCDC3, VIPR1, MAPT, SEMA3E, CACNG4, EPHB3, LRRN1, ADRA2A, SCUBE3, TMEM100, MAP2K6, SAMD5, FGFR3, CXCL14, CMKLR1, MRAP2, DRD2, RGCC, NPAS3, ID1, POU3F3, PBX1, ANGPT2, FHL1, SLITRK5, RGS4, PDGFD, LGR6, LGR5, ROR1, SLC40A1, PTGIS, NPR3, DRD1, ACOX2, GPD1L, OSR1, TMOD2, ATP1B1, ID4, FLRT3, PDE5A, SULF2, FRZB, ABCC4, RNF112, GD…
GO:0048534	hematopoietic or lymphoid organ developm...	660	9	2.18	669	0.00023	0.14794	0.014557	1	The process whose specific outcome is the progression of any organ involved in hematopoiesis (also known as hemopoiesis) or lymphoid cell activation over time, from its formation to the mature structure. Such development includes differentiation of resident cell types (stromal cells) and of migratory cell types dependent on the unique microenvironment afforded by the organ for their proper differ…	6.37214	-2.44801	IFNB1, CCL3, RSAD2, IFNL1, HEATR9, TNF, ISG15, CSF2, IL6, AIRE, BATF2, HERC6, NR4A3, KRT75, IRF7, IL11, CD83, NFKB2, KLF4, IRF1, EGR1, CSF3, LGALS9, EGR3, TLR2, NTRK1, ADAM8, CCR7, IL15, LIF, IL23A, RELB, NFKBIA, IL12A, RIPK2, NFKBIZ, ZFP36, CCR1, TCIM, NFATC2, DHRS2, PLCG2, XBP1, VNN1, BATF3, JUNB, KLF10, ZC3H12A, MMP9, H3C6, IL34, IL7R, CD34, LRP5L, PRDM1, NLRP3, STAT1, RET, FOS, LMO2, TLR3, SN…	FGFR2, KIT, EPHB3, PBX1, MFAP5, SLC40A1, ITGA4, BMP4, PTPN22, FZD5, TOX, PRKCA, RASSF2, CD248, RPL22, PIR, SOX6, SFRP2, ROGDI, PRXL2A, PDGFRA, ANGPT1, ADGRF5, CCN4, NHEJ1, IL17D, H3-3A, GAS6, MYL9, CD109, AGPAT5, TGFB2, FAM210B, LRP5, FBN1, ID2, HYAL2, TGFBR1, TCTA, LEPR, KAT2B, WDR1, ATP11C, ITPKB, INHA, VSIR, ITGB1, CSF1R, CTNNBIP1, CDKN1C, F2RL1, G6PD, PRKDC, PARP1, PPARGC1B, MECOM, CASP3, LFN…
GO:0012501	programmed cell death	1539	14	5.08	1262	0.00024	0.5969	0.0150943	1	A process which begins when a cell receives an internal or external signal and activates a series of biochemical events (signaling pathway). The process ends with the death of the cell	7.17208	-3.18904	IFNB1, CCL5, ACTN2, CCL3, FLT4, CXCL10, IFIT2, TNF, KRT17, PTGS2, IFIT3, TNFAIP3, CD38, MX1, CSF2, TRAF1, IFI6, BIRC3, IL6, IL1A, NR4A3, SERPINB2, TNFSF10, KRT75, IRF7, HCAR2, CECR2, ATF3, IL33, PMAIP1, TNFSF18, TNFRSF9, EFNA1, KLF4, NR4A2, ADORA2A, PPP1R15A, NOD2, IRF1, BCL2A1, XAF1, WT1, EGR1, PLSCR1, IFI27, BTC, CHAC1, INHBE, LGALS9, CSRNP1, TNFSF15, EGR3, PELI1, CHEK2, TLR2, NTRK1, ADAM8, CCR…	FGFR2, TNFRSF10D, FAIM2, KIT, MAPT, MAP2K6, FGFR3, PRUNE2, RGCC, PDE1A, ID1, POU3F3, GAS1, SLC40A1, PTGIS, OSR1, FRZB, GDF5, SCN2A, HSPB6, SHC4, FLG, OLFM1, ACTC1, KRT18, F2R, MSTN, ADORA1, ITGA4, DAPK1, CNR1, BMP4, CRYAB, NTRK2, TMEM117, SORT1, FZD5, ZMAT3, HGF, SOX9, ERBB3, PRKCA, NACC2, ADARB1, MPV17L, RASSF2, PEG10, CDK19, CD248, SMO, PPL, CLN8, ARHGEF4, NQO1, SFRP2, AR, ITGA6, UBE4B, EGLN3, …
GO:0032635	interleukin-6 production	97	4	0.32	206	0.00028	0.0236	0.0172619	1	The appearance of interleukin-6 due to biosynthesis or secretion following a cellular stimulus, resulting in an increase in its intracellular or extracellular levels	4.5502	-1.31923	IL36G, TNF, IFIH1, TNFAIP3, DDX58, IL6, IL33, NOD2, LGALS9, TLR2, IL36RN, INAVA, IL1B, TSLP, RIPK2, XBP1, ZC3H12A, TLR3, CEBPB, BANK1, MMP8, TICAM1, MYD88, ARHGEF2, BCL10, CX3CL1, EREG, NLRP10, TNFSF4, IRAK3, TRAF6, IL1RN, TMEM106A, SELENOK, IL6R, MAPK13, CYBA, TWIST1, KLF2, P2RX7, WNT5A, IL18, TLR1, AZI2	F2R, CD36, PTPN22, HGF, IL17D, GAS6, HYAL2, IL36B, F2RL1, RAB7B, CAPN2, SPON2, PTPN11, HMGB1, TLR6, ARRB1, IL27RA, MAVS, APP, SOCS5
GO:0035556	intracellular signal transduction	2204	17	7.28	1275	0.00029	0.61152	0.0172619	1	The process in which a signal is passed on to downstream components within the cell, which become activated themselves to further propagate the signal and finally trigger a change in the function or state of the cell	8.48519	-3.38506	IFNL3, IFNB1, CCL5, ACTN2, CCL3L1, IFNL2, CCL4, CCL3, FLT4, IFNL1, CCL4L2, LCP2, CXCL11, IL10RA, CXCL10, IL36G, GPR37L1, TNF, IFIH1, PTGS2, TNFAIP3, RND1, CSF2, DDX58, NR5A2, IFI6, BIRC3, IL6, BHLHA15, TNFSF10, PIK3AP1, IRF7, DHX58, ATF3, PMAIP1, PIK3R5, TNFSF18, IL11, EFNA1, IRAK2, NFKB2, KLF4, BST2, CXCL8, ADORA2A, PPP1R15A, NOD2, PARP14, DDX60, NR1D1, RHEBL1, BCL2A1, CCL7, CCL8, BTC, CHAC1, IN…	FGFR2, IL17RD, ADRA2C, KIT, SESN3, RCAN2, MAPT, RAB26, ADRA2A, TMEM100, MAP2K6, SAMD5, FGFR3, CMKLR1, MRAP2, DRD2, RGCC, ID1, RGS4, PDGFD, LGR5, ROR1, NPR3, DRD1, GPD1L, ATP1B1, PDE5A, GDF5, RAB40B, SCN2A, SHC4, MYORG, AKAP6, S100A4, ARHGDIB, RAB4A, SIPA1L2, RHOBTB1, GFRA1, CAPS, F2R, MSTN, PIK3C2B, ADORA1, ADCY1, IGFBP5, DAPK1, ASB2, PLCH2, GSTM2, CDON, PLCE1, PRAG1, SGCD, ARHGAP28, BMP4, SORL1,…
GO:0033033	negative regulation of myeloid cell apop...	8	2	0.03	1579	0.00029	1	0.0172619	1	Any process that stops, prevents, or reduces the frequency, rate, or extent of a myeloid cell apoptotic process	1.94745	1.94745	CCL5, IRF7, NOD2, BCL2	ITPKB, MAEA
GO:0035457	cellular response to interferon-alpha	8	2	0.03	19	0.00029	0.00029	0.0172619	0.142857	Any process that results in a change in state or activity of a cell (in terms of movement, secretion, enzyme production, gene expression, etc.) as a result of an interferon-alpha stimulus. Interferon-alpha is a type I interferon	1.31252	1.31252	IFIT2, IFIT3	GAS6
GO:0072641	type I interferon secretion	8	2	0.03	1580	0.00029	1	0.0172619	1	The regulated release of type I interferon from a cell	1.79808	1.79808	IFIH1, DDX58, MMP12	HMGB1, MAVS
GO:0072642	interferon-alpha secretion	8	2	0.03	1581	0.00029	1	0.0172619	1	The regulated release of interferon-alpha from a cell	1.79808	1.79808	IFIH1, DDX58, MMP12	HMGB1, MAVS
GO:1902739	regulation of interferon-alpha secretion	8	2	0.03	1582	0.00029	1	0.0172619	1	Any process that modulates the frequency, rate or extent of interferon-alpha secretion	1.79808	1.79808	IFIH1, DDX58, MMP12	HMGB1, MAVS
GO:1902741	positive regulation of interferon-alpha ...	8	2	0.03	20	0.00029	0.00029	0.0172619	0.142857	Any process that activates or increases the frequency, rate or extent of interferon-alpha secretion	1.79808	1.79808	IFIH1, DDX58, MMP12	HMGB1, MAVS
GO:2000109	regulation of macrophage apoptotic proce...	8	2	0.03	1583	0.00029	1	0.0172619	1	Any process that modulates the frequency, rate or extent of macrophage apoptotic process	2.04881	2.04881	CCL5, IRF7, NOD2, SIRT1	TCP1
GO:0051239	regulation of multicellular organismal p...	2207	17	7.29	1470	0.0003	0.91508	0.0176471	1	Any process that modulates the frequency, rate or extent of a multicellular organismal process, the processes pertinent to the function of a multicellular organism above the cellular level; includes the integrated processes of tissues and organs	7.47455	-3.61636	IFNB1, ACOD1, CCL3, FLT4, RSAD2, IFNL1, LRP2, KCNA1, CXCL10, HERC5, IL36G, GPR37L1, TNF, IFITM1, KRT17, GBP5, IFIH1, ISG15, PTGS2, TNFAIP3, CD38, CSF2, DDX58, BIRC3, IL6, ZFHX2, IL1A, MMP12, TYMP, NR4A3, NOCT, SERPINB2, OAS2, EGR2, ACHE, IRF7, DHX58, HCAR2, IL33, GCH1, EFNA1, CD83, NFKB2, KLF4, BST2, CXCL8, SPX, NR4A2, ADORA2A, NOD2, IRF1, MEFV, DDX60, EBI3, NR1D1, WT1, EGR1, CSF3, PLEKHA4, LGALS…	FGFR2, ASPN, ADRA2C, TRIL, GPM6B, KIT, CHRM3, KCNIP1, MAPT, SEMA3E, CACNG4, EPHB3, LRRN1, ADRA2A, TMEM100, MAP2K6, CMKLR1, DRD2, RGCC, ID1, PBX1, ANGPT2, SLITRK5, RGS4, PDGFD, PTGDS, ADAMTS5, ROR1, PTGIS, NPR3, GPD1L, OSR1, ATP1B1, ID4, FLRT3, KCND2, PDE5A, SULF2, FRZB, RNF112, GDF5, CLSTN2, HSPB6, SYNDIG1, LZTS1, MGP, AKAP6, ARHGDIB, OLFM1, BRINP1, POU3F2, F2R, MSTN, TENM3, ADORA1, SCN4B, IGFBP5…
GO:0045824	negative regulation of innate immune res...	40	3	0.13	21	0.0003	0.0003	0.0176471	0.142857	Any process that stops, prevents, or reduces the frequency, rate or extent of the innate immune response	3.79464	-0.556644	ACOD1, TNFAIP3, MMP12, DHX58, PARP14, LGALS9, HLA-F, SAMHD1, SERPINB9, NMI, HLA-E, HLA-G, NLRC5, ADAR, TRAFD1, SERPING1, IFI16, DUSP10, IRAK3, PTPN2, CACTIN, MUL1	DRD2, PPARG, CNOT7
GO:0001961	positive regulation of cytokine-mediated...	41	3	0.14	92	0.00033	0.00728	0.0192982	0.790323	Any process that activates or increases the frequency, rate or extent of a cytokine mediated signaling pathway	2.62412	-0.437571	MMP12, IRF7, PARP14, PARP9, TSLP, RIPK2, IKBKE, IL1R1, CSF1, NLRC5, CREBRF, IL7, TRAF2, HSPA1B, HSPA1A, CASP4, HPX, RIPK1, WNT5A, ADAM17, IRF3, CASP1, CPNE1	PRKN, GAS6, MAVS
GO:0048522	positive regulation of cellular process	3994	24	13.18	1058	0.00035	0.39165	0.0203488	1	Any process that activates or increases the frequency, rate or extent of a cellular process, any of those that are carried out at the cellular level, but are not necessarily restricted to a single cell. For example, cell communication occurs among more than one cell, but occurs at the cellular level	8.17366	-3.43401	IFNB1, CCL5, ACTN2, CCL3L1, ACOD1, CCL4, CCL3, FLT4, RSAD2, IFNL1, CCL4L2, LRP2, LCP2, CXCL11, KCNA1, HOXB9, IL10RA, CXCL10, IFIT2, IL36G, GPR37L1, TNF, IFITM1, KRT17, GBP5, IFIH1, ISG15, PTGS2, TNFAIP3, CD38, GRIP2, CSF2, DDX58, TNFSF13B, NR5A2, BIRC3, IL6, ZFHX2, AIRE, IL1A, MMP12, NR4A3, NOCT, BHLHA15, EGR2, ACHE, TNFSF10, PIK3AP1, IRF7, DHX58, HCAR2, ATF3, ZC3HAV1, IL33, PMAIP1, PIK3R5, MYLK3…	FGFR2, ADRA2C, PADI2, KIT, FABP3, SESN3, DKK2, NANOS1, CCDC3, VIPR1, MAPT, SEMA3E, CACNG4, EPHB3, LRRN1, ADRA2A, SCUBE3, TMEM100, MAP2K6, SAMD5, FGFR3, CXCL14, CMKLR1, MRAP2, DRD2, RGCC, NPAS3, ID1, POU3F3, PBX1, SLITRK5, RGS4, PDGFD, LGR6, LGR5, ROR1, SLC40A1, PTGIS, DRD1, ACOX2, OSR1, TMOD2, ATP1B1, ID4, FLRT3, PDE5A, SULF2, FRZB, ABCC4, RNF112, GDF5, CLSTN2, SYNDIG1, SHC4, MYORG, SORBS1, AKAP6…
GO:0002720	positive regulation of cytokine producti...	43	3	0.14	94	0.00037	0.00763	0.0213873	0.811702	Any process that activates or increases the frequency, rate, or extent of cytokine production that contributes to an immune response	3.57603	-0.808961	RSAD2, DDX58, IL6, NR4A3, NOD2, HLA-F, IL1B, NLRP3, HLA-E, IL1R1, TICAM1, HLA-G, TNFRSF14, IL18R1, BCL10, TRAF2, TNFSF4, B2M, TRAF6, WNT5A, IL18	CD36, FZD5, F2RL1, PRKCZ, SPON2, MAVS, GPRC5B, MAPK3
GO:0070424	regulation of nucleotide-binding oligome...	9	2	0.03	171	0.00038	0.01915	0.0218391	1	Any process that modulates the frequency, rate, or extent of a nucleotide-binding oligomerization domain containing (NOD) pathway	1.26412	1.26412	TNFAIP3, BIRC3, BIRC2, HSPA1B, HSPA1A	PTPN22
GO:0071407	cellular response to organic cyclic comp...	421	7	1.39	582	0.0004	0.11622	0.0228571	1	Any process that results in a change in state or activity of a cell (in terms of movement, secretion, enzyme production, gene expression, etc.) as a result of an organic cyclic compound stimulus	6.63044	-2.02837	IFNB1, CCL5, ACOD1, CCL3, TNF, IFIH1, IFIT1, PTGS2, DDX58, NR5A2, NR4A3, KLF4, NR4A2, NOD2, NR1D1, WT1, CYP1A1, EGR1, CHEK2, IL15, CYP27B1, NFKB1, NKX3-1, IL1B, ICAM1, NR4A1, FOXA1, BMP2, ZFP36, CCL2, P2RY1, DDIT4, GJB2, ZC3H12A, PDE4B, EZH2, STAT1, TLR3, MSX2, CYP7B1, KLF5, PDGFB, PDE2A, ZFP36L2, ESRRB, CEBPB, TIPARP, PER1, INHBA, ATP2B1, BMP7, STC1, ESR1, P2RX4, PIM1, RORB, ADCY8, DAXX, RORA, C…	PADI2, ID1, DRD1, AKAP6, MSTN, ADCY1, IGFBP5, GSTM2, BMP4, COLEC12, PGR, ADCY5, SERPINF1, SMO, NR2F2, PLPP1, GNG2, AR, ITGA6, URI1, ID3, PTCH1, ACTB, PRKN, CPS1, AKR1C3, EEF2K, FAM210B, PAQR8, SLC8A1, CASP6, PRMT2, GPAM, EFNA5, TMEM38A, DAG1, SHMT1, SKP2, CLU, YWHAH, PARP1, PPARGC1B, LRRK2, COL1A1, ATP2B4, CASP3, SRD5A1, SMYD3, PKD2, KANK2, IMPACT, CYP24A1, LRP6, PIAS2, HMGCS1, LRP8, SFRP1, PHEX,…
GO:0032940	secretion by cell	1050	11	3.47	650	0.00042	0.14068	0.0238636	1	The controlled release of a substance by a cell	6.70176	-2.83864	CCL5, ACTN2, CCL3, RSAD2, LCP2, TNF, GBP5, IFIH1, ISG15, TNFAIP3, CD38, GPR84, DDX58, TNFSF13B, EXOC3L4, IL6, IL1A, CTAGE1, MMP12, NR4A3, ACHE, TNFAIP2, HCAR2, IL33, TNFAIP6, IL11, BST2, ADORA2A, NOD2, NR1D1, CTSS, CCL8, LGALS9, STX11, VGF, TLR2, ADAM8, CCR7, C1QTNF1, ACP3, LIF, HLA-F, CD274, ADGRE2, NFKB1, IL36RN, CXCL1, NKX3-1, IL1B, TSLP, RIPK2, GBP1, C3AR1, P2RY1, CD40, CCR1, ERC2, PIM3, XBP1…	ADRA2C, PADI2, KIT, RAB26, ADRA2A, SNCAIP, DRD2, SELENOP, RGCC, ASIC1, DRD1, CRISPLD2, ABCC4, ILDR2, F2R, ADORA1, ADCY1, GCK, CNR1, SYT16, RIMS3, CD36, NTRK2, GM2A, PTPN22, FZD5, HGF, APBA1, CADPS, PRKCA, PCDH7, ADCY5, TSPOAP1, FRMPD3, DYSF, EGF, SYT15, POSTN, CNN2, SYTL5, IDH1, OXTR, METTL7A, SNCG, TRIM9, ISLR, SYNGR1, ARSB, PYGL, OXCT1, ANGPT1, PRRT2, VCL, C5, ACVR1C, PRKN, PREPL, CCN4, FTL, GA…
GO:0002819	regulation of adaptive immune response	109	4	0.36	243	0.00044	0.03032	0.0248588	1	Any process that modulates the frequency, rate, or extent of an adaptive immune response	5.13725	-0.818426	IFNB1, RSAD2, TNF, TNFAIP3, TNFSF13B, IL6, IRF7, IL33, IRF1, IL23A, HLA-F, CD274, IL12A, IL1B, RIPK2, NFKBIZ, CD40, ZC3H12A, IL7R, NLRP3, IL20RB, HLA-E, IL1R1, BCL6, HLA-G, ZP3, IL12RB1, TNFRSF14, HLA-B, IL18R1, HLA-A, IL4R, TNFRSF1B, HLA-C, DUSP10, NLRP10, TRAF2, SMAD7, TNFSF4, HLX, B2M, NFKBID, CLCF1, NECTIN2, TRAF6, SHLD3, APLF, LOXL3, ZBTB7B, IL6R, JAK3, STAT6, ADA, HPX, P2RX7, ATAD5, IL6ST, …	FZD5, TNFRSF13C, EIF2AK4, PRKCZ, ADCY7, HFE, HMGB1, PPP3CB, TFRC, IL27RA, STX7, CD4, MSH2, SOCS5, ANXA1, PARP3
GO:0008219	cell death	1639	14	5.41	1307	0.00046	0.6875	0.0258427	1	Any biological process that results in permanent cessation of all vital functions of a cell. A cell should be considered dead when any one of the following molecular or morphological criteria is met: (1) the cell has lost the integrity of its plasma membrane; (2) the cell, including its nucleus, has undergone complete fragmentation into discrete bodies (frequently referred to as \apoptotic bodies…	7.21505	-3.21382	IFNB1, CCL5, ACTN2, CCL3, FLT4, CXCL10, IFIT2, GPR37L1, TNF, KRT17, PTGS2, IFIT3, TNFAIP3, CD38, MX1, CSF2, TRAF1, IFI6, BIRC3, IL6, IL1A, NR4A3, SERPINB2, TNFSF10, KRT75, IRF7, HCAR2, CECR2, ATF3, IL33, PMAIP1, TNFSF18, TNFRSF9, EFNA1, KLF4, NR4A2, ADORA2A, PPP1R15A, NOD2, IRF1, BCL2A1, XAF1, WT1, EGR1, PLSCR1, IFI27, BTC, CHAC1, INHBE, CSF3, LGALS9, CSRNP1, TNFSF15, EGR3, PELI1, CHEK2, TLR2, NT…	FGFR2, TNFRSF10D, FAIM2, KIT, MAPT, MAP2K6, FGFR3, SNCAIP, PRUNE2, DRD2, RGCC, PDE1A, ID1, POU3F3, GAS1, SLC40A1, PTGIS, ACOX2, OSR1, FRZB, RNF112, GDF5, SCN2A, HSPB6, SHC4, FLG, OLFM1, ACTC1, BRINP1, KRT18, F2R, MSTN, ADORA1, ITGA4, DAPK1, SGCD, CNR1, BMP4, SORL1, CRYAB, CD36, NTRK2, TMEM117, SORT1, FZD5, ZMAT3, HGF, SOX9, ERBB3, PRKCA, NACC2, ADARB1, MPV17L, SERPINF1, RASSF2, PEG10, CDK19, CD24…
GO:0071888	macrophage apoptotic process	10	2	0.03	1584	0.00047	1	0.026257	1	Any apoptotic process in a macrophage, a mononuclear phagocyte present in a variety of tissues	1.71124	1.71124	CCL5, IRF7, NOD2, SIRT1, IRF3	TCP1
GO:0043922	negative regulation by host of viral tra...	11	2	0.04	25	0.00057	0.00057	0.0316667	0.226923	Any process in which a host organism stops, prevents, or reduces the frequency, rate or extent of viral transcription	2.61906	1.67833	CCL5, CCL4, CCL3, JUN	HDAC1
GO:0010803	regulation of tumor necrosis factor-medi...	50	3	0.17	26	0.00059	0.00059	0.0322404	0.226923	Any process that modulates the rate or extent of the tumor necrosis factor-mediated signaling pathway. The tumor necrosis factor-mediated signaling pathway is the series of molecular signals generated as a consequence of tumor necrosis factor binding to a cell surface receptor	2.84822	-0.769697	TNF, TNFAIP3, TRAF1, BIRC3, RFFL, H2BC11, CYLD, BIRC2, TRAF2, HSPA1B, SPATA2, HSPA1A, TRADD, IKBKB, SPHK1, PIAS4, GPS2, CASP4, PTPN2, RBCK1, RIPK1, ADAM17, CASP1, CPNE1	CCDC3, PRKN, GAS6, F2RL1
GO:0032651	regulation of interleukin-1 beta product...	50	3	0.17	498	0.00059	0.09006	0.0322404	1	Any process that modulates the frequency, rate, or extent of interleukin-1 beta production	3.60668	-0.748157	CCL3, TNFAIP3, NOD2, MEFV, EGR1, LGALS9, CCR7, INAVA, RIPK2, ZC3H12A, NLRP3, S1PR3, JAK2, CX3CL1, IFI16, PML, PANX1, GSDMD, SPHK1, NLRP1, SERPINB1, P2RX7, WNT5A, CASP1, FOXP1	F2R, FZD5, HSPB1, ARG2, HMGB1, APP
GO:0043367	CD4-positive, alpha-beta T cell differen...	50	3	0.17	548	0.00059	0.10423	0.0322404	1	The process in which a relatively unspecialized T cell acquires specialized features of a mature CD4-positive, alpha-beta T cell	3.32537	-0.49505	RSAD2, IL6, CD83, LGALS9, IL23A, RELB, RIPK2, NFKBIZ, ZC3H12A, NLRP3, BCL6, PTGER4, IL12RB1, IL18R1, MYB, IL4R, RORA, GPR183, SMAD7, TNFSF4, BCL3, HLX, SH3RF1, NFKBID, LOXL3, ZBTB7B, RUNX1, JAK3, ZFPM1, RUNX3, SEMA4A, STAT6, RARA, IL18, FOXP1	PRKCZ, LEF1, ATP7A, HMGB1, TMEM98, SOCS5, ANXA1
GO:0071356	cellular response to tumor necrosis fact...	211	5	0.7	484	0.00061	0.08668	0.0331522	1	Any process that results in a change in state or activity of a cell (in terms of movement, secretion, enzyme production, gene expression, etc.) as a result of a tumor necrosis factor stimulus	6.96302	-1.40068	CCL5, CCL3L1, ACOD1, CCL4, CCL3, CCL4L2, TNF, TNFAIP3, TRAF1, TNFSF13B, BIRC3, TNFSF18, TNFRSF9, CXCL8, NR1D1, CCL7, CCL8, TNFSF15, CCL20, NFKBIA, NFKB1, NKX3-1, ICAM1, ZFP36, CCL2, GBP1, CD40, GBP2, ZC3H12A, PID1, STAT1, CD70, ZFP36L2, MAP3K14, GBP3, PSMB9, RFFL, H2BC11, TNFRSF14, NFE2L2, ARHGEF2, SMPD3, RORA, PSMB10, CYLD, JAK2, TNFRSF1B, CX3CL1, PSME2, ABCC2, BIRC2, CLDN1, HAS2, TRAF2, TNFSF4,…	CCDC3, KRT18, POSTN, PRKN, GAS6, KRT8, HYAL2, CHI3L1, TNFRSF13C, ACTN4, TNFRSF19, F2RL1, COL1A1, ASAH1, TNFRSF25, SFRP1, TNFSF12, THBS1, ADAMTS12, COMMD7, RPS3, PRPF8, ANKRD1, KAT2A, MAPK3, PSMD1, TMSB4X, TNFRSF21, GPER1
GO:0002467	germinal center formation	12	2	0.04	27	0.00069	0.00069	0.0368984	0.255556	The process in which germinal centers form. A germinal center is a specialized microenvironment formed when activated B cells enter lymphoid follicles. Germinal centers are the foci for B cell proliferation and somatic hypermutation	1.74837	0.593284	TNFAIP3, TNFSF13B, NFKB2, BCL6, BCL3, ADA, ADAM17	TNFRSF13C
GO:0002544	chronic inflammatory response	12	2	0.04	270	0.00069	0.03483	0.0368984	1	Inflammation of prolonged duration (weeks or months) in which active inflammation, tissue destruction, and attempts at repair are proceeding simultaneously. Although it may follow acute inflammation, chronic inflammation frequently begins insidiously, as a low-grade, smoldering, often asymptomatic response	2.58441	0.933532	CCL5, TNF, TNFAIP3, IDO1, VNN1, PTGES, VCAM1	GJA1, AHCY, THBS1
GO:0070431	nucleotide-binding oligomerization domai...	12	2	0.04	227	0.00069	0.02859	0.0368984	1	Any series of molecular signals generated as a consequence of binding to nucleotide-binding oligomerization domain containing 2 (NOD2)	1.93429	0.891018	TNFAIP3, NOD2, NFKBIA, INAVA, RIPK2, HSPA1B, RELA, HSPA1A	PTPN22
GO:0051090	regulation of DNA-binding transcription ...	336	6	1.11	222	0.00075	0.02642	0.0398936	1	Any process that modulates the frequency, rate or extent of the activity of a transcription factor, any factor involved in the initiation or regulation of transcription	4.89662	-2.23508	ACOD1, TNF, TNFAIP3, TRAF1, DDX58, IL6, NFKBIE, TNFSF18, IRAK2, NFKB2, KLF4, NOD2, RHEBL1, CSF3, LGALS9, PELI1, TLR2, NTRK1, ADAM8, NFKBIA, NFKB1, NKX3-1, IL1B, ICAM1, FOXA1, RIPK2, CD40, ZC3H12A, EZH2, DDIT3, NLRP3, CTH, TRIM14, FOS, TLR3, TRIM25, MSX2, JUN, PARP10, TICAM1, TRIM26, FZD4, BMP7, ESR1, TRIM21, BHLHE40, PIM1, SP100, MYD88, TRIM22, ADCY8, IL18R1, NLRC5, PLPP3, ARHGEF2, CEBPG, BCL10, …	KIT, CMKLR1, RGCC, ID1, MDFI, ROR1, PTGIS, CYTL1, ADCY1, CD36, SMO, RELN, AR, ID3, PTCH1, FZD2, GAS6, EPHA5, ID2, PRMT2, FLNA, CAT, HMOX1, RPS6KA5, AGT, ANXA3, CTNNBIP1, CLU, PPARGC1B, RAB7B, PKD2, COMMD6, ALK, EIF2AK4, PRKCZ, LRP6, LRP8, ENPP1, ANXA4, HIPK2, TSSK4, SRI, CLOCK, NPM1, TRAF5, TLR6, MTDH, G3BP2, TCF3, COMMD7, WFS1, KDM1A, PINK1, ARRB1, CARM1, RPS3, USP7, NKX2-2, HDAC2, RPS6KA4, CHP1…
GO:0046903	secretion	1128	11	3.72	725	0.00078	0.17628	0.0412698	1	The controlled release of a substance by a cell or a tissue	6.70176	-2.9724	CCL5, ACTN2, CCL3, RSAD2, LCP2, TNF, GBP5, IFIH1, ISG15, TNFAIP3, CD38, CSF2, GPR84, DDX58, TNFSF13B, EXOC3L4, IL6, IL1A, CTAGE1, MMP12, NR4A3, OAS2, ACHE, TNFAIP2, HCAR2, IL33, TNFAIP6, IL11, BST2, SPX, ADORA2A, NOD2, NR1D1, CTSS, CCL8, LGALS9, STX11, VGF, HRH2, TLR2, ADAM8, CCR7, C1QTNF1, ACP3, LIF, HLA-F, CD274, ADGRE2, NFKB1, IL36RN, CXCL1, NKX3-1, IL1B, TSLP, RIPK2, GBP1, C3AR1, P2RY1, CD40,…	ADRA2C, PADI2, KIT, CHRM3, RAB26, ADRA2A, MAP2K6, SNCAIP, DRD2, SELENOP, RGCC, ASIC1, NPR3, DRD1, CRISPLD2, ABCC4, PLA2G12A, ILDR2, F2R, ADORA1, ADCY1, GCK, CNR1, SYT16, RIMS3, CD36, NTRK2, GM2A, PTPN22, FZD5, HGF, APBA1, CADPS, ERBB3, PRKCA, PCDH7, ADCY5, TSPOAP1, FRMPD3, DYSF, EGF, SYT15, POSTN, CNN2, SYTL5, IDH1, OXTR, METTL7A, SNCG, TRIM9, ISLR, SYNGR1, ARSB, PYGL, OXCT1, CORIN, ANGPT1, PRRT2…
GO:0048245	eosinophil chemotaxis	13	2	0.04	28	0.00081	0.00081	0.0421875	0.27931	The movement of an eosinophil in response to an external stimulus	4.30496	1.81839	CCL5, CCL4, CCL3, CCL4L2, CCL7, CCL8, CCL2, CX3CL1, HRH1, CCL26	SCG2
GO:0140131	positive regulation of lymphocyte chemot...	13	2	0.04	1585	0.00081	1	0.0421875	1		3.06422	0.268212	CCL5, CCL4, CCL3, CCL7, TMEM102, PTK2B, OXSR1, WNT5A, ADAM17	CXCL14, ADAM10
GO:1904469	positive regulation of tumor necrosis fa...	13	2	0.04	29	0.00081	0.00081	0.0421875	0.27931		1.64095	-0.0262934	IFIH1, DDX58, LGALS9, MMP8, WNT5A	FZD5, LRRK2, MAVS
GO:0032652	regulation of interleukin-1 production	56	3	0.18	560	0.00082	0.1071	0.042487	1	Any process that modulates the frequency, rate, or extent of interleukin-1 production	3.60668	-0.872556	CCL3, TNFAIP3, NOD2, MEFV, EGR1, LGALS9, CCR7, INAVA, RIPK2, ZC3H12A, SAA1, NLRP3, S1PR3, JAK2, CX3CL1, IFI16, PML, NLRP10, PANX1, GSDMD, SPHK1, NLRP1, SERPINB1, P2RX7, WNT5A, CASP1, FOXP1	F2R, FZD5, GAS6, HSPB1, ARG2, HMGB1, HDAC2, APP, ANXA1
GO:0034612	response to tumor necrosis factor	226	5	0.75	531	0.00083	0.10077	0.0427835	1	Any process that results in a change in state or activity of a cell or an organism (in terms of movement, secretion, enzyme production, gene expression, etc.) as a result of a tumor necrosis factor stimulus	7.0111	-1.40068	CCL5, CCL3L1, ACOD1, CCL4, CCL3, CCL4L2, TNF, PTGS2, TNFAIP3, TRAF1, TNFSF13B, BIRC3, TNFSF18, TNFRSF9, GCH1, CXCL8, NR1D1, CCL7, CCL8, TNFSF15, CCL20, NFKBIA, NFKB1, NKX3-1, ICAM1, ZFP36, CCL2, GBP1, CD40, GBP2, ZC3H12A, PID1, STAT1, CD70, ZFP36L2, MAP3K14, GBP3, PSMB9, RFFL, H2BC11, TNFRSF14, NFE2L2, ARHGEF2, SMPD3, RORA, PSMB10, CYLD, JAK2, TNFRSF1B, CXCL16, CX3CL1, PSME2, ABCC2, BIRC2, CLDN1,…	CCDC3, KRT18, POSTN, PRKN, GAS6, KRT8, HYAL2, CHI3L1, TNFRSF13C, ACTN4, TNFRSF19, F2RL1, COL1A1, CASP3, ASAH1, TNFRSF25, SFRP1, ADAM9, ADAM10, TNFSF12, THBS1, ADAMTS12, COMMD7, RPS3, PRPF8, ANKRD1, KAT2A, MAPK3, PSMD1, TMSB4X, TNFRSF21, GPER1, ENDOG
GO:2000106	regulation of leukocyte apoptotic proces...	57	3	0.19	1586	0.00086	1	0.0441026	1	Any process that modulates the frequency, rate or extent of leukocyte apoptotic process	3.9786	-0.916546	CCL5, NR4A3, IRF7, HCAR2, EFNA1, NOD2, LGALS9, ADAM8, CCR7, CD274, IDO1, IL7R, BCL6, BCL10, NFKBID, FNIP1, LYN, JAK3, IRS2, ADA, PIK3CD, P2RX7, WNT5A, ADAM17, SIRT1, RAPGEF2, FOXP1	BMP4, SLC39A10, GAS6, ITPKB, SLC7A11, TP53, ARG2, PIK3CB, TCP1, ANXA1
GO:0030097	hemopoiesis	632	8	2.09	1018	0.0009	0.35991	0.0459184	1	The process whose specific outcome is the progression of the myeloid and lymphoid derived organ/tissue systems of the blood and other parts of the body over time, from formation to the mature structure. The site of hemopoiesis is variable during development, but occurs primarily in bone marrow or kidney in many adult vertebrates	6.37214	-2.27551	IFNB1, CCL3, RSAD2, IFNL1, HEATR9, TNF, ISG15, CSF2, IL6, AIRE, BATF2, HERC6, NR4A3, KRT75, IRF7, IL11, CD83, KLF4, IRF1, EGR1, CSF3, LGALS9, EGR3, TLR2, NTRK1, ADAM8, CCR7, IL15, LIF, IL23A, RELB, NFKBIA, IL12A, RIPK2, NFKBIZ, ZFP36, CCR1, TCIM, NFATC2, DHRS2, PLCG2, XBP1, VNN1, BATF3, JUNB, KLF10, ZC3H12A, MMP9, H3C6, IL34, IL7R, CD34, PRDM1, NLRP3, STAT1, FOS, LMO2, TLR3, SNX10, BTN2A2, JUN, B…	FGFR2, KIT, PBX1, MFAP5, ITGA4, BMP4, PTPN22, FZD5, TOX, PRKCA, RASSF2, RPL22, PIR, SOX6, SFRP2, ROGDI, PRXL2A, PDGFRA, ANGPT1, ADGRF5, CCN4, NHEJ1, IL17D, H3-3A, GAS6, MYL9, CD109, AGPAT5, TGFB2, FAM210B, FBN1, ID2, HYAL2, TCTA, LEPR, KAT2B, WDR1, ATP11C, ITPKB, INHA, VSIR, ITGB1, CSF1R, CTNNBIP1, CDKN1C, F2RL1, G6PD, PRKDC, PARP1, PPARGC1B, MECOM, CASP3, LFNG, RAB7B, TP53, EFNA4, KCNAB2, TOP2A,…
GO:1903530	regulation of secretion by cell	487	7	1.61	657	0.00095	0.14284	0.0482234	1	Any process that modulates the frequency, rate or extent of secretion by cell	5.96969	-2.49456	CCL5, CCL3, RSAD2, TNF, IFIH1, TNFAIP3, CD38, DDX58, IL6, IL1A, MMP12, ACHE, HCAR2, IL33, IL11, ADORA2A, NOD2, NR1D1, LGALS9, TLR2, ADAM8, CCR7, C1QTNF1, LIF, HLA-F, CD274, ADGRE2, IL36RN, NKX3-1, IL1B, TSLP, RIPK2, GBP1, P2RY1, CD40, PIM3, XBP1, ZC3H12A, SAA1, SOX11, CD34, LRP5L, NLRP3, SDC4, BTN2A2, HLA-E, BANK1, VEGFC, MMP8, INHBA, RAB9A, SYT7, PTGER4, HDAC9, ZP3, TNFRSF14, ADCY8, MYB, SMPD3, …	ADRA2C, RAB26, ADRA2A, SNCAIP, DRD2, RGCC, ASIC1, DRD1, F2R, ADORA1, ADCY1, GCK, CNR1, RIMS3, PTPN22, FZD5, APBA1, CADPS, PRKCA, ADCY5, SYT15, POSTN, OXTR, SNCG, TRIM9, OXCT1, ANGPT1, C5, ACVR1C, PRKN, PREPL, CCN4, GAS6, RAB3B, GJA1, RASL10B, HADH, TGFB2, LRP5, EPHA5, SEPTIN1, HTR2B, PFN2, TM7SF3, HYAL2, STX1B, EFNA5, HMOX1, AGT, INHA, MYO18A, WLS, CSF1R, MYH10, INHBB, F2RL1, BACE1, RIMS1, PFKFB2…
GO:0035710	CD4-positive, alpha-beta T cell activati...	61	3	0.2	633	0.00105	0.13475	0.0530303	1	The change in morphology and behavior of a CD4-positive, alpha-beta T cell resulting from exposure to a mitogen, cytokine, chemokine, cellular ligand, or an antigen for which it is specific	3.43728	-0.632903	RSAD2, IL6, CD83, LGALS9, IL23A, RELB, CD274, IL12A, RIPK2, NFKBIZ, ZC3H12A, NLRP3, BCL6, PTGER4, IL12RB1, IL18R1, MYB, IL4R, RORA, GPR183, SMAD7, TNFSF4, BCL3, HLX, SH3RF1, NFKBID, LOXL3, ZBTB7B, RUNX1, JAK3, ZFPM1, RUNX3, SEMA4A, STAT6, CD55, RARA, IL18, FOXP1	VSIR, PRKCZ, LEF1, ATP7A, ARG2, HMGB1, TMEM98, SOCS5, ANXA1
GO:0071222	cellular response to lipopolysaccharide	138	4	0.46	1587	0.00107	1	0.0534653	1	Any process that results in a change in state or activity of a cell (in terms of movement, secretion, enzyme production, gene expression, etc.) as a result of a lipopolysaccharide stimulus; lipopolysaccharide is a major component of the cell wall of gram-negative bacteria	6.63859	-1.17583	CCL5, ACOD1, CCL3, CXCL11, CXCL10, IL36G, CMPK2, TNF, TNFAIP3, CSF2, IL6, CXCL2, CXCL3, IRAK2, CXCL8, NOD2, NR1D1, CSF3, TLR2, IL24, CD274, NFKBIA, NFKB1, IL12A, CXCL5, IL36RN, CXCL1, IL1B, ICAM1, RIPK2, ZFP36, CCL2, XBP1, ZC3H12A, PDE4B, NLRP3, CXCL6, TNIP3, CEBPB, TICAM1, NFKBIB, PDE4D, BCL10, TNFRSF1B, CX3CL1, TRIM5, ABCC2, NFKBIL1, SBNO2, TNFSF4, SRC, RELA, LYN, TRAF6, IL1RN, ASS1, SIGIRR, TN…	CD36, PTPN22, PRKCA, CDK19, LDOC1, IL36B, CAPN2, VIM, PLSCR4, ADAM9, SCARB1, SPON2, PDCD4, HMGB1, RHOA, MTDH, TBXA2R, PRPF8, ANKRD1, CTR9, MAPK3, ABCA1
GO:0034134	toll-like receptor 2 signaling pathway	15	2	0.05	32	0.00108	0.00108	0.0534653	0.327273	Any series of molecular signals generated as a consequence of binding to toll-like receptor 2	2.66001	0.174201	ACOD1, TNFAIP3, PIK3AP1, TLR2, RIPK2, LYN, TNIP2, CYBA, MFHAS1, TLR1	F2RL1, TLR6
GO:0045063	T-helper 1 cell differentiation	15	2	0.05	33	0.00108	0.00108	0.0534653	0.327273	The process in which a relatively unspecialized T cell acquires the specialized features of a T-helper 1 (Th1) cell. A Th1 cell is a CD4-positive, alpha-beta T cell that has the phenotype T-bet-positive and produces interferon-gamma	1.22722	0.0451898	RELB, RIPK2, IL18R1, IL4R, TNFSF4, HLX, JAK3, SEMA4A, STAT6	LEF1, HMGB1, TMEM98, SOCS5, ANXA1
GO:0072677	eosinophil migration	15	2	0.05	1588	0.00108	1	0.0534653	1	The movement of an eosinophil within or between different tissues and organs of the body	4.6304	1.21106	CCL5, CCL4, CCL3, CCL4L2, CCL7, CCL8, ADAM8, CCL2, PTGER4, CX3CL1, HRH1, CCL26	SCG2
GO:0002718	regulation of cytokine production involv...	62	3	0.2	1589	0.0011	1	0.0541872	1	Any process that modulates the frequency, rate, or extent of cytokine production that contributes to an immune response	4.87923	-1.34259	IFNB1, RSAD2, TNF, DDX58, IL6, NR4A3, BST2, NOD2, HLA-F, IL1B, NLRP3, TLR3, HLA-E, IL1R1, TICAM1, BCL6, HLA-G, TNFRSF14, IL18R1, BCL10, TNFRSF1B, TRAF2, SMAD7, TNFSF4, B2M, IRAK3, TRAF6, JAK3, WNT5A, IL18	TRIL, CD36, FZD5, ANGPT1, TGFB2, HMOX1, F2RL1, PRKCZ, SPON2, HFE, MAVS, GPRC5B, MAPK3
GO:0014070	response to organic cyclic compound	658	8	2.17	592	0.00117	0.11944	0.0573529	1	Any process that results in a change in state or activity of a cell or an organism (in terms of movement, secretion, enzyme production, gene expression, etc.) as a result of an organic cyclic compound stimulus	6.81987	-2.4321	IFNB1, CCL5, ACOD1, CCL3, CXCL10, TNF, IFIH1, IFIT1, PTGS2, CD38, DDX58, NR5A2, IL6, NR4A3, PMAIP1, CD83, KLF4, NR4A2, ADORA2A, NOD2, NR1D1, WT1, CYP1A1, EGR1, PELI1, VGF, CHEK2, TLR2, IL15, FOSB, CYP27B1, NFKBIA, NFKB1, NKX3-1, IL1B, ICAM1, NR4A1, FOXA1, BMP2, RIPK2, ASNS, ZFP36, CCL2, P2RY1, KYNU, DDIT4, DUOX1, GJB2, JUNB, ZC3H12A, AQP3, PDE4B, EZH2, STAT1, FOS, TLR3, TRIM25, PTGES, NAMPT, MSX2…	PADI2, CACNG4, P2RX6, DRD2, ID1, ANGPT2, RGS4, DRD1, ABCC4, AKAP6, MMP15, MSTN, ADCY1, IGFBP5, GSTM2, CNR1, BMP4, CRYAB, CD36, HOMER2, COLEC12, PGR, ADCY5, EPHX1, BCHE, SERPINF1, SMO, POSTN, NR2F2, IDH1, PLPP1, NQO1, OXTR, GNG2, AR, ABCA3, ITGA6, URI1, ID3, NTRK3, PTCH1, ACTB, ABCD3, PRKN, CPS1, AKR1C3, EEF2K, ACACB, GJA1, TGFB2, FAM210B, PAQR8, TGFBR1, SLC8A1, CASP6, PRMT2, GPAM, EFNA5, SLIT3, C…
GO:0016579	protein deubiquitination	245	5	0.81	93	0.00119	0.00735	0.0580488	0.790323	The removal of one or more ubiquitin groups from a protein	3.85148	-1.08085	IFIH1, TNFAIP3, DDX58, USP18, BIRC3, IL33, NFKBIA, TNIP1, ZC3H12A, NLRP3, STAMBPL1, OTUD1, TNIP3, ESR1, TRIM21, USP54, PSMB9, PSMB10, CYLD, USP43, PSME2, BIRC2, INO80D, TRAF2, SMAD7, SHMT2, USP36, SMAD1, PSME1, TRAF6, CDC25A, SPATA2, USP37, PSMB8, EP300, OTUD4, EPOP, USP38, ATXN7, UIMC1, YOD1, INO80, MYSM1, USP49, STAMBP, TNIP2, OTUD7B, SUPT3H, USP15, PSMA6, TANK, USP11, USP42, USP10, RCE1, SART3…	AR, ACTB, PRKN, USP46, TGFBR1, KAT2B, SKP2, USP2, BABAM2, TP53, KDM1B, EIF3F, OTUB2, USP22, ABRAXAS1, USP34, ACTL6A, RHOA, USP9X, USP5, USP7, TAF9B, RUVBL1, SMURF2, PARK7, TOMM20, APC, KAT2A, USP13, MINDY2, PSMD1, USP48, BRCC3
GO:0071219	cellular response to molecule of bacteri...	143	4	0.47	1590	0.00122	1	0.0592233	1	Any process that results in a change in state or activity of a cell (in terms of movement, secretion, enzyme production, gene expression, etc.) as a result of a stimulus by molecules of bacterial origin such as peptides derived from bacterial flagellin	6.63859	-1.26456	CCL5, ACOD1, CCL3, CXCL11, CXCL10, IL36G, CMPK2, TNF, TNFAIP3, CSF2, IL6, CXCL2, CXCL3, IRAK2, CXCL8, NOD2, NR1D1, CSF3, TLR2, IL24, CD274, NFKBIA, NFKB1, IL12A, CXCL5, IL36RN, CXCL1, IL1B, ICAM1, RIPK2, ZFP36, CCL2, XBP1, ZC3H12A, PDE4B, NLRP3, CXCL6, TNIP3, CEBPB, TICAM1, NFKBIB, PDE4D, BCL10, TNFRSF1B, CX3CL1, TRIM5, ABCC2, NFKBIL1, SBNO2, TNFSF4, SRC, RELA, LYN, TRAF6, IL1RN, ASS1, SIGIRR, TN…	CD36, PTPN22, FZD5, PRKCA, CDK19, LDOC1, IL36B, CAPN2, VIM, PLSCR4, ADAM9, SCARB1, SPON2, PDCD4, HMGB1, RHOA, TLR6, MTDH, TBXA2R, PRPF8, ANKRD1, CTR9, MAPK3, SIRT2, ABCA1
GO:0010818	T cell chemotaxis	16	2	0.05	34	0.00124	0.00124	0.0596154	0.364706	The directed movement of a T cell in response to an external stimulus. A T cell is a type of lymphocyte whose defining characteristic is the expression of a T cell receptor complex	3.50599	0.162902	CCL5, CCL3, CXCL11, CXCL10, GPR183, CXCL16, TMEM102, CCL26, PIK3CD, OXSR1, WNT5A, ADAM17	SLC12A2, ADAM10
GO:0061081	positive regulation of myeloid leukocyte...	16	2	0.05	314	0.00124	0.04413	0.0596154	1	Any process that modulates the rate, frequency, or extent of the production of a cytokine that contributes to the immune response	1.48757	-0.363589	DDX58, NR4A3, TICAM1, HLA-G, BCL10, WNT5A	CD36, SPON2, MAVS, GPRC5B
GO:0051223	regulation of protein transport	511	7	1.69	689	0.00125	0.15977	0.0597156	1	Any process that modulates the frequency, rate or extent of the directed movement of a protein into, out of or within a cell, or between cells, by means of some agent such as a transporter or pore	6.05093	-2.23174	CCL5, CCL3, RSAD2, TNF, IFIH1, PTGS2, TNFAIP3, CD38, DDX58, IL6, IL1A, MMP12, ACHE, HCAR2, IL33, ADORA2A, NOD2, NR1D1, IFI27, LGALS9, TLR2, ADAM8, CCR7, CD274, IL36RN, IL1B, TSLP, RIPK2, GBP1, CD40, PIM3, XBP1, ZC3H12A, SAA1, CD34, LRP5L, PLK3, NLRP3, BTN2A2, HLA-E, BANK1, VEGFC, MMP8, SYT7, PTGER4, HDAC9, SP100, TNFRSF14, ADCY8, IL4R, BAIAP3, STX1A, JAK2, TNFRSF1B, CX3CL1, RHBDF2, SYTL4, PML, FR…	ADRA2C, ADRA2A, DRD2, RGCC, SH3TC2, F2R, GCK, CNR1, BMP4, SORL1, CD36, PTPN22, FZD5, PRKCA, ADCY5, SMO, POSTN, ZIC1, OXCT1, ANGPT1, C5, ACVR1C, PRKN, CCN4, GAS6, GJA1, HADH, TGFB2, LRP5, EPHA5, HTR2B, TM7SF3, HYAL2, TMEM30A, EFNA5, FLNA, SLC7A11, MYO18A, WLS, CSF1R, MYH10, INHBB, F2RL1, CEMIP, PFKFB2, LRRK2, TP53, UNC13B, PRKCZ, CDK5, ANXA4, MTCL1, SFRP1, IDH2, GLUL, LCP1, ADAM9, SLC25A6, PTPN14,…
GO:0032755	positive regulation of interleukin-6 pro...	65	3	0.21	620	0.00126	0.12934	0.0597156	1	Any process that activates or increases the frequency, rate, or extent of interleukin-6 production	4.28803	-1.07388	IL36G, TNF, IFIH1, DDX58, IL6, IL33, NOD2, LGALS9, TLR2, IL36RN, INAVA, IL1B, TSLP, RIPK2, XBP1, TLR3, MMP8, TICAM1, MYD88, ARHGEF2, EREG, NLRP10, TNFSF4, TRAF6, IL1RN, SELENOK, IL6R, MAPK13, CYBA, TWIST1, P2RX7, WNT5A, TLR1	F2R, CD36, IL17D, HYAL2, IL36B, F2RL1, RAB7B, SPON2, PTPN11, HMGB1, TLR6, MAVS, APP
GO:0046632	alpha-beta T cell differentiation	65	3	0.21	663	0.00126	0.1456	0.0597156	1	The process in which a precursor cell type acquires the specialized features of an alpha-beta T cell. An alpha-beta T cell is a T cell that expresses an alpha-beta T cell receptor complex	3.46846	-0.740618	RSAD2, IL6, CD83, IRF1, LGALS9, IL23A, RELB, RIPK2, NFKBIZ, ZC3H12A, PRDM1, NLRP3, BCL6, PTGER4, IL12RB1, IL18R1, MYB, PNP, IL4R, RORA, GPR183, SMAD7, TNFSF4, BCL3, HLX, SH3RF1, NFKBID, LOXL3, ZBTB7B, BCL2, RUNX1, JAK3, ZFPM1, RUNX3, SEMA4A, STAT6, ADA, ABL1, RARA, IL18, FOXP1	RPL22, ITPKB, PRKCZ, LEF1, ATP7A, HMGB1, RHOA, TMEM98, TCF7, SOCS5, ANXA1
GO:0051046	regulation of secretion	518	7	1.71	697	0.00135	0.16483	0.0636792	1	Any process that modulates the frequency, rate or extent of the controlled release of a substance from a cell or a tissue	5.96969	-2.57618	CCL5, CCL3, RSAD2, TNF, IFIH1, TNFAIP3, CD38, DDX58, IL6, IL1A, MMP12, OAS2, ACHE, HCAR2, IL33, IL11, SPX, ADORA2A, NOD2, NR1D1, LGALS9, TLR2, ADAM8, CCR7, C1QTNF1, LIF, HLA-F, CD274, ADGRE2, IL36RN, NKX3-1, IL1B, TSLP, RIPK2, GBP1, P2RY1, CD40, PIM3, XBP1, ZC3H12A, SAA1, SOX11, CD34, LRP5L, NLRP3, SDC4, BTN2A2, HIP1R, HLA-E, BANK1, VEGFC, MMP8, INHBA, STC1, RAB9A, SYT7, PTGER4, P2RX4, HDAC9, ZP3…	ADRA2C, RAB26, ADRA2A, MAP2K6, SNCAIP, DRD2, RGCC, ASIC1, DRD1, F2R, ADORA1, ADCY1, GCK, CNR1, RIMS3, PTPN22, FZD5, APBA1, CADPS, ERBB3, PRKCA, ADCY5, EGF, SYT15, POSTN, OXTR, SNCG, TRIM9, OXCT1, CORIN, ANGPT1, C5, ACVR1C, PRKN, PREPL, CCN4, GAS6, RAB3B, GJA1, SYTL2, RASL10B, HADH, TGFB2, LRP5, EPHA5, SEPTIN1, HTR2B, PFN2, TM7SF3, HYAL2, STX1B, EFNA5, HMOX1, AGT, INHA, MYO18A, WLS, CSF1R, MYH10, …
GO:0060333	interferon-gamma-mediated signaling path...	67	3	0.22	35	0.00138	0.00138	0.0647887	0.394286	A series of molecular signals initiated by the binding of interferon-gamma to a receptor on the surface of a cell, and ending with regulation of a downstream cellular process, e.g. transcription. Interferon gamma is the only member of the type II interferon found so far	4.03556	-0.317841	OASL, OAS1, OAS3, OAS2, IRF7, IRF1, PARP14, IRF5, PARP9, HLA-F, ICAM1, GBP1, GBP2, STAT1, NMI, TRIM25, HLA-E, TRIM26, TRIM21, IRF9, HLA-G, SP100, SOCS3, TRIM22, HLA-B, NLRC5, HLA-A, JAK2, IFNGR2, HLA-C, PML, TRIM38, TRIM5, MT2A, IRF2, B2M, CD44, HLA-DRB1, VCAM1, PTPN2, PRKCD, NCAM1, TRIM8, HPX, HLA-DPA1, HLA-DPB1, IRF3	TP53, CAMK2G, PPARG
GO:0051241	negative regulation of multicellular org...	844	9	2.79	1296	0.0014	0.65306	0.0648148	1	Any process that stops, prevents, or reduces the frequency, rate or extent of an organismal process, the processes pertinent to the function of an organism above the cellular level; includes the integrated processes of tissues and organs	6.83576	-2.8243	IFNB1, ACOD1, CCL3, IFNL1, CXCL10, HERC5, GPR37L1, TNF, IFIH1, ISG15, PTGS2, TNFAIP3, CD38, DDX58, IL6, NOCT, SERPINB2, DHX58, IL33, EFNA1, CD83, KLF4, BST2, SPX, IRF1, MEFV, NR1D1, WT1, LGALS9, TLR2, HES4, C1QTNF1, IL15, IL23A, HLA-F, RELB, CD274, GATA6, NFKBIA, NFKB1, IL12A, IL36RN, NKX3-1, IL1B, FOXA1, BMP2, ZFP36, GBP1, CCR1, IDO1, NFATC2, ADAMTS9, ZC3H12A, PDE4B, SOX11, REL, MMP9, EPHA4, DDI…	ASPN, ADRA2C, SEMA3E, MAP2K6, CMKLR1, DRD2, RGCC, ID1, PBX1, ANGPT2, RGS4, ADAMTS5, NPR3, OSR1, ID4, PDE5A, FRZB, GDF5, ARHGDIB, BRINP1, F2R, MSTN, ADORA1, IGFBP5, PRAG1, BMP4, SORL1, SEMA6B, PTPN22, HGF, HOMER2, SOX9, TMEM119, CEND1, MACIR, RFLNB, SERPINF1, SMO, NR2F2, SOX6, OXTR, SFRP2, KCNE3, GDF11, PDGFRA, ID3, NTRK3, ANGPT1, PTCH1, TRIB2, DACT3, ACVR1C, KCNMA1, EFEMP1, DLX1, MAP2, CCN4, VASH…
GO:1901623	regulation of lymphocyte chemotaxis	17	2	0.06	1591	0.0014	1	0.0648148	1	Any process that modulates the frequency, rate or extent of lymphocyte chemotaxis	3.9021	-0.451628	CCL5, CCL4, CCL3, CXCL10, CCL7, CCL2, TMEM102, PTK2B, OXSR1, WNT5A, ADAM17	PADI2, CXCL14, ADAM10
GO:1905523	positive regulation of macrophage migrat...	17	2	0.06	315	0.0014	0.04413	0.0648148	1		2.32285	-0.63523	CCL5, CCL3, C3AR1, P2RX4, CSF1, C5AR1, AKIRIN1	CMKLR1, MSTN, THBS1, MAPK3, MDK
GO:0002702	positive regulation of production of mol...	68	3	0.22	1592	0.00144	1	0.0663594	1	Any process that activates or increases the frequency, rate, or extent of the production of molecular mediator of immune response	3.85771	-0.836086	RSAD2, DDX58, IL6, NR4A3, IL33, NOD2, HLA-F, IL1B, CD40, XBP1, NLRP3, HLA-E, IL1R1, TICAM1, HLA-G, TNFRSF14, IL18R1, IL4R, BCL10, TRAF2, TNFSF4, B2M, CLCF1, TRAF6, SHLD3, STX4, STAT6, HPX, WNT5A, ATAD5, IL18, TP53BP1	CD36, FZD5, F2RL1, PRKCZ, SPON2, TFRC, MAVS, GPRC5B, MAPK3, MSH2, GPI
GO:0090087	regulation of peptide transport	526	7	1.74	712	0.00148	0.17067	0.0678899	1	Any process that modulates the frequency, rate or extent of the directed movement of peptides, compounds of two or more amino acids where the alpha carboxyl group of one is bound to the alpha amino group of another, into, out of or within a cell, or between cells, by means of some agent such as a transporter or pore	6.05093	-2.24095	CCL5, CCL3, RSAD2, TNF, IFIH1, PTGS2, TNFAIP3, CD38, DDX58, IL6, IL1A, MMP12, ACHE, HCAR2, IL33, ADORA2A, NOD2, NR1D1, IFI27, LGALS9, TLR2, ADAM8, CCR7, CD274, IL36RN, IL1B, TSLP, RIPK2, GBP1, CD40, PIM3, XBP1, ZC3H12A, SAA1, CD34, LRP5L, PLK3, NLRP3, BTN2A2, HLA-E, BANK1, VEGFC, MMP8, SYT7, PTGER4, HDAC9, SP100, TNFRSF14, ADCY8, IL4R, BAIAP3, STX1A, JAK2, TNFRSF1B, CX3CL1, RHBDF2, SYTL4, PML, FR…	ADRA2C, ADRA2A, DRD2, RGCC, SH3TC2, F2R, ADORA1, GCK, CNR1, BMP4, SORL1, CD36, PTPN22, FZD5, PRKCA, ADCY5, SMO, POSTN, ZIC1, OXCT1, ANGPT1, C5, ACVR1C, PRKN, CCN4, GAS6, GJA1, RASL10B, HADH, TGFB2, LRP5, EPHA5, HTR2B, TM7SF3, HYAL2, TMEM30A, EFNA5, FLNA, SLC7A11, MYO18A, WLS, CSF1R, MYH10, INHBB, F2RL1, CEMIP, PFKFB2, LRRK2, TP53, UNC13B, PRKCZ, CDK5, ANXA4, MTCL1, SFRP1, IDH2, GLUL, LCP1, ADAM9,…
GO:0006925	inflammatory cell apoptotic process	18	2	0.06	1593	0.00157	1	0.0710407	1	Any apoptotic process in an inflammatory cell, any cell participating in the inflammatory response to a foreign substance e.g. neutrophil, macrophage	2.70557	-0.320536	CCL5, IL6, IRF7, HCAR2, NOD2, PIK3CD, SIRT1, IRF3	ITPKB, SLC7A11, PIK3CB, TCP1, ANXA1
GO:0035455	response to interferon-alpha	18	2	0.06	1594	0.00157	1	0.0710407	1	Any process that results in a change in state or activity of a cell or an organism (in terms of movement, secretion, enzyme production, gene expression, etc.) as a result of an interferon-alpha stimulus. Interferon-alpha is a type I interferon	3.25443	0.189269	IFIT2, IFITM1, IFIT3, MX2, BST2, IFITM3, IFNAR2, LAMP3, ADAR, EIF2AK2, IFITM2	GAS6
GO:1904467	regulation of tumor necrosis factor secr...	18	2	0.06	1595	0.00157	1	0.0710407	1		1.99828	-0.416199	IFIH1, DDX58, LGALS9, ZC3H12A, MMP8, CX3CL1, WNT5A	FZD5, LRRK2, ARG2, IL27RA, MAVS
GO:0070646	protein modification by small protein re...	261	5	0.86	1596	0.00158	1	0.0711712	1	A protein modification process in which one or more covalently attached groups of a small protein, such as ubiquitin or a ubiquitin-like protein, are removed from a target protein	3.85148	-1.08085	IFIH1, TNFAIP3, DDX58, USP18, BIRC3, IL33, NFKBIA, TNIP1, ZC3H12A, NLRP3, STAMBPL1, OTUD1, TNIP3, ESR1, TRIM21, USP54, PSMB9, PSMB10, CYLD, USP43, PSME2, BIRC2, INO80D, TRAF2, SMAD7, SHMT2, USP36, SMAD1, PSME1, TRAF6, CDC25A, SPATA2, USP37, PSMB8, EP300, OTUD4, EPOP, USP38, ATXN7, UIMC1, YOD1, INO80, MYSM1, USP49, STAMBP, TNIP2, OTUD7B, SUPT3H, USP15, SENP1, PSMA6, TANK, USP11, USP42, USP10, RCE1…	AR, ACTB, PRKN, USP46, TGFBR1, KAT2B, SKP2, USP2, BABAM2, TP53, KDM1B, COPS4, EIF3F, OTUB2, USP22, ABRAXAS1, USP34, ACTL6A, RHOA, USP9X, USP5, USP7, TAF9B, COPS6, RUVBL1, COPS7A, SMURF2, PARK7, TOMM20, APC, KAT2A, USP13, MINDY2, PSMD1, USP48, BRCC3
GO:0010604	positive regulation of macromolecule met...	2543	17	8.39	1180	0.00163	0.50191	0.0730942	1	Any process that increases the frequency, rate or extent of the chemical reactions and pathways involving macromolecules, any molecule of high relative molecular mass, the structure of which essentially comprises the multiple repetition of units derived, actually or conceptually, from molecules of low relative molecular mass	8.03505	-3.21682	IFNB1, CCL5, ACTN2, CCL3L1, CCL4, CCL3, FLT4, IFNL1, CCL4L2, LRP2, LCP2, HOXB9, CXCL10, IL36G, GPR37L1, TNF, KRT17, PTGS2, TNFAIP3, CD38, CSF2, DDX58, NR5A2, BIRC3, IL6, ZFHX2, AIRE, IL1A, MMP12, NR4A3, NOCT, BHLHA15, EGR2, TNFSF10, IRF7, ATF3, ZC3HAV1, IL33, PMAIP1, PIK3R5, TNFSF18, ELF3, IL11, EFNA1, HELZ2, IRAK2, NFKB2, KLF4, NR4A2, PPP1R15A, NOD2, IRF1, MEFV, PARP14, EBI3, NR1D1, CCL7, WT1, E…	FGFR2, ADRA2C, PADI2, KIT, NANOS1, MAPT, ADRA2A, MAP2K6, SAMD5, FGFR3, DRD2, RGCC, NPAS3, ID1, POU3F3, PBX1, PDGFD, SLC40A1, DRD1, OSR1, ID4, PDE5A, GDF5, SORBS1, OLFM1, ACTC1, ACTA2, POU3F2, F2R, MSTN, CYTL1, ADORA1, ADCY1, DAPK1, CDON, PLCE1, GCK, BMP4, SORL1, CD36, NTRK2, PTPN22, FZD5, HGF, RASL11A, SOX9, TMEM119, ERBB3, SPON1, PRKCA, PGR, ADCY5, SMAD9, ITGA8, RASSF2, PLCB1, NFIA, DLG1, SMO, S…
GO:0009967	positive regulation of signal transducti...	1236	11	4.08	1350	0.00166	0.75891	0.0741071	1	Any process that activates or increases the frequency, rate or extent of signal transduction	7.83613	-3.14708	IFNB1, CCL5, CCL3L1, CCL4, CCL3, FLT4, RSAD2, IFNL1, CCL4L2, IL10RA, IL36G, GPR37L1, TNF, TNFAIP3, GRIP2, CSF2, BIRC3, IL6, MMP12, TNFSF10, PIK3AP1, IRF7, DHX58, ATF3, PMAIP1, PIK3R5, TNFSF18, ELF3, IL11, EFNA1, IRAK2, BST2, ADORA2A, NOD2, PARP14, DDX60, CCL7, CCL8, BTC, INHBE, CSF3, PLEKHA4, LGALS9, TNFSF15, PELI1, CCL20, TLR2, NTRK1, ADAM8, CCR7, IL24, C1QTNF1, IL15, ACP3, LIF, PARP9, IL23A, CY…	FGFR2, ADRA2C, KIT, DKK2, CACNG4, ADRA2A, SCUBE3, MAP2K6, SAMD5, FGFR3, MRAP2, DRD2, RGS4, PDGFD, LGR6, LGR5, ROR1, PTGIS, TMOD2, PDE5A, SULF2, GDF5, MYORG, SORBS1, AKAP6, S100A4, F2R, MSTN, ADORA1, IGFBP5, GSTM2, CDON, PLCE1, PRAG1, BMP4, SORL1, MPP7, CD36, NTRK2, F2RL2, PTPN22, FZD5, HGF, HOMER2, SOX9, ERBB3, PRKCA, NACC2, ITGA8, RASSF2, PLCB1, SMO, EGF, RELN, SFRP2, AR, GDF11, PDGFRA, EPGN, NT…
GO:0043065	positive regulation of apoptotic process	537	7	1.77	415	0.00167	0.06888	0.0742222	1	Any process that activates or increases the frequency, rate or extent of cell death by apoptotic process	6.08406	-2.12388	IFNB1, CCL5, CCL3, IFIT2, TNF, PTGS2, IL6, NR4A3, TNFSF10, HCAR2, ATF3, PMAIP1, ADORA2A, LGALS9, TNFSF15, CHEK2, ADAM8, IRF5, SOD2, CD274, IL12A, NKX3-1, FOXA1, BMP2, RIPK2, CCL2, CD40, TNFAIP8, IDO1, BBC3, ZC3H12A, MMP9, DDIT3, NLRP3, RET, TLR3, MSX2, PPP3CC, JUN, HIP1R, DUSP6, BMPR1B, INHBA, GADD45A, BCL6, BMP7, BTG1, HLA-G, C3orf38, RNF122, GADD45B, UBE2Z, MYB, GADD45G, ARHGEF2, CASP10, BCL10,…	MAPT, MAP2K6, RGCC, PTGIS, FRZB, OLFM1, F2R, ITGA4, DAPK1, CNR1, BMP4, SORT1, ZMAT3, NACC2, RASSF2, CDK19, CD248, ARHGEF4, NQO1, SFRP2, ITGA6, EGLN3, ID3, NTRK3, RPS6KA2, GRIN2A, TP53INP1, TPD52L1, ACVR1C, KCNMA1, AKR1C3, TGFB2, PNMA2, ARL6IP5, HYAL2, TGFBR1, GRIK2, PRMT2, HMOX1, TFDP2, AGT, CTSH, ITGB1, MAP3K20, INHBB, CLU, PRKDC, YWHAH, BACE1, ARHGEF26, CASP3, CHCHD10, F3, ARHGEF6, CSRNP3, TP53…
GO:0043068	positive regulation of programmed cell d...	542	7	1.79	423	0.00176	0.07087	0.0778761	1	Any process that activates or increases the frequency, rate or extent of programmed cell death, cell death resulting from activation of endogenous cellular processes	6.08406	-2.12388	IFNB1, CCL5, CCL3, IFIT2, TNF, PTGS2, IL6, NR4A3, TNFSF10, HCAR2, ATF3, PMAIP1, ADORA2A, LGALS9, TNFSF15, CHEK2, NTRK1, ADAM8, IRF5, SOD2, CD274, IL12A, NKX3-1, FOXA1, BMP2, RIPK2, CCL2, CD40, TNFAIP8, IDO1, BBC3, ZC3H12A, MMP9, DDIT3, NLRP3, RET, TLR3, MSX2, PPP3CC, JUN, HIP1R, DUSP6, BMPR1B, INHBA, GADD45A, BCL6, BMP7, BTG1, HLA-G, C3orf38, RNF122, GADD45B, UBE2Z, MYB, GADD45G, ARHGEF2, CASP10,…	MAPT, MAP2K6, RGCC, PTGIS, FRZB, OLFM1, F2R, ITGA4, DAPK1, CNR1, BMP4, SORT1, ZMAT3, NACC2, RASSF2, CDK19, CD248, ARHGEF4, NQO1, SFRP2, ITGA6, EGLN3, ID3, NTRK3, RPS6KA2, GRIN2A, TP53INP1, TPD52L1, ACVR1C, KCNMA1, AKR1C3, TGFB2, PNMA2, ARL6IP5, HYAL2, TGFBR1, GRIK2, PRMT2, HMOX1, TFDP2, AGT, CTSH, ITGB1, MAP3K20, INHBB, CLU, PRKDC, YWHAH, BACE1, ARHGEF26, LRRK2, CASP3, CHCHD10, F3, ARHGEF6, CSRNP…
GO:0009966	regulation of signal transduction	2338	16	7.72	1442	0.00189	0.8712	0.0832599	1	Any process that modulates the frequency, rate or extent of signal transduction	8.17366	-3.68508	IFNB1, CCL5, ACTN2, CCL3L1, ACOD1, CCL4, CCL3, FLT4, RSAD2, IFNL1, CCL4L2, LRP2, IL10RA, IL36G, GPR37L1, TNF, PTGS2, TNFAIP3, GRIP2, CSF2, TRAF1, USP18, IFI6, BIRC3, IL6, IL1A, MMP12, TNFSF10, PIK3AP1, IRF7, DHX58, ATF3, PMAIP1, PIK3R5, TNFSF18, ELF3, IL11, EFNA1, IRAK2, KLF4, BST2, CXCL8, NR4A2, ADORA2A, PPP1R15A, NOD2, IRF1, PARP14, DDX60, NR1D1, BCL2A1, CCL7, EGR1, PLSCR1, CCL8, BTC, RGS16, CH…	FGFR2, ASPN, ADRA2C, FAIM2, PADI2, KIT, SESN3, DKK2, RCAN2, RGS5, CCDC3, MAPT, CACNG4, ADRA2A, SCUBE3, TMEM100, MAP2K6, SAMD5, FGFR3, CMKLR1, MRAP2, DRD2, ID1, RGS4, PDGFD, MDFI, LGR6, LGR5, ROR1, GAS1, PTGIS, GPD1L, TMOD2, PDE5A, SULF2, FRZB, GDF5, SH3TC2, MYORG, SORBS1, AKAP6, S100A4, ARHGDIB, TUB, SIPA1L2, RHOBTB1, F2R, MSTN, RGS22, ADORA1, IGFBP5, DAPK1, GSTM2, CDON, PLCE1, PRAG1, ARHGAP28, B…
GO:0002367	cytokine production involved in immune r...	75	3	0.25	1597	0.00191	1	0.0832618	1	The appearance of a cytokine due to biosynthesis or secretion following a cellular stimulus contributing to an immune response, resulting in an increase in its intracellular or extracellular levels	4.91086	-1.72233	IFNB1, RSAD2, TNF, DDX58, IL6, NR4A3, BST2, NOD2, TLR2, HLA-F, IL12A, INAVA, IL1B, NLRP3, TLR3, HLA-E, IL1R1, TICAM1, BCL6, HLA-G, TNFRSF14, IL18R1, BCL10, TNFRSF1B, TRAF2, SMAD7, TNFSF4, B2M, IRAK3, TRAF6, JAK3, CD55, WNT5A, IL18, SIRT1	TRIL, KIT, CD36, FZD5, DLG1, ANGPT1, GAS6, TGFB2, HMOX1, F2RL1, PRKCZ, SPON2, HFE, MAVS, GPRC5B, MAPK3
GO:0071887	leukocyte apoptotic process	75	3	0.25	1598	0.00191	1	0.0832618	1	Any apoptotic process in a leukocyte, an achromatic cell of the myeloid or lymphoid lineages capable of ameboid movement, found in blood or other tissue	4.17801	-1.00927	CCL5, IL6, NR4A3, IRF7, HCAR2, EFNA1, NOD2, LGALS9, ADAM8, CCR7, CD274, IDO1, IL7R, BCL6, TRAF3IP2, BCL10, NFKBID, FNIP1, LYN, JAK3, IRS2, ADA, BAK1, PIK3CD, RIPK1, CRKL, P2RX7, WNT5A, ADAM17, SIRT1, IRF3, RAPGEF2, FOXP1	BMP4, SLC39A10, GAS6, ITPKB, SLC7A11, CASP3, TP53, RPS6, ARG2, DFFA, PIK3CB, TCP1, TNFRSF21, ANXA1
GO:0032495	response to muramyl dipeptide	20	2	0.07	36	0.00194	0.00194	0.0832618	0.510526	Any process that results in a change in state or activity of an organism (in terms of movement, secretion, enzyme production, gene expression, etc.) as a result of a muramyl dipeptide stimulus. Muramyl dipeptide is derived from peptidoglycan	2.28179	-0.444548	TNFAIP3, NOD2, IRF5, NFKBIA, INAVA, RIPK2, ARHGEF2, RELA, NLRP1, CHMP5	PTPN22, LDOC1, VIM, JAG1, NOTCH1
GO:0033032	regulation of myeloid cell apoptotic pro...	20	2	0.07	1599	0.00194	1	0.0832618	1	Any process that modulates the frequency, rate, or extent of myeloid cell apoptotic process	2.33102	-0.511896	CCL5, IRF7, HCAR2, NOD2, BCL2, PIK3CD, ADAM17, SIRT1	ITPKB, SLC7A11, MAEA, THRA, PIK3CB, TCP1, ANXA1
GO:0036499	PERK-mediated unfolded protein response	20	2	0.07	37	0.00194	0.00194	0.0832618	0.510526		2.21388	0.263605	ATF3, CXCL8, PPP1R15A, ASNS, CCL2, DDIT3, NFE2L2, PPP1R15B, HSPA5, NCK1, PTPN2, PTPN1, IGFBP1, ATF4	BOK
GO:0050718	positive regulation of interleukin-1 bet...	20	2	0.07	38	0.00194	0.00194	0.0832618	0.510526	Any process that activates or increases the frequency, rate or extent of the regulated release of interleukin-1 beta from a cell	2.24749	-0.156012	CCL3, NOD2, LGALS9, RIPK2, NLRP3, PANX1, GSDMD, NLRP1, P2RX7, WNT5A, CASP1	FZD5, HMGB1
GO:0070201	regulation of establishment of protein l...	555	7	1.83	751	0.00201	0.19234	0.0858974	1	Any process that modulates the frequency, rate or extent of the directed movement of a protein to a specific location	6.05093	-2.35031	CCL5, CCL3, RSAD2, TNF, IFIH1, PTGS2, TNFAIP3, CD38, DDX58, IL6, IL1A, MMP12, ACHE, HCAR2, IL33, PMAIP1, ADORA2A, NOD2, NR1D1, IFI27, LGALS9, TLR2, ADAM8, CCR7, CD274, IL36RN, IL1B, TSLP, RIPK2, GBP1, CD40, BBC3, PIM3, XBP1, ZC3H12A, SAA1, CD34, LRP5L, PLK3, NLRP3, BTN2A2, PPP3CC, HLA-E, BANK1, VEGFC, MMP8, SYT7, PTGER4, HDAC9, SP100, TNFRSF14, ADCY8, IL4R, BAIAP3, STX1A, JAK2, TNFRSF1B, CX3CL1, …	ADRA2C, MAPT, ADRA2A, DRD2, RGCC, SH3TC2, F2R, GCK, CNR1, BMP4, SORL1, CD36, PTPN22, FZD5, PRKCA, ADCY5, SMO, POSTN, ZIC1, OXCT1, ANGPT1, C5, ACVR1C, PRKN, CCN4, GAS6, GJA1, HADH, TGFB2, LRP5, EPHA5, HTR2B, TM7SF3, HYAL2, TMEM30A, EFNA5, FLNA, TFDP2, SLC7A11, MYO18A, WLS, CSF1R, MYH10, PTP4A3, INHBB, F2RL1, YWHAH, CEMIP, PFKFB2, LRRK2, TP53, UNC13B, PRKCZ, CDK5, ANXA4, MTCL1, SFRP1, IDH2, GLUL, L…
GO:0071216	cellular response to biotic stimulus	164	4	0.54	1600	0.00202	1	0.0859574	1	Any process that results in a change in state or activity of a cell (in terms of movement, secretion, enzyme production, gene expression, etc.) as a result of a biotic stimulus, a stimulus caused or produced by a living organism	6.63859	-1.36303	CCL5, ACOD1, CCL3, CXCL11, CXCL10, IL36G, CMPK2, TNF, TNFAIP3, CSF2, IL6, CXCL2, CXCL3, IRAK2, CXCL8, NOD2, NR1D1, CSF3, TLR2, IL24, CD274, NFKBIA, NFKB1, IL12A, CXCL5, IL36RN, CXCL1, IL1B, ICAM1, RIPK2, ZFP36, CCL2, XBP1, ZC3H12A, PDE4B, DDIT3, NLRP3, CXCL6, TNIP3, CEBPB, TICAM1, NFKBIB, PDE4D, BCL10, TNFRSF1B, CX3CL1, TRIM5, PPP1R15B, ABCC2, NFKBIL1, SBNO2, TNFSF4, SRC, RELA, LYN, TRAF6, HSPA5,…	CD36, IGFBPL1, PTPN22, FZD5, PRKCA, CDK19, LDOC1, IL36B, TP53, CAPN2, VIM, PLSCR4, ADAM9, SCARB1, SPON2, PDCD4, HMGB1, RHOA, TLR6, MTDH, WFS1, TBXA2R, PRPF8, ANKRD1, ATG10, CTR9, TIGAR, MAPK3, SIRT2, ABCA1
GO:1990774	tumor necrosis factor secretion	21	2	0.07	1601	0.00214	1	0.0902954	1		2.07898	-0.547419	IFIH1, DDX58, LGALS9, ZC3H12A, MMP8, CX3CL1, TMEM106A, WNT5A	FZD5, LRRK2, ARG2, HMGB1, IL27RA, MAVS
GO:2000778	positive regulation of interleukin-6 sec...	21	2	0.07	39	0.00214	0.00214	0.0902954	0.548718	Any process that activates or increases the frequency, rate or extent of interleukin-6 secretion	2.69572	-0.498976	TNF, IFIH1, DDX58, LGALS9, IL1B, XBP1, NLRP10, SELENOK, TWIST1	F2R, HYAL2, F2RL1, HMGB1, MAVS
GO:0032897	negative regulation of viral transcripti...	22	2	0.07	1602	0.00235	1	0.0987395	1	Any process that stops, prevents, or reduces the frequency, rate or extent of viral transcription	3.58812	-0.0298451	CCL5, CCL4, CCL3, ZFP36, TRIM14, IFITM3, JUN, TRIM21, TRIM11, TRIM8, MID2	HDAC1
GO:0042742	defense response to bacterium	82	3	0.27	642	0.00246	0.13769	0.102929	1	Reactions triggered in response to the presence of a bacterium that act to protect the cell or organism	3.87707	-0.987069	TNF, GBP4, ISG15, IL6, NOD2, CCL20, VGF, TLR2, IL23A, IL12A, RIPK2, GBP2, NLRP3, CXCL6, TLR3, HLA-E, CEBPB, H2BC11, MYD88, TNFRSF14, NLRP10, BCL3, GSDMD, IL6R, NLRP1, C5AR1, OPTN, MAPKBP1, H2BC4, PRKCD, CYBA, H2BC21, P2RX7, TMF1, ANKRD17, ADAM17, FOXP1	ADAMTS5, CD36, ANXA3, F2RL1, UNC13B, SPON2, ARG2, DROSHA, TLR6, IL27RA, MAVS, CD4, SIRT2
GO:0010942	positive regulation of cell death	576	7	1.9	478	0.00249	0.08514	0.10375	1	Any process that increases the rate or frequency of cell death. Cell death is the specific activation or halting of processes within a cell so that its vital functions markedly cease, rather than simply deteriorating gradually over time, which culminates in cell death	6.08406	-2.16569	IFNB1, CCL5, CCL3, IFIT2, TNF, PTGS2, IL6, NR4A3, TNFSF10, HCAR2, ATF3, PMAIP1, ADORA2A, EGR1, LGALS9, TNFSF15, CHEK2, NTRK1, ADAM8, IRF5, SOD2, CD274, IL12A, NKX3-1, FOXA1, BMP2, RIPK2, CCL2, CD40, TNFAIP8, IDO1, BBC3, DDIT4, ZC3H12A, MMP9, DDIT3, MMP3, NLRP3, RET, FOS, TLR3, MSX2, PPP3CC, JUN, HIP1R, DUSP6, BMPR1B, INHBA, GADD45A, BCL6, BMP7, BTG1, HLA-G, C3orf38, RNF122, GADD45B, UBE2Z, MYB, G…	MAPT, MAP2K6, RGCC, PTGIS, ACOX2, FRZB, OLFM1, F2R, ADORA1, ITGA4, DAPK1, CNR1, BMP4, CD36, SORT1, ZMAT3, NACC2, RASSF2, CDK19, CD248, ARHGEF4, NQO1, SFRP2, ITGA6, EGLN3, ID3, NTRK3, RPS6KA2, GRIN2A, TP53INP1, TPD52L1, ACVR1C, KCNMA1, AKR1C3, TGFB2, PNMA2, ARL6IP5, HYAL2, TGFBR1, GRIK2, PRMT2, HMOX1, TFDP2, AGT, CTSH, ITGB1, DKK1, MAP3K20, INHBB, CLU, PRKDC, YWHAH, BACE1, ARHGEF26, PARP1, LRRK2, …
GO:0050716	positive regulation of interleukin-1 sec...	23	2	0.08	1603	0.00257	1	0.106198	1	Any process that activates or increases the frequency, rate or extent of the regulated release of interleukin-1 from a cell	2.47175	-0.170573	CCL3, NOD2, LGALS9, RIPK2, SAA1, NLRP3, NLRP10, PANX1, GSDMD, NLRP1, P2RX7, WNT5A, CASP1	FZD5, HMGB1
GO:2000108	positive regulation of leukocyte apoptot...	23	2	0.08	41	0.00257	0.00257	0.106198	0.55	Any process that activates or increases the frequency, rate or extent of leukocyte apoptotic process	3.11587	-0.116575	CCL5, NR4A3, HCAR2, LGALS9, ADAM8, CD274, IDO1, NFKBID, FNIP1, LYN, PIK3CD, P2RX7, WNT5A, SIRT1, RAPGEF2	TP53, PIK3CB, ANXA1
GO:0045637	regulation of myeloid cell differentiati...	176	4	0.58	42	0.00261	0.00261	0.107407	0.55	Any process that modulates the frequency, rate or extent of myeloid cell differentiation	4.35507	-1.22635	CCL3, TNF, ISG15, CSF2, NR4A3, IRF7, CSF3, LIF, IL23A, NFKBIA, ZFP36, CCR1, KLF10, H3C6, IL34, STAT1, FOS, TLR3, JUN, CEBPB, NFE2, INHBA, H4-16, CSF1, MEIS1, H4C8, CNOT4, DLL1, MAFB, B2M, HSPA1B, LYN, TRAF6, ETS1, EP300, KMT2A, HSPA1A, TOB2, KMT2B, RUNX1, FSTL3, ZNF16, ZFPM1, MOV10, TFE3, CREB1, KMT2E, SENP1, PTPN2, TMEM178A, CREBBP, RBBP5, PTK2B, H3-3B, RIPK1, RBM15, RARA, TRIB1, NOTCH2, FOXP1	PRKCA, RASSF2, PRXL2A, H3-3A, MYL9, FAM210B, FBN1, ID2, TCTA, KAT2B, ITPKB, INHA, CTNNBIP1, PPARGC1B, RAB7B, NME2, SFRP1, LEF1, UBASH3B, MITF, HDAC1, HMGB3, THBS1, LDB1, JAG1, TRIM58, EVI2B, CD4, AGO1, PRMT6, TMEM64, CUL4A, LOX, LRRC17, GNAS, CTR9, GABPA, CAMK4, NME1
GO:0050714	positive regulation of protein secretion	177	4	0.58	1604	0.00266	1	0.109016	1	Any process that activates or increases the frequency, rate or extent of the controlled release of a protein from a cell	5.11923	-1.69101	CCL3, TNF, IFIH1, CD38, DDX58, IL6, IL1A, MMP12, ACHE, HCAR2, IL33, ADORA2A, NOD2, LGALS9, TLR2, ADAM8, CD274, IL1B, TSLP, RIPK2, XBP1, SAA1, CD34, NLRP3, HLA-E, VEGFC, MMP8, PTGER4, TNFRSF14, ADCY8, IL4R, BAIAP3, JAK2, SYTL4, FRMD4A, NLRP10, TNFSF4, RASGRP1, PANX1, SRC, GSDMD, SEC24A, ABCG1, SELENOK, NLRP1, STX4, IRS2, CAPN10, TWIST1, CD58, ABL1, P2RX7, WNT5A, ABAT, PARD6A, IRF3, CD2AP, BMP6, TL…	DRD2, RGCC, F2R, GCK, PTPN22, FZD5, POSTN, OXCT1, C5, GJA1, TGFB2, HTR2B, TM7SF3, HYAL2, MYO18A, WLS, CSF1R, MYH10, F2RL1, PFKFB2, LRRK2, UNC13B, PRKCZ, GLUL, ADAM9, SRI, SCAMP5, SOX4, KIF5B, IL17RB, DYNLL1, HMGB1, PPP3CB, ARRB1, PPIA, PHPT1, ANKRD1, MAVS, ANG, VSNL1, MAPK3, VPS35, GPER1, KCNN4, GPI, GLUD1, MDK
GO:0010628	positive regulation of gene expression	1519	12	5.01	138	0.0027	0.01432	0.110204	0.993939	Any process that increases the frequency, rate or extent of gene expression. Gene expression is the process in which a gene's coding sequence is converted into a mature gene product or products (proteins or RNA). This includes the production of an RNA transcript as well as any processing to produce a mature RNA product or an mRNA (for protein-coding genes) and the translation of that mRNA into pr…	6.79817	-2.78528	IFNB1, CCL5, CCL3, IFNL1, HOXB9, CXCL10, TNF, KRT17, CD38, CSF2, DDX58, NR5A2, IL6, ZFHX2, AIRE, IL1A, MMP12, NR4A3, NOCT, BHLHA15, EGR2, IRF7, ATF3, IL33, ELF3, IL11, HELZ2, NFKB2, KLF4, NR4A2, PPP1R15A, NOD2, IRF1, NR1D1, WT1, EGR1, PLSCR1, CSF3, LGALS9, CSRNP1, EGR3, CHEK2, TLR2, ADAM8, IRF5, C1QTNF1, LIF, PARP9, IL23A, RELB, FOSB, CPEB3, GATA6, NFKBIA, NFKB1, NKX3-1, IL1B, NR4A1, FOXA1, BMP2,…	FGFR2, PADI2, KIT, DRD2, RGCC, NPAS3, ID1, POU3F3, PBX1, SLC40A1, DRD1, OSR1, ID4, OLFM1, ACTC1, ACTA2, POU3F2, F2R, MSTN, CYTL1, CDON, BMP4, CD36, NTRK2, PTPN22, FZD5, HGF, RASL11A, SOX9, TMEM119, ERBB3, SPON1, PGR, SMAD9, ITGA8, PLCB1, NFIA, SMO, SETD7, EGF, LMO7, NR2F2, LDB2, UBTF, SOX6, ZIC1, SFRP2, AR, ITGA6, ZBTB18, PLXND1, NFIX, NTRK3, PTCH1, ACTB, ETV1, TP53INP1, FZD2, PEG3, DLX1, PRKN, T…
GO:0051173	positive regulation of nitrogen compound...	2424	16	8	1313	0.00279	0.69759	0.11336	1	Any process that activates or increases the frequency, rate or extent of the chemical reactions and pathways involving nitrogen or nitrogenous compounds	8.03505	-3.21682	IFNB1, CCL5, ACTN2, CCL3L1, CCL4, CCL3, FLT4, IFNL1, CCL4L2, LRP2, LCP2, HOXB9, CXCL10, IL36G, GPR37L1, TNF, KRT17, PTGS2, TNFAIP3, CD38, CSF2, DDX58, NR5A2, BIRC3, IL6, ZFHX2, AIRE, IL1A, MMP12, NR4A3, BHLHA15, EGR2, TNFSF10, IRF7, ATF3, ZC3HAV1, IL33, PMAIP1, PIK3R5, TNFSF18, ELF3, IL11, EFNA1, HELZ2, IRAK2, NFKB2, KLF4, NR4A2, PPP1R15A, NOD2, IRF1, MEFV, PARP14, EBI3, NR1D1, CCL7, WT1, EGR1, P…	FGFR2, ADRA2C, PADI2, KIT, NANOS1, MAPT, ADRA2A, MAP2K6, SAMD5, FGFR3, DRD2, RGCC, NPAS3, POU3F3, PBX1, PDGFD, SLC40A1, OSR1, ID4, PDE5A, GDF5, ACTA2, POU3F2, F2R, MSTN, CYTL1, ADORA1, ADCY1, DAPK1, CDON, PLCE1, BMP4, SORL1, CD36, NTRK2, PTPN22, FZD5, HGF, RASL11A, SOX9, TMEM119, ERBB3, SPON1, PRKCA, PGR, ADCY5, SMAD9, ITGA8, RASSF2, PLCB1, NFIA, DLG1, SMO, SETD7, EGF, LMO7, RELN, NR2F2, RAMP1, L…
GO:0033028	myeloid cell apoptotic process	24	2	0.08	1605	0.0028	1	0.11336	1	Any apoptotic process in a myeloid cell, a cell of the monocyte, granulocyte, mast cell, megakaryocyte, or erythroid lineage	2.77093	-0.515981	CCL5, IL6, IRF7, HCAR2, NOD2, BCL2, PIK3CD, ADAM17, SIRT1, IRF3	ITPKB, SLC7A11, MAEA, THRA, PIK3CB, TCP1, ANXA1
GO:0046631	alpha-beta T cell activation	86	3	0.28	773	0.00282	0.2004	0.11371	1	The change in morphology and behavior of an alpha-beta T cell resulting from exposure to a mitogen, cytokine, chemokine, cellular ligand, or an antigen for which it is specific	3.71775	-0.829868	RSAD2, IL6, CD83, ADORA2A, IRF1, EBI3, LGALS9, IL15, IL23A, RELB, CD274, IL12A, RIPK2, NFKBIZ, ZC3H12A, PRDM1, NLRP3, HLA-E, BCL6, PTGER4, IL12RB1, TNFRSF14, IL18R1, MYB, PNP, IL4R, RORA, GPR183, SMAD7, TNFSF4, BCL3, HLX, SH3RF1, NFKBID, LOXL3, ZBTB7B, BCL2, RUNX1, IL6R, JAK3, ZFPM1, RUNX3, SEMA4A, STAT6, ADA, CD55, HSPH1, ABL1, RARA, ELF4, IL18, FOXP1	RPL22, ITPKB, VSIR, PRKCZ, LEF1, HFE, ATP7A, ARG2, HMGB1, RHOA, TMEM98, TCF7, SOCS5, ANXA1
GO:0065009	regulation of molecular function	2193	15	7.24	166	0.00285	0.01736	0.114458	1	Any process that modulates the frequency, rate or extent of a molecular function, an elemental biological activity occurring at the molecular level, such as catalysis or binding	7.80877	-3.2762	CCL5, ACTN2, CCL3L1, ACOD1, CCL4, CCL3, CCL4L2, LCP2, OASL, KCNA1, CXCL10, IFIT2, HERC5, GNA15, OAS1, TNF, IFIT1, PTGS2, TNFAIP3, NCF2, TRAF1, DDX58, IFI6, BIRC3, IL6, ADAP1, SERPINB2, OAS3, OAS2, TNFSF10, ANO9, PMAIP1, PIK3R5, NFKBIE, TNFSF18, GCH1, EFNA1, IRAK2, NFKB2, KLF4, BST2, NR4A2, XIRP1, ADORA2A, PPP1R15A, NOD2, MEFV, RHEBL1, CTSS, CCL7, SERPINA6, EGR1, PLSCR1, CCL8, RGS16, PPP1R14C, CSF…	FGFR2, ADRA2C, KIT, DKK2, RCAN2, RGS5, MAPT, CACNG4, EPHB3, ADRA2A, MAP2K6, SAMD5, FGFR3, CMKLR1, DRD2, RGCC, ID1, FHL1, RGS4, PDGFD, MDFI, LGR5, ROR1, PTGIS, NPR3, DRD1, GPD1L, OSR1, ATP1B1, ID4, PDE5A, SERINC5, ANOS1, AKAP6, ARHGDIB, RAB4A, SIPA1L2, MMP15, TIMP4, F2R, MSTN, CYTL1, ADORA1, SCN4B, ADCY1, ITGA4, DAPK1, GSTM2, CDON, PLCE1, ARHGAP28, CNR1, BMP4, SORL1, CRYAB, NPTXR, CD36, NTRK2, EPH…
GO:0050794	regulation of cellular process	7467	33	24.65	1435	0.00296	0.86536	0.115789	1	Any process that modulates the frequency, rate or extent of a cellular process, any of those that are carried out at the cellular level, but are not necessarily restricted to a single cell. For example, cell communication occurs among more than one cell, but occurs at the cellular level	8.60585	-4.14306	IFNL3, IFNB1, CCL5, ACTN2, CCL3L1, ACOD1, IFNL2, CCL4, CCL3, FLT4, RSAD2, IFNL1, CCL4L2, LRP2, LCP2, SP8, CXCL11, OASL, KCNA1, HOXB9, IL10RA, CXCL10, IFIT2, ISG20, HERC5, GNA15, IL36G, GPR37L1, OAS1, TNF, IFITM1, KRT17, GBP5, IFIH1, IFIT1, ISG15, PTGS2, IFIT3, TNFAIP3, CD38, RND1, GRIP2, NCF2, MX1, CSF2, TRAF1, GPR84, ZBTB32, DDX58, TNFSF13B, USP18, NR5A2, IFI6, BIRC3, IL6, ZFHX2, AIRE, BATF2, IL…	GFAP, FGFR2, ASPN, TNFRSF10D, IL17RD, ADRA2C, FAIM2, TRIL, GPM6B, PADI2, KIT, FABP3, CHRM3, SESN3, KCNIP1, DKK2, RCAN2, RGS5, NANOS1, CCDC3, VIPR1, MAPT, RAB26, SEMA3E, CACNG4, EPHB3, CSDC2, LRRN1, ADRA2A, P2RX6, SCUBE3, AHNAK2, TMEM100, CDH6, MAP2K6, SAMD5, FGFR3, SNCAIP, ITGA10, CXCL14, CMKLR1, MRAP2, DRD2, EXTL1, RGCC, TMEM97, PDE1A, NPAS3, CMTM8, ID1, POU3F3, PBX1, ANGPT2, FHL1, SLITRK5, RGS4…
GO:0043921	modulation by host of viral transcriptio...	25	2	0.08	1606	0.00304	1	0.115789	1	Any process in which a host organism modulates the frequency, rate or extent of viral transcription	2.91856	-0.308741	CCL5, CCL4, CCL3, JUN, EP300, CCNT1, CHD1	LEF1, HDAC1, NUCKS1
GO:0045948	positive regulation of translational ini...	25	2	0.08	43	0.00304	0.00304	0.115789	0.55	Any process that activates or increases the frequency, rate or extent of translational initiation	2.22061	-0.467606	CCL5, TNF, PPP1R15A, DAZL, NCK1, EIF2B5	IMPACT, EIF2AK4, RXRA, CDC123, HABP4
GO:0052472	modulation by host of symbiont transcrip...	25	2	0.08	1607	0.00304	1	0.115789	1	Any process in which an organism modulates the frequency, rate or extent of its symbiont's transcription	2.91856	-0.308741	CCL5, CCL4, CCL3, JUN, EP300, CCNT1, CHD1	LEF1, HDAC1, NUCKS1
GO:1905521	regulation of macrophage migration	25	2	0.08	414	0.00304	0.06849	0.115789	1		2.39344	-0.951426	CCL5, CCL3, C3AR1, P2RX4, CSF1, C5AR1, AKIRIN1, PTK2B	CMKLR1, MSTN, C5, MTUS1, THBS1, CD9, MAPK3, EMILIN1, MDK
GO:2000403	positive regulation of lymphocyte migrat...	25	2	0.08	1608	0.00304	1	0.115789	1	Any process that activates or increases the frequency, rate or extent of lymphocyte migration	4.29657	-0.757179	CCL5, CCL4, CCL3, CXCL10, CCL7, CCL20, ADAM8, TNFRSF14, SELENOK, TMEM102, PTK2B, OXSR1, WNT5A, ADAM17	CXCL14, ITGA4, CD99L2, ADAM10, RHOA, APP
GO:0030099	myeloid cell differentiation	305	5	1.01	985	0.00311	0.32339	0.115789	1	The process in which a relatively unspecialized myeloid precursor cell acquires the specialized features of any cell of the myeloid leukocyte, megakaryocyte, thrombocyte, or erythrocyte lineages	4.66525	-1.58127	CCL3, TNF, ISG15, CSF2, BATF2, NR4A3, IRF7, IL11, CSF3, TLR2, CCR7, IL15, LIF, IL23A, RELB, NFKBIA, ZFP36, CCR1, DHRS2, BATF3, JUNB, KLF10, MMP9, H3C6, IL34, STAT1, FOS, TLR3, SNX10, JUN, CEBPB, NFE2, INHBA, BCL6, OSCAR, H4-16, CSF1, MEIS1, H4C8, ADAR, CEBPG, DYRK3, GAB3, CNOT4, GPR183, JAK2, DLL1, IFI16, PML, MAFB, SBNO2, SLC11A2, B2M, NRROS, HSPA1B, SRC, CDKN2B, LYN, TRAF6, SH2B3, JMJD6, ETS1, …	KIT, BMP4, PRKCA, RASSF2, PIR, SOX6, PRXL2A, ADGRF5, CCN4, H3-3A, MYL9, CD109, FAM210B, FBN1, ID2, TCTA, KAT2B, WDR1, ITPKB, INHA, CSF1R, CTNNBIP1, CDKN1C, F2RL1, G6PD, PARP1, PPARGC1B, CASP3, RAB7B, EFNA4, NME2, RPS6, FASN, ADD1, ERCC2, NBEAL2, SFRP1, MYH9, ANXA2, LEF1, UBASH3B, HIPK2, MITF, FAM20C, MAEA, SH3PXD2A, HDAC1, PTPN11, HMGB3, THBS1, LDB1, THRA, TFRC, PIP4K2A, LBR, GLO1, L3MBTL3, JAG1,…
GO:0010647	positive regulation of cell communicatio...	1338	11	4.42	1382	0.00313	0.80505	0.115789	1	Any process that increases the frequency, rate or extent of cell communication. Cell communication is the process that mediates interactions between a cell and its surroundings. Encompasses interactions such as signaling or attachment between one cell and another cell, between a cell and an extracellular matrix, or between a cell and any other aspect of its environment	7.83613	-3.14708	IFNB1, CCL5, CCL3L1, CCL4, CCL3, FLT4, RSAD2, IFNL1, CCL4L2, IL10RA, IL36G, GPR37L1, TNF, PTGS2, TNFAIP3, CD38, GRIP2, CSF2, BIRC3, IL6, MMP12, TNFSF10, PIK3AP1, IRF7, DHX58, HCAR2, ATF3, PMAIP1, PIK3R5, TNFSF18, ELF3, IL11, EFNA1, IRAK2, BST2, ADORA2A, NOD2, PARP14, DDX60, CCL7, CCL8, BTC, INHBE, CSF3, PLEKHA4, LGALS9, TNFSF15, PELI1, CCL20, TLR2, NTRK1, ADAM8, CCR7, IL24, C1QTNF1, IL15, ACP3, L…	FGFR2, ADRA2C, KIT, DKK2, CACNG4, ADRA2A, SCUBE3, MAP2K6, SAMD5, FGFR3, MRAP2, DRD2, RGS4, PDGFD, LGR6, LGR5, ROR1, PTGIS, DRD1, TMOD2, PDE5A, SULF2, GDF5, CLSTN2, MYORG, SORBS1, AKAP6, S100A4, F2R, MSTN, ADORA1, ADCY1, IGFBP5, GSTM2, CDON, PLCE1, GCK, PRAG1, CNR1, BMP4, SORL1, MPP7, RIMS3, CD36, NTRK2, CYP46A1, F2RL2, PTPN22, FZD5, HGF, HOMER2, SOX9, ERBB3, PRKCA, NACC2, LRRTM2, ITGA8, RASSF2, P…
GO:0002793	positive regulation of peptide secretion	186	4	0.61	1609	0.00318	1	0.115789	1	Any process that activates or increases the frequency, rate, or extent of peptide secretion	5.11923	-1.755	CCL3, TNF, IFIH1, CD38, DDX58, IL6, IL1A, MMP12, ACHE, HCAR2, IL33, ADORA2A, NOD2, LGALS9, TLR2, ADAM8, CD274, IL1B, TSLP, RIPK2, XBP1, SAA1, CD34, NLRP3, HLA-E, VEGFC, MMP8, PTGER4, TNFRSF14, ADCY8, IL4R, BAIAP3, JAK2, SYTL4, FRMD4A, NLRP10, TNFSF4, TFR2, RASGRP1, PANX1, SRC, RAB8B, GSDMD, SEC24A, ABCG1, SELENOK, NLRP1, STX4, IRS2, CAPN10, TWIST1, CD58, ABL1, P2RX7, WNT5A, ABAT, PARD6A, IRF3, CD…	DRD2, RGCC, F2R, ADORA1, GCK, PTPN22, FZD5, POSTN, OXCT1, C5, GJA1, RASL10B, TGFB2, HTR2B, TM7SF3, HYAL2, MYO18A, WLS, CSF1R, MYH10, F2RL1, PFKFB2, LRRK2, UNC13B, PRKCZ, GLUL, ADAM9, SRI, SCAMP5, SOX4, KIF5B, IL17RB, DYNLL1, HFE, HMGB1, PPP3CB, ITSN1, ARRB1, PPIA, PHPT1, ANKRD1, MAVS, ANG, VSNL1, MAPK3, VPS35, GPER1, KCNN4, GPI, GLUD1, MDK
GO:0031396	regulation of protein ubiquitination	186	4	0.61	44	0.00318	0.00318	0.115789	0.55	Any process that modulates the frequency, rate or extent of the addition of ubiquitin groups to a protein	3.2855	-1.19536	ISG15, TNFAIP3, BIRC3, NOD2, PELI1, INAVA, RIPK2, RASSF5, DTX3L, NMI, PARP10, TICAM1, MASTL, TRIB3, DAXX, BCL10, N4BP1, RNF111, BIRC2, SMAD7, MARCHF7, NHLRC1, HSPA1B, DCUN1D3, TRAF6, WASHC1, HSPA5, CRY1, FZR1, HSPA1A, DNAJA1, UBE2S, SPHK1, GPS2, FYN, RCHY1, TSPYL5, FEM1A, RNF40, PER2, ABL1, PLAA, SENP2, MINAR1, ADRB2, MTBP, SIAH2, UBXN1, FBXO5, WDR48	PTPN22, DYSF, ANGPT1, PRKN, FOXF2, PRICKLE1, TGFBR1, RASD2, SKP2, LRRK2, RPL5, CENPS, RPL23, CUL3, DCUN1D2, CDK5, ARRDC4, RPS2, RNF20, PRR7, SOX4, STUB1, RPS7, SEPTIN4, WFS1, KDM1A, PINK1, ARRB1, RPS3, CHP1, MAPK9, AMER1, CAV1, PTTG1IP, UFL1, CDK5RAP3, PARK7, CTR9, TBC1D7, AIMP2, SVBP, CENPX, RPL11, HDAC8
GO:0070372	regulation of ERK1 and ERK2 cascade	187	4	0.62	720	0.00324	0.17447	0.115789	1	Any process that modulates the frequency, rate or extent of signal transduction mediated by the ERK1 and ERK2 cascade	6.43653	-2.40378	CCL5, CCL3L1, CCL4, CCL3, FLT4, CCL4L2, TNF, ATF3, KLF4, NOD2, CCL7, CCL8, LGALS9, CCL20, NTRK1, CCR7, LIF, IL1B, ICAM1, BMP2, RIPK2, CCL2, GBP1, TNIP1, P2RY1, CCR1, SPRY2, BTN2A2, PDGFB, JUN, DUSP6, ACKR3, FGF2, BRAF, GPR183, CFLAR, PRKD2, CX3CL1, CNKSR3, DUSP10, SPRY4, FLCN, RASGRP1, CD44, SRC, LYN, KDR, GCNT2, BMPER, C5AR1, DUSP4, PTPN2, PTPRR, TNFAIP8L3, DNAJC27, CCL26, FRS2, MFHAS1, PTK2B, D…	FGFR2, KIT, FGFR3, DRD2, PDGFD, F2R, BMP4, CD36, PTPN22, PRKCA, DLG1, PDGFRA, CHRNA9, ANGPT1, NDRG4, GAS6, HTR2B, SYNJ2BP, CHI3L1, NEK10, CSF1R, F2RL1, NQO2, NDRG2, PRKCZ, RGS14, EIF3A, RRAS, PTPN11, HMGB1, PDGFRB, STYX, ARRB1, HMGCR, PHB, CCN2, SPRY1, GNAI2, SLC9A3R1, CD4, DSTYK, ITGB1BP1, ABCA7, P2RY6, MAPK3, APP, GAREM1, NOTCH1, GPNMB, ERBB2, GPER1, EMILIN1, HRAS
GO:0023056	positive regulation of signaling	1345	11	4.44	1385	0.00327	0.80792	0.115789	1	Any process that activates, maintains or increases the frequency, rate or extent of a signaling process	7.83613	-3.14708	IFNB1, CCL5, CCL3L1, CCL4, CCL3, FLT4, RSAD2, IFNL1, CCL4L2, IL10RA, IL36G, GPR37L1, TNF, PTGS2, TNFAIP3, CD38, GRIP2, CSF2, BIRC3, IL6, MMP12, TNFSF10, PIK3AP1, IRF7, DHX58, HCAR2, ATF3, PMAIP1, PIK3R5, TNFSF18, ELF3, IL11, EFNA1, IRAK2, BST2, ADORA2A, NOD2, PARP14, DDX60, CCL7, CCL8, BTC, INHBE, CSF3, PLEKHA4, LGALS9, TNFSF15, PELI1, CCL20, TLR2, NTRK1, ADAM8, CCR7, IL24, C1QTNF1, IL15, ACP3, L…	FGFR2, ADRA2C, KIT, DKK2, CACNG4, ADRA2A, SCUBE3, MAP2K6, SAMD5, FGFR3, MRAP2, DRD2, RGS4, PDGFD, LGR6, LGR5, ROR1, PTGIS, DRD1, TMOD2, PDE5A, SULF2, GDF5, CLSTN2, MYORG, SORBS1, AKAP6, S100A4, F2R, MSTN, ADORA1, ADCY1, IGFBP5, GSTM2, CDON, PLCE1, GCK, PRAG1, CNR1, BMP4, SORL1, MPP7, RIMS3, CD36, NTRK2, CYP46A1, F2RL2, PTPN22, FZD5, HGF, HOMER2, SOX9, ERBB3, PRKCA, NACC2, LRRTM2, ITGA8, RASSF2, P…
GO:0048246	macrophage chemotaxis	26	2	0.09	45	0.00328	0.00328	0.115789	0.55	The movement of a macrophage in response to an external stimulus	2.81115	-0.898473	CCL5, CCL3, CCL2, C3AR1, SAA1, CSF1, CX3CL1, C5AR1, AKIRIN1, PTK2B	CMKLR1, MSTN, C5, MTUS1, THBS1, MAPK3, MDK
GO:0052312	modulation of transcription in other org...	26	2	0.09	1610	0.00328	1	0.115789	1	Any process in which an organism modulates the frequency, rate or extent of transcription in a second organism, where the two organisms are in a symbiotic interaction	2.91856	-0.430377	CCL5, CCL4, CCL3, JUN, EP300, CCNT1, CHD1	NTRK3, LEF1, HDAC1, NUCKS1
GO:0061082	myeloid leukocyte cytokine production	26	2	0.09	440	0.00328	0.07448	0.115789	1	Any process that contributes to cytokine production by a myeloid cell	1.80907	-1.08225	DDX58, NR4A3, TICAM1, BCL6, HLA-G, BCL10, IRAK3, WNT5A, SIRT1	KIT, CD36, GAS6, TGFB2, HMOX1, SPON2, MAVS, GPRC5B
GO:0002677	negative regulation of chronic inflammat...	1	1	0	46	0.0033	0.0033	0.115789	0.55	Any process that stops, prevents, or reduces the frequency, rate, or extent of a chronic inflammatory response	5.22149	5.22149	TNFAIP3
GO:0009444	pyruvate oxidation	1	1	0	47	0.0033	0.0033	0.115789	0.55	The chemical reactions and pathways resulting in the conversion of pyruvate to acetylphosphate	4.48647	4.48647	NR4A3
GO:0033091	positive regulation of immature T cell p...	1	1	0	48	0.0033	0.0033	0.115789	0.55	Any process that activates or increases the frequency, rate or extent of immature T cell proliferation	2.46833	2.46833	RIPK2
GO:0034146	toll-like receptor 5 signaling pathway	1	1	0	1611	0.0033	1	0.115789	1	Any series of molecular signals generated as a consequence of binding to toll-like receptor 5	5.22149	5.22149	TNFAIP3
GO:0034147	regulation of toll-like receptor 5 signa...	1	1	0	1612	0.0033	1	0.115789	1	Any process that modulates the frequency, rate, or extent of toll-like receptor 5 signaling pathway	5.22149	5.22149	TNFAIP3
GO:0034148	negative regulation of toll-like recepto...	1	1	0	49	0.0033	0.0033	0.115789	0.55	Any process that stops, prevents, or reduces the frequency, rate, or extent of toll-like receptor 5 signaling pathway	5.22149	5.22149	TNFAIP3
GO:0034155	regulation of toll-like receptor 7 signa...	1	1	0	1613	0.0033	1	0.115789	1	Any process that modulates the frequency, rate, or extent of toll-like receptor 7 signaling pathway	7.38601	7.38601	RSAD2
GO:0034157	positive regulation of toll-like recepto...	1	1	0	50	0.0033	0.0033	0.115789	0.55	Any process that activates or increases the frequency, rate, or extent of toll-like receptor 7 signaling pathway	7.38601	7.38601	RSAD2
GO:0036497	eIF2alpha dephosphorylation in response ...	1	1	0	1614	0.0033	1	0.115789	1		3.44597	3.44597	PPP1R15A
GO:0038097	positive regulation of mast cell activat...	1	1	0	51	0.0033	0.0033	0.115789	0.55	An Fc-epsilon receptor signaling pathway that results in the change in morphology and behavior of a mast cell resulting from exposure to a cytokine, chemokine, soluble factor, or to (at least in mammals) an antigen which the mast cell has specifically bound via IgE bound to Fc-epsilonRI receptors	4.48647	4.48647	NR4A3
GO:0060005	vestibular reflex	1	1	0	52	0.0033	0.0033	0.115789	0.55	A reflex process in which a response to an angular or linear acceleration stimulus begins with an afferent nerve impulse from a receptor in the inner ear and ends with the compensatory action of eye muscles. Signaling never reaches a level of consciousness	4.48647	4.48647	NR4A3
GO:0070429	negative regulation of nucleotide-bindin...	1	1	0	53	0.0033	0.0033	0.115789	0.55	Any process that stops, prevents, or reduces the frequency, rate, or extent of the nucleotide-binding oligomerization domain containing 1 (NOD1) pathway	5.22149	5.22149	TNFAIP3
GO:0072428	signal transduction involved in intra-S ...	1	1	0	54	0.0033	0.0033	0.115789	0.55	A signal transduction process that contributes to an intra-S DNA damage checkpoint	2.85559	2.85559	CHEK2
GO:0072616	interleukin-18 secretion	1	1	0	55	0.0033	0.0033	0.115789	0.55	The regulated release of interleukin-18 from a cell	5.602	5.602	GBP5
GO:1902216	positive regulation of interleukin-4-med...	1	1	0	56	0.0033	0.0033	0.115789	0.55	Any process that activates or increases the frequency, rate or extent of interleukin-4-mediated signaling pathway	3.4127	3.4127	PARP14
GO:1902310	positive regulation of peptidyl-serine d...	1	1	0	57	0.0033	0.0033	0.115789	0.55	Any process that activates or increases the frequency, rate or extent of peptidyl-serine dephosphorylation	3.44597	3.44597	PPP1R15A
GO:1903916	regulation of endoplasmic reticulum stre...	1	1	0	1615	0.0033	1	0.115789	1		3.44597	3.44597	PPP1R15A
GO:1903917	positive regulation of endoplasmic retic...	1	1	0	58	0.0033	0.0033	0.115789	0.55		3.44597	3.44597	PPP1R15A
GO:1903925	response to bisphenol A	1	1	0	1616	0.0033	1	0.115789	1		2.85559	2.85559	CHEK2
GO:1903926	cellular response to bisphenol A	1	1	0	59	0.0033	0.0033	0.115789	0.55		2.85559	2.85559	CHEK2
GO:2000349	negative regulation of CD40 signaling pa...	1	1	0	60	0.0033	0.0033	0.115789	0.55	Any process that stops, prevents or reduces the frequency, rate or extent of signaling via the CD40 signaling pathway	5.22149	5.22149	TNFAIP3
GO:0032880	regulation of protein localization	780	8	2.57	719	0.00343	0.17228	0.11993	1	Any process that modulates the frequency, rate or extent of any process in which a protein is transported to, or maintained in, a specific location	6.63367	-2.6504	CCL5, ACTN2, CCL3, RSAD2, DCLK3, TNF, IFIH1, PTGS2, TNFAIP3, CD38, DDX58, IL6, IL1A, MMP12, ACHE, HCAR2, IL33, PMAIP1, ADORA2A, NOD2, NR1D1, IFI27, LGALS9, TLR2, ADAM8, CCR7, LIF, PARP9, CD274, IL36RN, NKX3-1, IL1B, TSLP, RIPK2, GBP1, CD40, MISP, BBC3, PIM3, XBP1, ZC3H12A, SAA1, PID1, SESN2, RASSF5, CD34, DTX3L, LRP5L, PLK3, TRIM29, NLRP3, BTN2A2, PPP3CC, HLA-E, BANK1, VEGFC, MMP8, RAB9A, SYT7, P…	ADRA2C, GPM6B, MAPT, ADRA2A, MRAP2, DRD2, RGCC, GPD1L, SH3TC2, SORBS1, F2R, GCK, CNR1, BMP4, SORL1, CD36, EPHA3, PTPN22, FZD5, PRKCA, ADCY5, DLG1, SMO, DCLK1, EGF, POSTN, ZIC1, AR, OXCT1, ANGPT1, PTCH1, ACTB, C5, ACVR1C, LYPD1, PRKN, MAP2, ASTN2, CCN4, GAS6, GJA1, HADH, TGFB2, LRP5, EPHA5, HTR2B, TM7SF3, HYAL2, TMEM30A, EFNA5, MAP1A, SAPCD2, FLNA, TFDP2, DCLK2, APPL1, LDLRAP1, CNPY4, DAG1, SLC7A1…
GO:0051252	regulation of RNA metabolic process	2967	18	9.79	1216	0.00345	0.52747	0.120209	1	Any process that modulates the frequency, rate or extent of the chemical reactions and pathways involving RNA	7.93831	-3.02061	IFNB1, CCL5, ACTN2, ACOD1, CCL4, CCL3, IFNL1, LRP2, SP8, OASL, HOXB9, CXCL10, OAS1, TNF, TNFAIP3, CD38, CSF2, TRAF1, ZBTB32, DDX58, NR5A2, IL6, ZFHX2, AIRE, BATF2, IL1A, MMP12, NR4A3, NOCT, BHLHA15, OAS3, OAS2, EGR2, IRF7, ATF3, ZC3HAV1, IL33, NFKBIE, TNFSF18, ELF3, IL11, EFNA1, HELZ2, IRAK2, NFKB2, KLF4, NR4A2, ADORA2A, NOD2, IRF1, NR1D1, RHEBL1, WT1, EGR1, PLSCR1, IFI27, ETV7, CSF3, LGALS9, CSR…	FGFR2, PADI2, KIT, NANOS1, CSDC2, AHNAK2, TMEM100, CMKLR1, DRD2, RGCC, NPAS3, ID1, POU3F3, PBX1, MDFI, ROR1, HOTAIR, SLC40A1, PTGIS, OSR1, ID4, GDF5, LZTS1, TENM2, ACTA2, POU3F2, F2R, FAM172A, MSTN, CYTL1, ADCY1, CDON, BMP4, SORL1, MBNL3, CRYAB, CD36, FZD5, HGF, RASL11A, TOX, SOX9, PRKCA, NACC2, BEND6, PGR, CELSR2, SMAD9, ITGA8, PLCB1, NFIA, DLG1, SMO, PURG, HTRA1, SETD7, EGF, LMO7, RELN, NR2F2, …
GO:0050777	negative regulation of immune response	93	3	0.31	1617	0.00352	1	0.122069	1	Any process that stops, prevents, or reduces the frequency, rate or extent of the immune response, the immunological reaction of an organism to an immunogenic stimulus	5.57	-0.950618	IFNB1, ACOD1, IFNL1, TNF, TNFAIP3, MMP12, DHX58, IL33, BST2, PARP14, LGALS9, HLA-F, SAMHD1, ZC3H12A, SERPINB9, IL7R, IL20RB, NMI, HLA-E, BCL6, HLA-G, TNFRSF14, NLRC5, ADAR, IL4R, TRAFD1, SERPING1, IFI16, DUSP10, SMAD7, TNFSF4, HLX, IRAK3, LYN, LOXL3, ZBTB7B, JAK3, FOXF1, PTPN2, CACTIN, STAT6, CD55, MUL1, FER	DRD2, ANGPT1, TGFB2, HMOX1, HFE, ARG2, PPP3CB, IL27RA, COL3A1, PPARG, CD59, FCRLB, SOCS5, ANXA1, PARP3, CNOT7
GO:0034142	toll-like receptor 4 signaling pathway	27	2	0.09	61	0.00354	0.00354	0.122069	0.570968	Any series of molecular signals generated as a consequence of binding to toll-like receptor 4	3.28145	-0.977709	ACOD1, TNFAIP3, PIK3AP1, NR1D1, PELI1, NFKBIA, RIPK2, TNIP3, LYN, MFHAS1, DAB2IP	TRIL, PTPN22, APPL1, APPL2, F2RL1, RAB7B
GO:0035666	TRIF-dependent toll-like receptor signal...	27	2	0.09	62	0.00354	0.00354	0.122069	0.570968	Any series of molecular signals generated as a consequence of binding to a toll-like receptor where the TRIF adaptor mediates transduction of the signal. Toll-like receptors directly bind pattern motifs from a variety of microbial sources to initiate innate immune response	1.83056	-0.140241	BIRC3, IRF7, TLR3, IKBKE, TICAM1, BIRC2, IKBKB, UBE2D3, TANK, RIPK1, UBC, IRF3, TRAF3	TLR6
GO:0050789	regulation of biological process	7909	34	26.11	1478	0.00363	0.9201	0.124742	1	Any process that modulates the frequency, rate or extent of a biological process. Biological processes are regulated by many means; examples include the control of gene expression, protein modification or interaction with a protein or substrate molecule	8.60585	-4.14306	IFNL3, IFNB1, CCL5, ACTN2, CCL3L1, ACOD1, IFNL2, CCL4, CCL3, FLT4, RSAD2, IFNL1, CCL4L2, LRP2, LCP2, SP8, CXCL11, OASL, KCNA1, DCLK3, HOXB9, IL10RA, CXCL10, IFIT2, ISG20, HERC5, GNA15, IL36G, GPR37L1, OAS1, TNF, IFITM1, KRT17, GBP5, IFIH1, IFIT1, ISG15, PTGS2, RAET1L, IFIT3, TNFAIP3, CD38, RND1, GRIP2, NCF2, MX1, CSF2, TRAF1, GPR84, ZBTB32, DDX58, TNFSF13B, USP18, NR5A2, IFI6, BIRC3, IL6, ZFHX2, …	GFAP, FGFR2, ASPN, TNFRSF10D, IL17RD, ADRA2C, FAIM2, TRIL, GPM6B, PADI2, KIT, FABP3, CHRM3, SESN3, KCNIP1, DKK2, RCAN2, RGS5, NANOS1, CCDC3, VIPR1, MAPT, RAB26, SEMA3E, CACNG4, EPHB3, CSDC2, LRRN1, ADRA2A, P2RX6, SCUBE3, AHNAK2, TMEM100, CDH6, MAP2K6, SAMD5, FGFR3, SNCAIP, ITGA10, CXCL14, CMKLR1, MRAP2, DRD2, EXTL1, LINC00461, SELENOP, RGCC, TMEM97, PDE1A, MEST, NPAS3, CMTM8, ID1, POU3F3, PBX1, A…
GO:0009893	positive regulation of metabolic process	2735	17	9.03	1277	0.00372	0.61673	0.127397	1	Any process that activates or increases the frequency, rate or extent of the chemical reactions and pathways within a cell or an organism	8.16575	-3.39041	IFNB1, CCL5, ACTN2, CCL3L1, ACOD1, CCL4, CCL3, FLT4, IFNL1, CCL4L2, LRP2, LCP2, HOXB9, CXCL10, IL36G, GPR37L1, TNF, KRT17, PTGS2, TNFAIP3, CD38, CSF2, DDX58, NR5A2, BIRC3, IL6, ZFHX2, AIRE, IL1A, MMP12, NR4A3, NOCT, BHLHA15, EGR2, ACHE, TNFSF10, IRF7, ATF3, ZC3HAV1, IL33, PMAIP1, PIK3R5, TNFSF18, ELF3, GCH1, IL11, EFNA1, HELZ2, IRAK2, NFKB2, KLF4, NR4A2, PPP1R15A, NOD2, IRF1, MEFV, PARP14, EBI3, …	FGFR2, ADRA2C, PADI2, KIT, FABP3, SESN3, NANOS1, CCDC3, MAPT, ADRA2A, MAP2K6, SAMD5, FGFR3, CMKLR1, DRD2, RGCC, NPAS3, ID1, POU3F3, PBX1, PDGFD, SLC40A1, NPR3, DRD1, OSR1, ID4, PDE5A, GDF5, SORBS1, OLFM1, ACTC1, ACTA2, POU3F2, F2R, MSTN, CYTL1, ADORA1, ADCY1, DAPK1, CDON, PLCE1, GCK, BMP4, SORL1, UCP2, CD36, NTRK2, DIO2, PTPN22, TYRP1, FZD5, HGF, RASL11A, SOX9, TMEM119, ERBB3, SPON1, PRKCA, KCTD2…
GO:0070647	protein modification by small protein co...	976	9	3.22	1154	0.0038	0.4781	0.129693	1	A protein modification process in which one or more groups of a small protein, such as ubiquitin or a ubiquitin-like protein, are covalently attached to or removed from a target protein	5.12398	-1.67067	HERC5, IFIH1, ISG15, NEURL3, TNFAIP3, DDX58, USP18, BIRC3, HERC6, EGR2, IL33, NOD2, EGR1, IFI27, PELI1, NFKBIA, TRIM36, INAVA, RIPK2, TRIML2, TNIP1, DTX4, TRIM69, DTX2, ZC3H12A, RASSF5, DTX3L, NLRP3, STAMBPL1, OTUD1, TNIP3, NMI, TRIM25, PARP10, TICAM1, UBE2L6, FBXO6, RNF213, ESR1, TRIM21, USP54, PSMB9, RFFL, H2BC11, RNF19B, SOCS3, TRIM22, RNF122, MASTL, UBE2Z, NFE2L2, MARCHF3, TRIB3, DAXX, BCL10,…	RNF112, RAB40B, ASB2, TTC3, PTPN22, RNF175, KLHL13, DYSF, RNF150, LMO7, AR, UBE4B, RNF157, TRIM9, TRIM2, RNF141, ANGPT1, ACTB, PRKN, DCAF4, FOXF2, PRICKLE1, USP46, TGFBR1, KAT2B, FBXO17, RASD2, ASB9, NEURL1B, RNF144A, SKP2, PRKDC, LRRK2, RPL5, CENPS, USP2, FBXO3, BABAM2, RPL23, TP53, LNX1, CUL3, DCUN1D2, PDZD4, NUP43, PIAS2, KDM1B, CDK5, CAND2, ARRDC4, ANAPC5, RNF170, HLTF, UBAC1, COPS4, RNF14, N…
GO:0010468	regulation of gene expression	3517	20	11.61	535	0.00387	0.10261	0.131633	1	Any process that modulates the frequency, rate or extent of gene expression. Gene expression is the process in which a gene's coding sequence is converted into a mature gene product or products (proteins or RNA). This includes the production of an RNA transcript as well as any processing to produce a mature RNA product or an mRNA (for protein-coding genes) and the translation of that mRNA into pr…	7.49212	-3.06872	IFNB1, CCL5, ACOD1, CCL3, IFNL1, LRP2, SP8, HOXB9, CXCL10, TNF, KRT17, TNFAIP3, CD38, CSF2, TRAF1, ZBTB32, DDX58, NR5A2, BIRC3, IL6, ZFHX2, AIRE, BATF2, IL1A, MMP12, NR4A3, NOCT, BHLHA15, EGR2, IRF7, ATF3, CFB, ZC3HAV1, IL33, NFKBIE, TNFSF18, ELF3, MIR155HG, IL11, EFNA1, HELZ2, IRAK2, NFKB2, KLF4, NR4A2, ADORA2A, PPP1R15A, NOD2, IRF1, PARP14, NR1D1, RHEBL1, WT1, EGR1, PLSCR1, IFI27, CHAC1, ETV7, …	FGFR2, PADI2, KIT, NANOS1, MAPT, CSDC2, AHNAK2, TMEM100, CMKLR1, DRD2, LINC00461, RGCC, NPAS3, ID1, POU3F3, PBX1, MDFI, ROR1, HOTAIR, GAS1, SLC40A1, PTGIS, DRD1, OSR1, ATP1B1, ID4, GDF5, SHC4, LZTS1, TENM2, OLFM1, ACTC1, ACTA2, POU3F2, F2R, FAM172A, MSTN, CYTL1, ADCY1, IGFBP5, DAPK1, CDON, BMP4, SORL1, MBNL3, CRYAB, CD36, NTRK2, DIO2, PTPN22, CFI, SORT1, FZD5, HGF, RASL11A, APBA1, TOX, SOX9, TMEM…
GO:0002700	regulation of production of molecular me...	97	3	0.32	1618	0.00396	1	0.134122	1	Any process that modulates the frequency, rate, or extent of the production of molecular mediator of immune response	5.01553	-1.37253	IFNB1, RSAD2, TNF, DDX58, IL6, NR4A3, IL33, BST2, NOD2, HLA-F, IL1B, CD40, XBP1, NLRP3, TLR3, HLA-E, IL1R1, TICAM1, BCL6, HLA-G, TNFRSF14, IL18R1, IL4R, BCL10, CGAS, TNFRSF1B, TRAF2, SMAD7, TNFSF4, B2M, IRAK3, CLCF1, TRAF6, SHLD3, APLF, JAK3, STX4, STAT6, HPX, WNT5A, ATAD5, IL18, TP53BP1	TRIL, CD36, FZD5, ANGPT1, TGFB2, HMOX1, F2RL1, PRKDC, PRKCZ, SPON2, HFE, TFRC, IL27RA, MAVS, GPRC5B, MAPK3, MSH2, PARP3, GPI
GO:0002694	regulation of leukocyte activation	323	5	1.07	460	0.00397	0.07845	0.134122	1	Any process that modulates the frequency, rate, or extent of leukocyte activation	6.15622	-1.50558	IFNB1, CCL5, CCL3, IFNL1, TNFAIP3, CD38, TNFSF13B, IL6, NR4A3, IL33, TNFSF18, CD83, ADORA2A, NOD2, IRF1, EBI3, NR1D1, PLSCR1, LGALS9, EGR3, PELI1, ADAM8, CCR7, IL15, IL23A, HLA-F, CD274, ADGRE2, MAP3K8, IL12A, IL1B, TSLP, RIPK2, NFKBIZ, CCL2, CD40, IDO1, NFATC2, SLC7A2, TAFA3, XBP1, VNN1, ZC3H12A, SOX11, IL7R, PRDM1, NLRP3, IL20RB, SDC4, CD70, BTN2A2, ZFP36L2, HLA-E, CEBPB, BANK1, MMP8, TICAM1, I…	PDE5A, CNR1, BMP4, PTPN22, TOX, DLG1, SLC39A10, ADGRF5, GAS6, ID2, ATP11C, HMOX1, ITPKB, INHA, TNFRSF13C, VSIR, MYO18A, GNRH1, F2RL1, LRRK2, CASP3, CTSC, EFNB3, PRKCZ, SFRP1, THY1, TMEM131L, GLI2, BST1, HFE, CD46, PTPN11, ARG2, GSN, HMGB3, HMGB1, THBS1, RHOA, DROSHA, TFRC, TLR6, CDKN1A, SOD1, CCDC88B, RPS3, IL27RA, STXBP1, CD4, CAV1, EFNB1, SOS1, KAT2A, PAWR, ZMIZ1, ATM, TNFRSF21, GPNMB, ERBB2, G…
GO:0002822	regulation of adaptive immune response b...	99	3	0.33	63	0.00419	0.00419	0.140333	0.665079	Any process that modulates the frequency, rate, or extent of an adaptive immune response based on somatic recombination of immune receptors built from immunoglobulin superfamily domains. An example of this process is found in the Gnathostomata	4.92306	-0.765992	IFNB1, RSAD2, TNF, TNFAIP3, TNFSF13B, IL6, IL33, IL23A, HLA-F, CD274, IL12A, IL1B, RIPK2, NFKBIZ, CD40, ZC3H12A, IL7R, NLRP3, IL20RB, HLA-E, IL1R1, BCL6, HLA-G, ZP3, IL12RB1, HLA-B, IL18R1, HLA-A, IL4R, TNFRSF1B, HLA-C, NLRP10, TRAF2, SMAD7, TNFSF4, HLX, B2M, NFKBID, CLCF1, NECTIN2, TRAF6, SHLD3, APLF, LOXL3, ZBTB7B, IL6R, JAK3, STAT6, ADA, HPX, P2RX7, ATAD5, IL18, TP53BP1	FZD5, TNFRSF13C, PRKCZ, HFE, HMGB1, PPP3CB, TFRC, IL27RA, STX7, CD4, MSH2, SOCS5, ANXA1, PARP3
GO:0002696	positive regulation of leukocyte activat...	201	4	0.66	618	0.0042	0.12834	0.140333	1	Any process that activates or increases the frequency, rate, or extent of leukocyte activation	5.01032	-1.09028	CCL5, CCL3, CD38, TNFSF13B, IL6, NR4A3, IL33, CD83, NOD2, EBI3, LGALS9, EGR3, PELI1, ADAM8, CCR7, IL15, IL23A, HLA-F, CD274, MAP3K8, IL12A, IL1B, TSLP, RIPK2, NFKBIZ, CCL2, CD40, NFATC2, TAFA3, XBP1, VNN1, IL7R, NLRP3, CD70, BTN2A2, HLA-E, MMP8, TICAM1, BCL6, HLA-G, ZP3, IL12RB1, TNFRSF14, MYB, PNP, IL4R, IL7, BCL10, CYLD, GPR183, DUSP10, HES1, TNFSF4, HLX, ZNF335, RASGRP1, NFKBID, CLCF1, SRC, NE…	TOX, SLC39A10, GAS6, ATP11C, ITPKB, TNFRSF13C, VSIR, F2RL1, LRRK2, CTSC, EFNB3, PRKCZ, THY1, GLI2, BST1, CD46, PTPN11, HMGB1, THBS1, RHOA, TFRC, TLR6, CDKN1A, CCDC88B, RPS3, STXBP1, CD4, CAV1, EFNB1, ZMIZ1, CDC42, MSH2, SOCS5, VAV3, ANXA1, MDK
GO:0070371	ERK1 and ERK2 cascade	201	4	0.66	795	0.0042	0.20956	0.140333	1	An intracellular protein kinase cascade containing at least ERK1 or ERK2 (MAPKs), a MEK (a MAPKK) and a MAP3K. The cascade can also contain two additional tiers: the upstream MAP4K and the downstream MAP Kinase-activated kinase (MAPKAPK). The kinases in each tier phosphorylate and activate the kinases in the downstream tier to transmit a signal within a cell	6.43653	-2.40557	CCL5, CCL3L1, CCL4, CCL3, FLT4, CCL4L2, TNF, ATF3, KLF4, NOD2, CCL7, CCL8, LGALS9, CCL20, NTRK1, CCR7, LIF, IL1B, ICAM1, BMP2, RIPK2, CCL2, GBP1, TNIP1, P2RY1, CCR1, SPRY2, BTN2A2, PDGFB, JUN, ZFP36L2, DUSP6, ACKR3, PTGER4, FGF2, BRAF, GPR183, CFLAR, PRKD2, CX3CL1, CNKSR3, DUSP10, SPRY4, FLCN, RASGRP1, CD44, SRC, LYN, KDR, GCNT2, BMPER, C5AR1, DUSP4, PTPN2, PTPRR, TNFAIP8L3, DNAJC27, CCL26, FRS2,…	FGFR2, KIT, FGFR3, DRD2, PDGFD, F2R, BMP4, CD36, PTPN22, SOX9, PRKCA, DLG1, EGF, OXTR, PDGFRA, CHRNA9, ANGPT1, NDRG4, GAS6, HTR2B, SYNJ2BP, CHI3L1, NEK10, AGT, CTSH, CSF1R, F2RL1, NQO2, NDRG2, PRKCZ, ITGAV, RGS14, EIF3A, RRAS, PTPN11, HMGB1, PDGFRB, STYX, ARRB1, HMGCR, PHB, CCN2, SPRY1, GNAI2, SLC9A3R1, CD4, DSTYK, ITGB1BP1, ABCA7, P2RY6, MAPK3, APP, GAREM1, NOTCH1, GPNMB, ERBB2, GPER1, EMILIN1, …
GO:0031325	positive regulation of cellular metaboli...	2520	16	8.32	1342	0.00421	0.74766	0.140333	1	Any process that activates or increases the frequency, rate or extent of the chemical reactions and pathways by which individual cells transform chemical substances	8.16575	-3.3548	IFNB1, CCL5, ACTN2, CCL3L1, ACOD1, CCL4, CCL3, FLT4, IFNL1, CCL4L2, LRP2, LCP2, HOXB9, CXCL10, IL36G, GPR37L1, TNF, KRT17, PTGS2, TNFAIP3, CD38, CSF2, DDX58, NR5A2, BIRC3, IL6, ZFHX2, AIRE, IL1A, MMP12, NR4A3, BHLHA15, EGR2, TNFSF10, IRF7, ATF3, ZC3HAV1, IL33, PMAIP1, PIK3R5, TNFSF18, ELF3, IL11, EFNA1, HELZ2, IRAK2, NFKB2, KLF4, NR4A2, PPP1R15A, NOD2, IRF1, MEFV, PARP14, EBI3, NR1D1, CCL7, WT1, …	FGFR2, ADRA2C, PADI2, KIT, FABP3, SESN3, NANOS1, MAPT, ADRA2A, MAP2K6, SAMD5, FGFR3, DRD2, RGCC, NPAS3, POU3F3, PBX1, PDGFD, SLC40A1, OSR1, ID4, PDE5A, GDF5, SORBS1, ACTA2, POU3F2, F2R, MSTN, CYTL1, ADORA1, ADCY1, DAPK1, CDON, PLCE1, GCK, BMP4, CD36, NTRK2, PTPN22, TYRP1, FZD5, HGF, RASL11A, SOX9, TMEM119, ERBB3, SPON1, PRKCA, KCTD20, PGR, ADCY5, SMAD9, ITGA8, RASSF2, PLCB1, NFIA, DLG1, SMO, SETD…
GO:0060338	regulation of type I interferon-mediated...	30	2	0.1	65	0.00436	0.00436	0.14485	0.670769	Any process that modulates the rate, frequency or extent of a type I interferon-mediated signaling pathway. A type I interferon-mediated signaling pathway is the series of molecular events generated as a consequence of a type I interferon binding to a cell surface receptor	2.35941	-0.449232	USP18, MMP12, IRF7, SAMHD1, IKBKE, IFNAR2, NLRC5, ADAR, PTPN2, CACTIN, MUL1, WNT5A, PTPN1, IRF3	RNASEL, ABCE1, PTPN11, MAVS, CNOT7
GO:0033993	response to lipid	639	7	2.11	886	0.00443	0.25857	0.146689	1	Any process that results in a change in state or activity of a cell or an organism (in terms of movement, secretion, enzyme production, gene expression, etc.) as a result of a lipid stimulus	6.81069	-2.53406	CCL5, ACOD1, CCL3, CXCL11, IL10RA, CXCL10, IL36G, CMPK2, TNF, PTGS2, TNFAIP3, CD38, CSF2, NR5A2, IL6, CXCL2, NR4A3, NOCT, CXCL3, GCH1, IRAK2, NFKB2, KLF4, CXCL8, NR4A2, NOD2, NR1D1, CYP1A1, CSF3, LGALS9, PELI1, TLR2, CCR7, IL24, IL15, FOSB, CD274, CYP27B1, NFKBIA, NFKB1, IL12A, CXCL5, IL36RN, CXCL1, NKX3-1, IL1B, ICAM1, NR4A1, FOXA1, RIPK2, ZFP36, CCL2, TRIML2, IDO1, PLCG2, DDIT4, XBP1, GJB2, JUN…	FGFR2, PADI2, FABP3, HSD17B2, OSR1, BRINP1, MMP15, TIMP4, F2R, MSTN, ADCY1, PDK3, CNR1, BMP4, CRYAB, CD36, EPHA3, PTPN22, SOX9, PRKCA, PGR, ADCY5, SCD, BCHE, SERPINF1, CDK19, SMO, POSTN, NR2F2, IDH1, PLPP1, NQO1, OXTR, GNG2, AR, ABCA3, URI1, ID3, NTRK3, PTCH1, CPS1, AKR1C3, LOXL1, GJA1, LDOC1, TGFB2, FAM210B, PAQR8, TGFBR1, ACACA, PRMT2, GPAM, EFNA5, SLIT3, IL36B, CAT, AGT, AKR1C2, ANXA3, PMVK, C…
GO:1901699	cellular response to nitrogen compound	482	6	1.59	1340	0.00464	0.74198	0.15	1	Any process that results in a change in state or activity of a cell (in terms of movement, secretion, enzyme production, gene expression, etc.) as a result of a nitrogen compound stimulus	5.93875	-2.25015	IFNB1, ACTN2, GNA15, TNF, IFIH1, IFIT1, PTGS2, DDX58, NR4A3, KLF4, NR4A2, NOD2, WT1, EGR1, CPEB3, NFKB1, IL1B, ICAM1, NR4A1, RIPK2, P2RY1, STAT5A, ADCY4, PRLR, XBP1, GJB2, KLF10, PDE4B, PID1, EZH2, SESN2, EPHA4, MMP3, NLRP3, STAT1, TLR3, NAMPT, KLF5, PDE2A, CEBPB, ATP2B1, STC1, P2RX4, HDAC9, KLF15, SOCS3, ADCY8, NFE2L2, TRIB3, ARHGEF2, SMPD3, DAXX, PDE4D, CGAS, GRB10, CPEB4, JAK2, CFLAR, LGMN, TR…	CHRM3, SESN3, ID1, PDGFD, DRD1, SORBS1, AKAP6, MSTN, ADCY1, ITGA4, IGFBP5, GSTM2, GCK, SORL1, CD36, NTRK2, PTPN22, SOX9, COLEC12, ADCY5, PLCB1, ATP6V0E2, GNG2, PDGFRA, ACTB, LYPD1, ATP6V1E2, PRKN, CPS1, EEF2K, ATP6V1G2, CASTOR2, CACNA2D1, GNRHR2, LDOC1, FBN1, SLC8A1, MYO5A, CASP6, KAT2B, ADCY9, PDK2, TMEM38A, AGT, AMIGO1, APPL1, SHMT1, APPL2, GUCY1B1, GHR, INHBB, PRKDC, LPIN1, BACE1, PRKAR2A, PAR…
GO:1903706	regulation of hemopoiesis	335	5	1.11	1052	0.00464	0.38254	0.15	1		5.62446	-1.35744	IFNB1, CCL3, IFNL1, TNF, ISG15, CSF2, NR4A3, IRF7, CD83, IRF1, CSF3, LGALS9, EGR3, ADAM8, IL15, LIF, IL23A, NFKBIA, IL12A, RIPK2, NFKBIZ, ZFP36, CCR1, TCIM, NFATC2, XBP1, VNN1, KLF10, ZC3H12A, H3C6, IL34, IL7R, PRDM1, NLRP3, STAT1, FOS, LMO2, TLR3, BTN2A2, JUN, ZFP36L2, CEBPB, NFE2, INHBA, BCL6, H4-16, PSMB9, HLA-G, PIM1, IL12RB1, CSF1, MEIS1, H4C8, MYB, NFE2L2, PNP, IL4R, IL7, PSMB10, CYLD, CNOT…	BMP4, TOX, PRKCA, RASSF2, PRXL2A, IL17D, H3-3A, GAS6, MYL9, FAM210B, FBN1, ID2, TCTA, KAT2B, ATP11C, ITPKB, INHA, VSIR, CTNNBIP1, PPARGC1B, RAB7B, NME2, PRKCZ, SFRP1, LEF1, UBASH3B, MITF, TMEM131L, GLI2, HDAC1, CD46, HMGB3, HMGB1, THBS1, RHOA, LDB1, DROSHA, TCF3, SOD1, JAG1, TRIM58, EVI2B, CD4, AGO1, PRMT6, TMEM64, CUL4A, LOX, LRRC17, PDCD2, SOS1, GNAS, KAT2A, CTR9, ZMIZ1, PSMD1, GABPA, NOTCH1, E…
GO:0002756	MyD88-independent toll-like receptor sig...	31	2	0.1	1619	0.00465	1	0.15	1	Any series of molecular signals generated as a consequence of binding to a toll-like receptor not relying on the MyD88 adaptor molecule. Toll-like receptors directly bind pattern motifs from a variety of microbial sources to initiate innate immune response	1.96926	-0.164055	BIRC3, IRF7, TNIP3, TLR3, IKBKE, TICAM1, BIRC2, IKBKB, UBE2D3, TANK, RIPK1, UBC, IRF3, TRAF3	TLR6
GO:0032731	positive regulation of interleukin-1 bet...	31	2	0.1	1620	0.00465	1	0.15	1	Any process that activates or increases the frequency, rate, or extent of interleukin-1 beta production	2.80315	-0.456616	CCL3, NOD2, EGR1, LGALS9, INAVA, RIPK2, NLRP3, JAK2, IFI16, PANX1, GSDMD, NLRP1, P2RX7, WNT5A, CASP1	FZD5, HSPB1, HMGB1, APP
GO:0042088	T-helper 1 type immune response	31	2	0.1	1621	0.00465	1	0.15	1	An immune response which is associated with resistance to intracellular bacteria, fungi, and protozoa, and pathological conditions such as arthritis, and which is typically orchestrated by the production of particular cytokines by T-helper 1 cells, most notably interferon-gamma, IL-2, and lymphotoxin	2.53703	-0.32164	IL33, EBI3, IL23A, RELB, IL12A, IL1B, RIPK2, IL1R1, IL18BP, IL12RB1, IL18R1, IL4R, NLRP10, TNFSF4, BCL3, HLX, TRAF6, IL6R, JAK3, SEMA4A, STAT6, IL18	LEF1, HMGB1, IL27RA, TMEM98, SOCS5, ANXA1, HRAS
GO:0050691	regulation of defense response to virus ...	31	2	0.1	66	0.00465	0.00465	0.15	0.704545	Any host process that modulates the frequency, rate, or extent of the antiviral response of a host cell or organism	3.15456	-0.314752	TNFAIP3, DDX58, MMP12, IL15, PARP9, IL23A, IL1B, ZC3H12A, DTX3L, STAT1, TRAF3IP2, IL12RB1, APOBEC3G, CGAS, MICB, IFNLR1, SELENOK, APOBEC3F, MUL1	ERCC6, EIF2AK4, TARBP2, MAVS
GO:0072604	interleukin-6 secretion	31	2	0.1	1622	0.00465	1	0.15	1	The regulated release of interleukin-6 from a cell	3.00571	-0.886472	TNF, IFIH1, DDX58, LGALS9, IL1B, XBP1, ZC3H12A, BANK1, NLRP10, TMEM106A, SELENOK, TWIST1	F2R, PTPN22, GAS6, HYAL2, F2RL1, HMGB1, IL27RA, MAVS
GO:2000107	negative regulation of leukocyte apoptot...	31	2	0.1	1623	0.00465	1	0.15	1	Any process that stops, prevents, or reduces the frequency, rate or extent of leukocyte apoptotic process	3.0868	-0.717114	CCL5, IRF7, EFNA1, NOD2, CCR7, IDO1, IL7R, BCL6, BCL10, JAK3, IRS2, ADA, FOXP1	BMP4, SLC39A10, GAS6, ITPKB, ARG2
GO:0002521	leukocyte differentiation	336	5	1.11	461	0.0047	0.07865	0.151125	1	The process in which a relatively unspecialized hemopoietic precursor cell acquires the specialized features of a leukocyte. A leukocyte is an achromatic cell of the myeloid or lymphoid lineages capable of ameboid movement, found in blood or other tissue	6.05231	-1.75981	IFNB1, CCL3, RSAD2, IFNL1, TNF, CSF2, IL6, AIRE, BATF2, IRF7, IL11, CD83, IRF1, EGR1, CSF3, LGALS9, EGR3, TLR2, NTRK1, ADAM8, CCR7, IL15, LIF, IL23A, RELB, IL12A, RIPK2, NFKBIZ, CCR1, NFATC2, DHRS2, PLCG2, XBP1, VNN1, BATF3, JUNB, KLF10, ZC3H12A, MMP9, IL34, IL7R, PRDM1, NLRP3, FOS, TLR3, SNX10, BTN2A2, JUN, ZFP36L2, CEBPB, INHBA, BCL6, PTGER4, OSCAR, HLA-G, HDAC9, IL12RB1, POU2F2, CSF1, IL18R1, …	KIT, ITGA4, BMP4, PTPN22, FZD5, TOX, PRKCA, RASSF2, RPL22, PIR, PRXL2A, CCN4, NHEJ1, GAS6, CD109, FBN1, ID2, TCTA, LEPR, ATP11C, ITPKB, INHA, VSIR, ITGB1, CSF1R, CTNNBIP1, F2RL1, PRKDC, PARP1, PPARGC1B, LFNG, TP53, EFNA4, NME2, PRKCZ, RPS6, FZD7, FASN, SFRP1, MYH9, ANXA2, DOCK11, LEF1, UBASH3B, CMTM7, MITF, TMEM131L, FAM20C, GLI2, PRR7, SH3PXD2A, SOX4, RRAS, ATP7A, CD46, HMGB3, HMGB1, RHOA, PPP3C…
GO:0050867	positive regulation of cell activation	209	4	0.69	641	0.00482	0.1368	0.154487	1	Any process that activates or increases the frequency, rate or extent of activation	5.01032	-1.09028	CCL5, CCL3, CD38, TNFSF13B, IL6, NR4A3, IL33, CD83, NOD2, EBI3, LGALS9, EGR3, PELI1, ADAM8, CCR7, IL15, IL23A, HLA-F, CD274, MAP3K8, IL12A, IL1B, TSLP, RIPK2, NFKBIZ, CCL2, CD40, NFATC2, TAFA3, XBP1, VNN1, IL7R, NLRP3, CD70, BTN2A2, HLA-E, MMP8, TICAM1, BCL6, HLA-G, ZP3, IL12RB1, TNFRSF14, MYB, PNP, IL4R, IL7, BCL10, CYLD, GPR183, JAK2, DUSP10, HES1, TNFSF4, HLX, ZNF335, RASGRP1, NFKBID, CLCF1, S…	TOX, SLC39A10, GAS6, ATP11C, ITPKB, TNFRSF13C, VSIR, F2RL1, LRRK2, CTSC, EFNB3, PRKCZ, THY1, GLI2, BST1, CD46, PTPN11, HMGB1, THBS1, RHOA, PDGFRB, TFRC, TLR6, CDKN1A, CCDC88B, RPS3, CCN2, STXBP1, CD4, CAV1, EFNB1, ZMIZ1, CDC42, MSH2, SOCS5, VAV3, ANXA1, MDK
GO:0032663	regulation of interleukin-2 production	32	2	0.11	67	0.00495	0.00495	0.157643	0.730556	Any process that modulates the frequency, rate, or extent of interleukin-2 production	2.94928	-0.439968	TNFAIP3, IL1A, CD83, IL1B, RIPK2, ZFP36, GBP1, PDE4B, CD34, IL20RB, PDE4D, NAV3, PRKD2, TRAF2, TRAF6, RUNX1, ABL1, KAT5	HOMER2, RPS3, CD4, ANXA1
GO:1905517	macrophage migration	32	2	0.11	1624	0.00495	1	0.157643	1		2.9163	-0.951426	CCL5, CCL3, CCL2, C3AR1, SAA1, P2RX4, CSF1, CX3CL1, C5AR1, AKIRIN1, PTK2B	CMKLR1, MSTN, C5, MTUS1, THBS1, CD9, MAPK3, EMILIN1, MDK
GO:0031399	regulation of protein modification proce...	1420	11	4.69	1245	0.00498	0.56944	0.158095	1	Any process that modulates the frequency, rate or extent of the covalent alteration of one or more amino acid residues within a protein	7.79328	-3.12936	IFNB1, CCL5, CCL3L1, CCL4, CCL3, FLT4, IFNL1, CCL4L2, LCP2, CXCL10, HERC5, IL36G, GPR37L1, TNF, ISG15, PTGS2, TNFAIP3, CSF2, BIRC3, IL6, ATF3, PIK3R5, TNFSF18, IL11, EFNA1, IRAK2, KLF4, ADORA2A, PPP1R15A, NOD2, PARP14, CCL7, EGR1, CCL8, PPP1R14C, INHBE, CSF3, LGALS9, PPP4R4, TNFSF15, PELI1, CCL20, CHEK2, NTRK1, ADAM8, DUSP8, CCR7, IL24, C1QTNF1, IL15, LIF, PARP9, IL23A, MAP3K8, IL12A, IL36RN, INA…	FGFR2, ADRA2C, KIT, RCAN2, MAPT, ADRA2A, MAP2K6, SAMD5, FGFR3, DRD2, RGCC, ID1, RGS4, PDGFD, DRD1, GPD1L, PDE5A, GDF5, F2R, MSTN, ADORA1, ADCY1, CDON, PLCE1, BMP4, SORL1, CD36, NTRK2, PTPN22, FZD5, HGF, SOX9, TMEM119, ERBB3, PRKCA, PTPN13, ADARB1, ADCY5, RASSF2, PLCB1, DYSF, DLG1, FRY, SETD7, EGF, RELN, NR2F2, RAMP1, SFRP2, AR, URI1, GDF11, PDGFRA, EPGN, CHRNA9, NTRK3, ANGPT1, ACTB, JCAD, ELFN2, …
GO:1903320	regulation of protein modification by sm...	212	4	0.7	1625	0.00507	1	0.160443	1	Any process that modulates the frequency, rate or extent of protein modification by small protein conjugation or removal	3.45477	-1.19536	ISG15, TNFAIP3, BIRC3, NOD2, EGR1, PELI1, INAVA, RIPK2, TNIP1, ZC3H12A, RASSF5, DTX3L, NMI, PARP10, TICAM1, TRIM21, MASTL, TRIB3, DAXX, BCL10, N4BP1, RNF111, BIRC2, SMAD7, MARCHF7, NHLRC1, HSPA1B, DCUN1D3, RELA, TRAF6, WASHC1, HSPA5, CRY1, FZR1, HSPA1A, OTUD4, DNAJA1, UBE2S, SPHK1, PIAS4, GPS2, FYN, RCHY1, TSPYL5, TANK, FEM1A, RNF40, PER2, SART3, MUL1, ABL1, PLAA, CAPN3, SENP2, MINAR1, ADRB2, MTB…	PTPN22, DYSF, ANGPT1, PRKN, FOXF2, PRICKLE1, TGFBR1, RASD2, SKP2, LRRK2, RPL5, CENPS, RPL23, CUL3, DCUN1D2, CDK5, ARRDC4, RPS2, RNF20, PRR7, SOX4, STUB1, RPS7, SEPTIN4, WFS1, KDM1A, PINK1, ARRB1, RPS3, CHP1, MAPK9, AMER1, CAV1, PTTG1IP, UFL1, CDK5RAP3, HMG20B, PARK7, COPS9, CTR9, TBC1D7, AIMP2, SVBP, CENPX, RPL11, HDAC8
GO:0051091	positive regulation of DNA-binding trans...	213	4	0.7	845	0.00515	0.23613	0.162461	1	Any process that activates or increases the frequency, rate or extent of activity of a transcription factor, any factor involved in the initiation or regulation of transcription	4.1249	-1.86945	TNF, TRAF1, DDX58, IL6, TNFSF18, IRAK2, NFKB2, NOD2, RHEBL1, CSF3, LGALS9, TLR2, NTRK1, ADAM8, NFKB1, NKX3-1, IL1B, ICAM1, FOXA1, RIPK2, CD40, DDIT3, NLRP3, CTH, TRIM14, TLR3, TRIM25, TICAM1, TRIM26, FZD4, ESR1, TRIM21, MYD88, TRIM22, ADCY8, IL18R1, PLPP3, ARHGEF2, CEBPG, BCL10, FOSL1, JAK2, CFLAR, PRKD2, CX3CL1, PRKCH, TRIM38, TRIM5, SAV1, TRAF2, TAB2, IRAK3, EIF2AK2, HSPA1B, CRTC2, RELA, TRAF6,…	KIT, RGCC, ROR1, CYTL1, ADCY1, CD36, SMO, RELN, AR, FZD2, EPHA5, CAT, RPS6KA5, AGT, ANXA3, CLU, PPARGC1B, RAB7B, ALK, PRKCZ, LRP6, LRP8, HIPK2, TSSK4, CLOCK, NPM1, TRAF5, TLR6, MTDH, TCF3, KDM1A, PINK1, CARM1, RPS3, NKX2-2, RPS6KA4, PPARG, MAVS, CAV1, PARK7, PRDX3, KRAS, APP, TRAPPC9
GO:0002548	monocyte chemotaxis	33	2	0.11	70	0.00526	0.00526	0.164375	0.730556	The movement of a monocyte in response to an external stimulus	6.07869	-0.484836	CCL5, CCL3L1, CCL4, CCL3, CCL4L2, CXCL10, IL6, CCL7, CCL8, CCL20, CCL2, CCR1, PDGFB, CX3CL1, LGMN, LYN, IL6R, CCL26, DUSP1	PTPRO, NBL1, HMGB1, CCN3, ANXA1
GO:0014911	positive regulation of smooth muscle cel...	33	2	0.11	71	0.00526	0.00526	0.164375	0.730556	Any process that activates, maintains or increases the frequency, rate or extent of smooth muscle cell migration	1.98363	-1.07571	CCL5, NR4A3, PDGFB, HAS2, SRC, BCL2, ITGA2, DOCK4	PDGFD, IGFBP5, POSTN, CCN4, AGT, DOCK7, ATP7A, PDGFRB, P2RY6, SSH1, MDK
GO:0045070	positive regulation of viral genome repl...	33	2	0.11	72	0.00526	0.00526	0.164375	0.730556	Any process that activates or increases the frequency, rate or extent of viral genome replication	2.31495	-0.727378	CCL5, IFIT1, NR5A2, ADAR, TRIM38	ADARB1, HACD3, TOP2A, DDB1, NUCKS1, TOP2B, PPIA, TARBP2, PABPC1, NOTCH1, CNOT7
GO:0010646	regulation of cell communication	2579	16	8.51	1475	0.00535	0.91732	0.166667	1	Any process that modulates the frequency, rate or extent of cell communication. Cell communication is the process that mediates interactions between a cell and its surroundings. Encompasses interactions such as signaling or attachment between one cell and another cell, between a cell and an extracellular matrix, or between a cell and any other aspect of its environment	8.17366	-3.68508	IFNB1, CCL5, ACTN2, CCL3L1, ACOD1, CCL4, CCL3, FLT4, RSAD2, IFNL1, CCL4L2, LRP2, IL10RA, IL36G, GPR37L1, TNF, PTGS2, TNFAIP3, CD38, GRIP2, CSF2, TRAF1, USP18, IFI6, BIRC3, IL6, IL1A, MMP12, TYMP, EGR2, ACHE, TNFSF10, PIK3AP1, IRF7, DHX58, HCAR2, ATF3, PMAIP1, PIK3R5, TNFSF18, ELF3, IL11, EFNA1, IRAK2, KLF4, BST2, CXCL8, PCDH17, NR4A2, ADORA2A, PPP1R15A, NOD2, IRF1, PARP14, DDX60, NR1D1, BCL2A1, C…	FGFR2, ASPN, ADRA2C, FAIM2, PADI2, KIT, SESN3, DKK2, RCAN2, RGS5, CCDC3, MAPT, RAB26, CACNG4, ADRA2A, SCUBE3, TMEM100, MAP2K6, SAMD5, FGFR3, SNCAIP, CMKLR1, MRAP2, DRD2, ID1, RGS4, PDGFD, MDFI, LGR6, LGR5, ROR1, GAS1, ASIC1, PTGIS, DRD1, GPD1L, TMOD2, PDE5A, SULF2, FRZB, GDF5, CLSTN2, SH3TC2, MYORG, SORBS1, LZTS1, AKAP6, S100A4, ARHGDIB, TUB, SIPA1L2, RHOBTB1, F2R, MSTN, RGS22, ADORA1, ADCY1, IGF…
GO:0060255	regulation of macromolecule metabolic pr...	4740	24	15.65	1359	0.00552	0.77561	0.171429	1	Any process that modulates the frequency, rate or extent of the chemical reactions and pathways involving macromolecules, any molecule of high relative molecular mass, the structure of which essentially comprises the multiple repetition of units derived, actually or conceptually, from molecules of low relative molecular mass	8.16575	-3.54905	IFNB1, CCL5, ACTN2, CCL3L1, ACOD1, CCL4, CCL3, FLT4, IFNL1, CCL4L2, LRP2, LCP2, SP8, OASL, HOXB9, CXCL10, HERC5, IL36G, GPR37L1, OAS1, TNF, KRT17, ISG15, PTGS2, TNFAIP3, CD38, CSF2, TRAF1, ZBTB32, DDX58, NR5A2, IFI6, BIRC3, IL6, ZFHX2, AIRE, BATF2, IL1A, MMP12, NR4A3, NOCT, SERPINB2, BHLHA15, OAS3, OAS2, EGR2, ACHE, TNFSF10, IRF7, ATF3, CFB, ZC3HAV1, IL33, PMAIP1, PIK3R5, NFKBIE, TNFSF18, ELF3, M…	GFAP, FGFR2, ADRA2C, PADI2, KIT, RCAN2, NANOS1, MAPT, RAB26, CSDC2, ADRA2A, AHNAK2, TMEM100, MAP2K6, SAMD5, FGFR3, CMKLR1, DRD2, LINC00461, RGCC, NPAS3, ID1, POU3F3, PBX1, RGS4, PDGFD, MDFI, ROR1, HOTAIR, GAS1, SLC40A1, PTGIS, DRD1, GPD1L, OSR1, ATP1B1, ID4, PDE5A, GDF5, SHC4, ANOS1, SORBS1, LZTS1, TENM2, OLFM1, ACTC1, ACTA2, POU3F2, TIMP4, F2R, FAM172A, MSTN, CYTL1, ADORA1, ADCY1, IGFBP5, DAPK1,…
GO:0002832	negative regulation of response to bioti...	34	2	0.11	520	0.00557	0.09809	0.171914	1	Any process that stops, prevents, or reduces the frequency, rate, or extent of a response to biotic stimulus	2.47488	-0.567692	ACOD1, TNFAIP3, DHX58, MICB, TRIM38, NFKBIL1, GPATCH3, SIGIRR, MAPKBP1, CACTIN, MUL1, ILRUN, TRIB1, PPM1B	HTRA1, TSPAN6, ARG2, TARBP2, TKFC, TRAF3IP1, SIRT2
GO:0048247	lymphocyte chemotaxis	34	2	0.11	1626	0.00557	1	0.171914	1	The directed movement of a lymphocyte in response to an external stimulus	6.31022	-0.904452	CCL5, CCL3L1, CCL4, CCL3, CCL4L2, CXCL11, CXCL10, CCL7, CCL8, CCL20, ADAM8, CCL2, CH25H, SAA1, CYP7B1, GPR183, CXCL16, CX3CL1, TMEM102, CCL26, PTK2B, PIK3CD, OXSR1, WNT5A, ADAM17	PADI2, CXCL14, GAS6, SLC12A2, HSD3B7, ADAM10
GO:0043066	negative regulation of apoptotic process	667	7	2.2	357	0.0056	0.05417	0.172308	1	Any process that stops, prevents, or reduces the frequency, rate or extent of cell death by apoptotic process	5.76533	-2.80281	CCL5, FLT4, TNF, PTGS2, IFIT3, TNFAIP3, CD38, CSF2, IFI6, BIRC3, IL6, IL1A, NR4A3, SERPINB2, TNFSF10, IRF7, TNFSF18, EFNA1, KLF4, NR4A2, ADORA2A, NOD2, BCL2A1, WT1, BTC, EGR3, NTRK1, ADAM8, CCR7, SOD2, GATA6, NFKBIA, NFKB1, IL1B, ICAM1, TSLP, RIPK2, ASNS, CCL2, TNFAIP8, TCIM, IDO1, DHRS2, PRLR, PIM3, XBP1, VNN1, ZC3H12A, NUAK2, MMP9, SERPINB9, IL7R, PLK3, SPRY2, CTH, MSX2, BTG2, JUN, HIP1R, CEBPB…	FGFR2, TNFRSF10D, FAIM2, ID1, POU3F3, SLC40A1, OSR1, GDF5, HSPB6, ACTC1, KRT18, F2R, ADORA1, DAPK1, BMP4, CRYAB, NTRK2, HGF, SOX9, ERBB3, PRKCA, MPV17L, SMO, CLN8, NQO1, SFRP2, AR, ITGA6, RNF157, URI1, TMEM14A, ANGPT1, SLC39A10, DLX1, PRKN, EEF2K, GAS6, HTR2B, NME5, DHCR24, TGFBR1, FXN, GRIK2, FLNA, CAT, HMOX1, ITPKB, ZMYND11, CTSH, ITGB1, MYO18A, GNRH1, CSF1R, DKK1, OGG1, CLU, PRKDC, HSPB1, LRRK…
GO:0050865	regulation of cell activation	351	5	1.16	512	0.00565	0.09515	0.173313	1	Any process that modulates the frequency, rate or extent of cell activation, the change in the morphology or behavior of a cell resulting from exposure to an activating factor such as a cellular or soluble ligand	6.15622	-1.56345	IFNB1, CCL5, CCL3, IFNL1, TNFAIP3, CD38, TNFSF13B, IL6, NR4A3, IL33, TNFSF18, CD83, ADORA2A, NOD2, IRF1, EBI3, NR1D1, PLSCR1, LGALS9, EGR3, PELI1, ADAM8, CCR7, C1QTNF1, IL15, IL23A, HLA-F, CD274, ADGRE2, MAP3K8, IL12A, IL1B, TSLP, RIPK2, NFKBIZ, CCL2, CD40, IDO1, NFATC2, SLC7A2, TAFA3, XBP1, VNN1, ZC3H12A, SOX11, IL7R, PRDM1, NLRP3, IL20RB, SDC4, CD70, BTN2A2, PDGFB, ZFP36L2, HLA-E, CEBPB, BANK1,…	PDE5A, CNR1, BMP4, PTPN22, TOX, PRKCA, DLG1, PDGFRA, SLC39A10, ADGRF5, GAS6, ID2, ATP11C, HMOX1, ITPKB, INHA, TNFRSF13C, VSIR, MYO18A, GNRH1, F2RL1, LRRK2, CASP3, CTSC, EFNB3, PRKCZ, SFRP1, THY1, UBASH3B, TMEM131L, GLI2, BST1, HFE, CD46, PTPN11, ARG2, GSN, HMGB3, HMGB1, THBS1, RHOA, PDGFRB, DROSHA, TFRC, TLR6, CDKN1A, SOD1, CCDC88B, RPS3, CCN2, IL27RA, STXBP1, CD4, CAV1, CYGB, EFNB1, CD9, SOS1, K…
GO:0048660	regulation of smooth muscle cell prolife...	111	3	0.37	73	0.00577	0.00577	0.176453	0.748864	Any process that modulates the frequency, rate or extent of smooth muscle cell proliferation	4.59229	-2.13072	CCL5, TNF, PTGS2, TNFAIP3, IL6, NR4A3, KLF4, SOD2, IL15, IL12A, ERN1, MMP9, STAT1, NAMPT, PDGFB, JUN, FGF2, MYB, SMPD3, JAK2, CX3CL1, EREG, HBEGF, PTGIR, TRAF6, AKR1B1, ITGA2, IL6R, ALOX12, DDX39B, MNAT1, CYBA, FOXJ2, MAP3K5, TRIB1, DNMT1, IL18, PPARGC1A, FOXP1	FGFR2, PDE1A, PDGFD, NPR3, ABCC4, IGFBP5, BMP4, CNN1, CCN4, NDRG4, ID2, HMOX1, AGT, LDLRAP1, CTNNBIP1, SKP2, PRKDC, NQO2, NDRG2, TPM1, BMPR1A, PDCD4, THBS1, PDGFRB, S1PR1, CDKN1A, NOTCH3, HMGCR, PPARG, GNAI2, ANG, APOD, P2RY6, XRCC6, GPER1, CDH13, PRKG1, CALCRL
GO:0032732	positive regulation of interleukin-1 pro...	35	2	0.12	1627	0.0059	1	0.179331	1	Any process that activates or increases the frequency, rate, or extent of interleukin-1 production	2.91554	-0.510448	CCL3, NOD2, EGR1, LGALS9, INAVA, RIPK2, SAA1, NLRP3, JAK2, IFI16, NLRP10, PANX1, GSDMD, NLRP1, P2RX7, WNT5A, CASP1	FZD5, HSPB1, HMGB1, HDAC2, APP
GO:0050830	defense response to Gram-positive bacter...	35	2	0.12	74	0.0059	0.0059	0.179331	0.748864	Reactions triggered in response to the presence of a Gram-positive bacterium that act to protect the cell or organism	3.15323	-0.443757	TNF, GBP4, IL6, TLR2, IL12A, RIPK2, GBP2, NLRP3, HLA-E, H2BC11, MYD88, TNFRSF14, GSDMD, C5AR1, H2BC4, H2BC21, P2RX7, ADAM17	CD36, DROSHA, IL27RA
GO:0010557	positive regulation of macromolecule bio...	1456	11	4.81	241	0.00603	0.02961	0.182727	1	Any process that increases the rate, frequency or extent of the chemical reactions and pathways resulting in the formation of a macromolecule, any molecule of high relative molecular mass, the structure of which essentially comprises the multiple repetition of units derived, actually or conceptually, from molecules of low relative molecular mass	6.88818	-2.69853	IFNB1, CCL5, ACTN2, IFNL1, HOXB9, CXCL10, TNF, KRT17, CD38, DDX58, NR5A2, IL6, ZFHX2, AIRE, IL1A, MMP12, NR4A3, BHLHA15, EGR2, IRF7, ATF3, IL33, ELF3, IL11, HELZ2, NFKB2, KLF4, NR4A2, PPP1R15A, NOD2, IRF1, EBI3, NR1D1, WT1, EGR1, PLSCR1, CSF3, CSRNP1, EGR3, CHEK2, TLR2, CCR7, IRF5, IL15, LIF, PARP9, IL23A, RELB, FOSB, CPEB3, GATA6, NFKBIA, NFKB1, NKX3-1, IL1B, NR4A1, FOXA1, BMP2, RIPK2, CCL2, MAF…	FGFR2, PADI2, MAP2K6, DRD2, RGCC, NPAS3, POU3F3, PBX1, SLC40A1, OSR1, ID4, SORBS1, ACTA2, POU3F2, F2R, MSTN, CYTL1, CDON, GCK, BMP4, FZD5, HGF, RASL11A, SOX9, PGR, SMAD9, ITGA8, PLCB1, NFIA, SMO, SETD7, EGF, LMO7, NR2F2, RAMP1, LDB2, UBTF, SOX6, ZIC1, SFRP2, AR, ITGA6, ZBTB18, PLXND1, NFIX, PTCH1, ETV1, TP53INP1, FZD2, PEG3, DLX1, PRKN, TBX5, SMARCD3, FOXF2, PPP1R3E, TGFB2, TET1, SOX12, LRP5, ID2…
GO:0048659	smooth muscle cell proliferation	113	3	0.37	1628	0.00606	1	0.182831	1	The multiplication or reproduction of smooth muscle cells, resulting in the expansion of a cell population	4.59229	-2.13072	CCL5, TNF, PTGS2, TNFAIP3, IL6, NR4A3, KLF4, SOD2, IL15, IL12A, ERN1, MMP9, STAT1, NAMPT, PDGFB, JUN, FGF2, MYB, SMPD3, JAK2, CX3CL1, EREG, HBEGF, PTGIR, TRAF6, AKR1B1, ITGA2, IL6R, ALOX12, DDX39B, MNAT1, CYBA, FOXJ2, MAP3K5, TRIB1, DNMT1, IL18, PPARGC1A, FOXP1	FGFR2, PDE1A, PDGFD, NPR3, ABCC4, IGFBP5, BMP4, CNN1, CCN4, NDRG4, ID2, HMOX1, AGT, LDLRAP1, CTNNBIP1, SKP2, PRKDC, NQO2, NDRG2, TPM1, BMPR1A, PDCD4, THBS1, CCN3, PDGFRB, S1PR1, CDKN1A, NOTCH3, HMGCR, PPARG, GNAI2, ANG, APOD, P2RY6, XRCC6, GPER1, CDH13, PRKG1, CALCRL
GO:0023051	regulation of signaling	2611	16	8.62	1480	0.00607	0.92223	0.182831	1	Any process that modulates the frequency, rate or extent of a signaling process	8.17366	-3.68508	IFNB1, CCL5, ACTN2, CCL3L1, ACOD1, CCL4, CCL3, FLT4, RSAD2, IFNL1, CCL4L2, LRP2, IL10RA, IL36G, GPR37L1, TNF, PTGS2, TNFAIP3, CD38, GRIP2, CSF2, TRAF1, USP18, IFI6, BIRC3, IL6, IL1A, MMP12, TYMP, EGR2, ACHE, TNFSF10, PIK3AP1, IRF7, DHX58, HCAR2, ATF3, PMAIP1, PIK3R5, TNFSF18, ELF3, IL11, EFNA1, IRAK2, KLF4, BST2, CXCL8, PCDH17, NR4A2, ADORA2A, PPP1R15A, NOD2, IRF1, PARP14, DDX60, NR1D1, BCL2A1, C…	FGFR2, ASPN, ADRA2C, FAIM2, PADI2, KIT, SESN3, DKK2, RCAN2, RGS5, CCDC3, MAPT, RAB26, CACNG4, ADRA2A, SCUBE3, TMEM100, MAP2K6, SAMD5, FGFR3, SNCAIP, CMKLR1, MRAP2, DRD2, ID1, RGS4, PDGFD, MDFI, LGR6, LGR5, ROR1, GAS1, ASIC1, PTGIS, DRD1, GPD1L, TMOD2, ATP1B1, PDE5A, SULF2, FRZB, GDF5, CLSTN2, SH3TC2, MYORG, SORBS1, LZTS1, AKAP6, S100A4, ARHGDIB, TUB, SIPA1L2, RHOBTB1, F2R, MSTN, RGS22, ADORA1, AD…
GO:0043069	negative regulation of programmed cell d...	682	7	2.25	377	0.00631	0.05859	0.185112	1	Any process that stops, prevents, or reduces the frequency, rate or extent of programmed cell death, cell death resulting from activation of endogenous cellular processes	5.76533	-2.94521	CCL5, FLT4, TNF, PTGS2, IFIT3, TNFAIP3, CD38, CSF2, IFI6, BIRC3, IL6, IL1A, NR4A3, SERPINB2, TNFSF10, IRF7, TNFSF18, EFNA1, KLF4, NR4A2, ADORA2A, NOD2, BCL2A1, WT1, BTC, EGR3, PELI1, NTRK1, ADAM8, CCR7, SOD2, GATA6, NFKBIA, NFKB1, IL1B, ICAM1, TSLP, RIPK2, ASNS, CCL2, TNFAIP8, TCIM, IDO1, DHRS2, PLCG2, PRLR, PIM3, XBP1, VNN1, ZC3H12A, NUAK2, MMP9, SERPINB9, IL7R, PLK3, SPRY2, CTH, MSX2, BTG2, JUN…	FGFR2, TNFRSF10D, FAIM2, KIT, ID1, POU3F3, SLC40A1, OSR1, GDF5, HSPB6, ACTC1, KRT18, F2R, ADORA1, DAPK1, BMP4, CRYAB, NTRK2, HGF, SOX9, ERBB3, PRKCA, MPV17L, SMO, CLN8, NQO1, SFRP2, AR, ITGA6, RNF157, URI1, TMEM14A, ANGPT1, SLC39A10, DLX1, PRKN, EEF2K, GAS6, HTR2B, NME5, TM7SF3, DHCR24, TGFBR1, FXN, GRIK2, FLNA, CAT, HMOX1, ITPKB, ZMYND11, CTSH, ITGB1, MYO18A, GNRH1, CSF1R, DKK1, OGG1, CLU, PRKDC…
GO:0007249	I-kappaB kinase/NF-kappaB signaling	228	4	0.75	75	0.00654	0.00654	0.185112	0.748864	The process in which a signal is passed on to downstream components within the cell through the I-kappaB-kinase (IKK)-dependent activation of NF-kappaB. The cascade begins with activation of a trimeric IKK complex (consisting of catalytic kinase subunits IKKalpha and/or IKKbeta, and the regulatory scaffold protein NEMO) and ends with the regulation of transcription of target genes by NF-kappaB. I…	4.32096	-1.45554	IL36G, TNF, TNFAIP3, BIRC3, TNFSF10, IRAK2, BST2, NOD2, NR1D1, LGALS9, PELI1, TLR2, CCR7, RELB, NFKBIA, IL36RN, INAVA, IL1B, RIPK2, TNIP1, TIFA, CD40, ZC3H12A, REL, STAT1, CTH, TNIP3, TLR3, TRIM25, IKBKE, MAP3K14, PIM2, TICAM1, PER1, IFIT5, ESR1, TRAF3IP2, MYD88, TRIM22, APOL3, RORA, CASP10, BCL10, CFLAR, CX3CL1, AJUBA, TRIM38, TRIM5, NFKBIL1, BIRC2, TNFRSF10B, TRAF2, TAB2, BCL3, NFKBID, RELA, TR…	ROR1, S100A4, F2R, CD36, ANGPT1, PRKN, GJA1, HTR2B, CXXC5, IL36B, FLNA, HMOX1, ZMYND11, TNFRSF19, WLS, F2RL1, HSPB1, HACD3, NEK6, TSPAN6, HDAC1, RHOA, TRAF5, FAIM, TLR6, ROCK2, S100A13, MTDH, PELI2, PINK1, MAVS, CD4, GPRC5B, SLC35B2, IRAK1BP1, LURAP1
GO:0032623	interleukin-2 production	37	2	0.12	1629	0.00657	1	0.185112	1	The appearance of interleukin-2 due to biosynthesis or secretion following a cellular stimulus, resulting in an increase in its intracellular or extracellular levels	2.94928	-0.48018	TNFAIP3, IL1A, CD83, IL1B, RIPK2, ZFP36, GBP1, PDE4B, CD34, IL20RB, PNP, PDE4D, NAV3, PRKD2, TRAF2, TRAF6, RUNX1, ABL1, IL18, KAT5	HOMER2, RPS3, CD4, PAWR, ANXA1
GO:0050795	regulation of behavior	37	2	0.12	76	0.00657	0.00657	0.185112	0.748864	Any process that modulates the frequency, rate or extent of behavior, the internally coordinated responses (actions or inactions) of whole living organisms (individuals or groups) to internal or external stimuli	2.83725	-1.46282	CCL3, CSF2, NR4A3, ADORA2A, NR1D1, HOXA1, NPAS2, ZFHX3, ADA, DLG4	DRD2, PTGDS, ADORA1, CNR1, RELN, GJA1, HTR2B, LEPR, EIF2AK4, NLGN1, NAPEPLD, HDAC2, VPS35, MDK
GO:0002266	follicular dendritic cell activation	2	1	0.01	1630	0.00659	1	0.185112	1	A change in the morphology or behavior of a follicular dendritic cell resulting from exposure to an activating factor such as a cellular or soluble ligand	2.33721	2.33721	NFKB2, BCL3
GO:0002268	follicular dendritic cell differentiatio...	2	1	0.01	77	0.00659	0.00659	0.185112	0.748864	The process in which a relatively unspecialized precursor cell acquires the specialized features of a follicular dendritic cell	2.33721	2.33721	NFKB2, BCL3
GO:0019060	intracellular transport of viral protein...	2	1	0.01	78	0.00659	0.00659	0.185112	0.748864	The directed movement of a viral protein within the host cell	2.86646	2.86646	IFIT1
GO:0030581	symbiont intracellular protein transport...	2	1	0.01	1631	0.00659	1	0.185112	1	The directed movement of a symbiont's proteins within a cell of the host organism. The host is defined as the larger of the organisms involved in a symbiotic interaction	2.86646	2.86646	IFIT1
GO:0030702	chromatin silencing at centromere	2	1	0.01	79	0.00659	0.00659	0.185112	0.748864	Repression of transcription of centromeric DNA by altering the structure of chromatin	1.54555	1.54555	ZNFX1
GO:0032765	positive regulation of mast cell cytokin...	2	1	0.01	80	0.00659	0.00659	0.185112	0.748864	Any process that activates or increases the frequency, rate, or extent of mast cell cytokine production	2.90901	2.90901	NR4A3, BCL10
GO:0034124	regulation of MyD88-dependent toll-like ...	2	1	0.01	81	0.00659	0.00659	0.185112	0.748864	Any process that modulates the frequency, rate, or extent of MyD88-dependent toll-like receptor signaling pathway	3.74588	3.74588	IRF7, IRF1
GO:0036496	regulation of translational initiation b...	2	1	0.01	1632	0.00659	1	0.185112	1		1.51501	1.51501	PPP1R15A	PPP1CA
GO:0042942	D-serine transport	2	1	0.01	82	0.00659	0.00659	0.185112	0.748864	The directed movement of D-serine, the D-enantiomer of 2-amino-3-hydroxypropanoic acid, into, out of or within a cell, or between cells, by means of some agent such as a transporter or pore	1.8846	1.8846	NFKBIE
GO:0051695	actin filament uncapping	2	1	0.01	83	0.00659	0.00659	0.185112	0.748864	The removal of capping protein from the end of actin filaments to free the ends for addition, exchange or removal of further actin subunits	4.70508	4.70508	ACTN2, CARMIL1
GO:0051708	intracellular protein transport in other...	2	1	0.01	1633	0.00659	1	0.185112	1	The directed movement of an organism's proteins within a cell of a second organism, where the two organisms are in a symbiotic interaction	2.86646	2.86646	IFIT1
GO:0061394	regulation of transcription from RNA pol...	2	1	0.01	84	0.00659	0.00659	0.185112	0.748864	Modulation of the frequency, rate or extent of transcription from an RNA polymerase II promoter as a result of an arsenic stimulus from compounds containing arsenic, including arsenates, arsenites, and arsenides	2.21882	2.21882	ATF3, ATF4
GO:0070428	regulation of nucleotide-binding oligome...	2	1	0.01	1634	0.00659	1	0.185112	1	Any process that modulates the frequency, rate, or extent of the nucleotide-binding oligomerization domain containing 1 (NOD1) pathway	2.5515	2.5515	TNFAIP3
GO:0072573	tolerance induction to lipopolysaccharid...	2	1	0.01	85	0.00659	0.00659	0.185112	0.748864	Tolerance induction directed at lipopolysaccharide antigens	6.89123	6.89123	ACOD1, TNFAIP3
GO:0086097	phospholipase C-activating angiotensin-a...	2	1	0.01	86	0.00659	0.00659	0.185112	0.748864	An angiotensin-mediated signaling pathway where the activated receptor transmits the signal via Gq-mediated activation of phospholipase C (PLC). PLC hydrolyses phosphatidylinositol 4,5-bisphosphate (PIP2) into the second messengers inositol-1,4,5,-triphosphate (IP3) and diacylglycerol (DAG). DAG activates protein kinase C (PKC), whilst IP3 binds intracellular receptors to induce the release of Ca…	4.8045	4.8045	ACTN2, AGTR1
GO:0090289	regulation of osteoclast proliferation	2	1	0.01	1635	0.00659	1	0.185112	1	Any process that modulates the rate, frequency, or extent of the multiplication or reproduction of osteoclasts, resulting in the expansion of an osteoclast cell population	2.59915	2.59915	TNFAIP3
GO:0090291	negative regulation of osteoclast prolif...	2	1	0.01	87	0.00659	0.00659	0.185112	0.748864	Any process that decreases the rate, frequency, or extent of the multiplication or reproduction of osteoclasts, resulting in the expansion of an osteoclast cell population	2.59915	2.59915	TNFAIP3
GO:1902214	regulation of interleukin-4-mediated sig...	2	1	0.01	1636	0.00659	1	0.185112	1	Any process that modulates the frequency, rate or extent of interleukin-4-mediated signaling pathway	2.05519	2.05519	PARP14, PTPN2
GO:1903416	response to glycoside	2	1	0.01	88	0.00659	0.00659	0.185112	0.748864	Any process that results in a change in state or activity of a cell or an organism (in terms of movement, secretion, enzyme production, gene expression, etc.) as a result of a glycoside stimulus	1.21554	1.21554	CHEK2	ATP1A1
GO:1903464	negative regulation of mitotic cell cycl...	2	1	0.01	1637	0.00659	1	0.185112	1	Any process that stops, prevents or reduces the frequency, rate or extent of mitotic cell cycle DNA replication	2.27368	2.27368	CHEK2, BCL6
GO:0051171	regulation of nitrogen compound metaboli...	4511	23	14.89	1430	0.00669	0.85782	0.187395	1	Any process that modulates the frequency, rate or extent of the chemical reactions and pathways involving nitrogen or nitrogenous compounds	8.16575	-3.60577	IFNB1, CCL5, ACTN2, CCL3L1, ACOD1, CCL4, CCL3, FLT4, IFNL1, CCL4L2, LRP2, LCP2, SP8, OASL, HOXB9, CXCL10, HERC5, IL36G, GPR37L1, OAS1, TNF, KRT17, ISG15, PTGS2, TNFAIP3, CD38, CSF2, TRAF1, ZBTB32, DDX58, NR5A2, IFI6, BIRC3, IL6, ZFHX2, AIRE, BATF2, IL1A, MMP12, NR4A3, NOCT, SERPINB2, BHLHA15, OAS3, OAS2, EGR2, TNFSF10, IRF7, ATF3, CFB, ZC3HAV1, IL33, PMAIP1, PIK3R5, NFKBIE, TNFSF18, ELF3, IL11, E…	GFAP, FGFR2, ADRA2C, PADI2, KIT, FABP3, RCAN2, NANOS1, MAPT, RAB26, CSDC2, ADRA2A, AHNAK2, TMEM100, MAP2K6, SAMD5, FGFR3, CMKLR1, DRD2, RGCC, NPAS3, ID1, POU3F3, PBX1, RGS4, PDGFD, MDFI, ROR1, HOTAIR, GAS1, SLC40A1, PTGIS, DRD1, GPD1L, OSR1, ID4, PDE5A, GDF5, ANOS1, LZTS1, TENM2, ACTA2, POU3F2, TIMP4, F2R, FAM172A, MSTN, CYTL1, ADORA1, ADCY1, IGFBP5, DAPK1, PDK3, CDON, PLCE1, GCK, BMP4, SORL1, MB…
GO:0051262	protein tetramerization	118	3	0.39	90	0.00683	0.00683	0.190782	0.758889	The formation of a protein tetramer, a macromolecular structure consisting of four noncovalently associated identical or nonidentical subunits	4.19131	-1.18974	CCL5, ACTN2, GBP5, ACHE, SOD2, ACP3, UPB1, SAMHD1, H3C6, CTH, H4-16, H4C8, TRPA1, ALDH1A2, CDA, TDO2, HOMER1, KCNC3, B2M, SHMT2, NUP58, CRTC2, KCNJ2, HMGCL, NUP54, PEX14, MCOLN1, HM13, TP63, S100A10	ALDH5A1, CRYZ, ACACB, DCXR, ACACA, CAT, SHMT1, APPL2, TP53, PKD2, HSD17B8, IMPDH2, ACOT13, GLS, FARSB, EVL, IDE, ANXA2, NLGN1, CUTC, NAXE, PCBD2, RXRA, ME1, KCNJ12, IGF1R, HMGCR, PCBD1, ALDH1A3, DHRS4, ADSL, PFKM, INSR, RYR3, VASP, XRCC6, SRR
GO:0051050	positive regulation of transport	693	7	2.29	958	0.00688	0.30286	0.191643	1	Any process that activates or increases the frequency, rate or extent of the directed movement of substances (such as macromolecules, small molecules, ions) into, out of or within a cell, or between cells, by means of some agent such as a transporter or pore	7.00169	-2.49643	CCL5, ACTN2, CCL4, CCL3, CXCL11, KCNA1, CXCL10, TNF, IFIH1, PTGS2, CD38, DDX58, IL6, IL1A, MMP12, NR4A3, ACHE, HCAR2, IL33, PMAIP1, ADORA2A, NOD2, CTSS, IL15RA, LGALS9, TLR2, ADAM8, C1QTNF1, IL15, HLA-F, CD274, NFKBIA, NKX3-1, IL1B, TSLP, RIPK2, CCL2, P2RY1, CCR1, BBC3, PLCG2, XBP1, ZC3H12A, SAA1, SOX11, CD34, PLK3, NLRP3, SDC4, PDGFB, PPP3CC, HIP1R, HLA-E, CEBPB, ARC, VEGFC, MMP8, BDKRB1, INHBA,…	FABP3, CACNG4, ADRA2A, MAP2K6, DRD2, RGCC, FHL1, DRD1, GPD1L, ATP1B1, SORBS1, AKAP6, TUB, F2R, ADORA1, SCN4B, GSTM2, GCK, CNR1, SORL1, CD36, PTPN22, FZD5, CADPS, DLG1, SMO, EGF, RELN, POSTN, ATPSCKMT, OXTR, ZIC1, KCNE3, TBC1D5, OXCT1, ANGPT1, PTCH1, ACTB, C5, PRKN, MAP2, EEF2K, FGF14, CACNA2D1, GAS6, RAB3B, MYLK, GJA1, DNM1, SYTL2, RASL10B, TGFB2, HTR2B, TM7SF3, HYAL2, STX1B, HSPA2, TMEM30A, ANK2…
GO:0010605	negative regulation of macromolecule met...	2184	14	7.21	240	0.00764	0.02948	0.211911	1	Any process that decreases the frequency, rate or extent of the chemical reactions and pathways involving macromolecules, any molecule of high relative molecular mass, the structure of which essentially comprises the multiple repetition of units derived, actually or conceptually, from molecules of low relative molecular mass	5.67893	-2.74817	CCL3, IFNL1, TNF, ISG15, PTGS2, TNFAIP3, CD38, CSF2, ZBTB32, IFI6, BIRC3, IL6, ZFHX2, MMP12, NR4A3, NOCT, SERPINB2, IRF7, ATF3, ZC3HAV1, ELF3, MIR155HG, EFNA1, HELZ2, KLF4, BST2, NR4A2, ADORA2A, PPP1R15A, IRF1, PARP14, NR1D1, SERPINA6, WT1, EGR1, IFI27, CHAC1, PPP1R14C, ETV7, LGALS9, PATL2, PPP4R4, CHEK2, DUSP8, HES4, ZNFX1, LIF, PARP9, RELB, FOSB, CPEB3, TFPI2, GATA6, MIR3142HG, NFKB1, PI15, NKX…	FGFR2, NANOS1, MAPT, CSDC2, DRD2, LINC00461, ID1, POU3F3, RGS4, MDFI, HOTAIR, GAS1, GPD1L, OSR1, ID4, ANOS1, TENM2, OLFM1, POU3F2, TIMP4, FAM172A, IGFBP5, DAPK1, BMP4, SORL1, CRYAB, CD36, PTPN22, HGF, SOX9, SPON1, PRKCA, PTPN13, NACC2, BEND6, PGR, ADARB1, LRRTM2, SERPINF1, RASSF2, PLCB1, DYSF, NFIA, DLG1, FRY, SMO, PURG, RPL22, CLN8, NR2F2, LDB2, SOX6, SFRP2, AR, ZBTB18, URI1, ATP8B1, NFIX, CHRNA…
GO:0072678	T cell migration	40	2	0.13	1638	0.00765	1	0.211911	1	The movement of a T cell within or between different tissues and organs of the body	4.67277	-0.736856	CCL5, CCL3, CXCL11, CXCL10, AIRE, CCL20, ADAM8, ICAM1, CCL2, TNFRSF14, GPR183, CXCL16, LRCH1, SELENOK, RIPOR2, TMEM102, CCL26, PIK3CD, OXSR1, CRKL, WNT5A, ADAM17	ITGA4, SLC12A2, CD99L2, ADAM10, RHOA, S1PR1, IL27RA, APOD, APP
GO:0070374	positive regulation of ERK1 and ERK2 cas...	125	3	0.41	95	0.008	0.008	0.220604	0.836458	Any process that activates or increases the frequency, rate or extent of signal transduction mediated by the ERK1 and ERK2 cascade	6.32933	-2.40378	CCL5, CCL3L1, CCL4, CCL3, FLT4, CCL4L2, TNF, NOD2, CCL7, CCL8, LGALS9, CCL20, NTRK1, CCR7, ICAM1, BMP2, RIPK2, CCL2, P2RY1, CCR1, SPRY2, PDGFB, JUN, ACKR3, FGF2, BRAF, GPR183, CFLAR, PRKD2, CX3CL1, RASGRP1, CD44, SRC, KDR, GCNT2, BMPER, C5AR1, TNFAIP8L3, DNAJC27, CCL26, MFHAS1, PTK2B, PDGFA, ABL1, CRKL, MAP2K1, MAP2K7, NOTCH2, RAPGEF2	FGFR2, KIT, FGFR3, DRD2, PDGFD, F2R, BMP4, CD36, PTPN22, PRKCA, PDGFRA, ANGPT1, NDRG4, GAS6, HTR2B, CHI3L1, CSF1R, F2RL1, NQO2, PRKCZ, PTPN11, HMGB1, PDGFRB, ARRB1, HMGCR, PHB, CCN2, GNAI2, CD4, DSTYK, ABCA7, P2RY6, MAPK3, APP, GAREM1, NOTCH1, GPNMB, GPER1, HRAS
GO:0042093	T-helper cell differentiation	41	2	0.14	1639	0.00803	1	0.220604	1	The process in which a relatively unspecialized thymocyte acquires specialized features of a T-helper cell	2.4029	-0.427682	IL6, IL23A, RELB, RIPK2, NFKBIZ, ZC3H12A, NLRP3, BCL6, PTGER4, IL12RB1, IL18R1, MYB, IL4R, RORA, GPR183, SMAD7, TNFSF4, BCL3, HLX, NFKBID, LOXL3, ZBTB7B, JAK3, ZFPM1, SEMA4A, STAT6, RARA, IL18, FOXP1	PRKCZ, LEF1, ATP7A, HMGB1, TMEM98, SOCS5, ANXA1
GO:0090503	RNA phosphodiester bond hydrolysis, exon...	41	2	0.14	96	0.00803	0.00803	0.220604	0.836458	The chemical reactions and pathways involving the hydrolysis of terminal 3',5'-phosphodiester bonds in one or two strands of ribonucleotides	2.03215	-0.488755	ISG20, NOCT, ZC3H12A, PNPT1, DCP2, ANGEL1, TOE1, XRN1, DIS3L2, EXOSC9, EXOSC8, CNOT2	DIS3L, REXO2, ERI3, PARN, DCPS, CNOT7
GO:0051092	positive regulation of NF-kappaB transcr...	126	3	0.42	97	0.00818	0.00818	0.22411	0.843299	Any process that activates or increases the frequency, rate or extent of activity of the transcription factor NF-kappaB	3.73025	-1.18795	TNF, TRAF1, TNFSF18, IRAK2, NFKB2, NOD2, RHEBL1, LGALS9, TLR2, NTRK1, ADAM8, NFKB1, IL1B, ICAM1, RIPK2, CD40, NLRP3, CTH, TRIM14, TLR3, TRIM25, TICAM1, MYD88, TRIM22, IL18R1, ARHGEF2, BCL10, CFLAR, PRKD2, CX3CL1, PRKCH, TRIM38, TRIM5, TRAF2, TAB2, IRAK3, EIF2AK2, HSPA1B, RELA, TRAF6, HSPA1A, TRADD, IKBKB, RNF25, SPHK1, PSMA6, PRKD1, TRIM8, RBCK1, RIPK1, UBC, TERF2IP, WNT5A, CAPN3, IL18, MID2, FER…	ROR1, CD36, AR, CAT, RPS6KA5, AGT, CLU, RAB7B, ALK, PRKCZ, CLOCK, NPM1, TRAF5, TLR6, MTDH, CARM1, RPS3, RPS6KA4, CAV1, PRDX3, KRAS, APP, TRAPPC9
GO:0031328	positive regulation of cellular biosynth...	1520	11	5.02	284	0.00833	0.03795	0.227596	1	Any process that activates or increases the frequency, rate or extent of the chemical reactions and pathways resulting in the formation of substances, carried out by individual cells	6.93504	-2.76758	IFNB1, CCL5, ACTN2, IFNL1, HOXB9, CXCL10, TNF, KRT17, PTGS2, CD38, DDX58, NR5A2, IL6, ZFHX2, AIRE, IL1A, MMP12, NR4A3, BHLHA15, EGR2, IRF7, ATF3, IL33, ELF3, IL11, HELZ2, NFKB2, KLF4, NR4A2, PPP1R15A, NOD2, IRF1, EBI3, NR1D1, WT1, EGR1, PLSCR1, CSF3, CSRNP1, EGR3, CHEK2, TLR2, CCR7, IRF5, IL15, LIF, PARP9, IL23A, RELB, FOSB, CPEB3, GATA6, NFKBIA, NFKB1, NKX3-1, IL1B, ICAM1, NR4A1, FOXA1, BMP2, RI…	FGFR2, PADI2, FABP3, DRD2, RGCC, NPAS3, POU3F3, PBX1, SLC40A1, OSR1, ID4, SORBS1, ACTA2, POU3F2, F2R, MSTN, CYTL1, CDON, GCK, BMP4, CD36, TYRP1, FZD5, HGF, RASL11A, SOX9, PGR, SMAD9, ITGA8, PLCB1, NFIA, SMO, SETD7, EGF, LMO7, NR2F2, RAMP1, LDB2, UBTF, SOX6, ZIC1, SFRP2, AR, RDH10, ITGA6, ZBTB18, PTH1R, PLXND1, NFIX, PTCH1, ETV1, TP53INP1, FZD2, PEG3, DLX1, ADGRF5, PRKN, TBX5, SMARCD3, FOXF2, PPP1…
GO:0002287	alpha-beta T cell activation involved in...	42	2	0.14	1640	0.00841	1	0.227913	1	The change in morphology and behavior of an alpha-beta T cell resulting from exposure to a mitogen, cytokine, chemokine, cellular ligand, or an antigen for which it is specific, leading to the initiation or perpetuation of an immune response	2.55552	-0.427682	IL6, LGALS9, IL23A, RELB, RIPK2, NFKBIZ, ZC3H12A, NLRP3, BCL6, PTGER4, IL12RB1, IL18R1, MYB, IL4R, RORA, GPR183, SMAD7, TNFSF4, BCL3, HLX, NFKBID, LOXL3, ZBTB7B, JAK3, ZFPM1, SEMA4A, STAT6, RARA, IL18, FOXP1	PRKCZ, LEF1, ATP7A, HMGB1, TMEM98, SOCS5, ANXA1
GO:0002293	alpha-beta T cell differentiation involv...	42	2	0.14	1641	0.00841	1	0.227913	1	The process in which an antigenically naive alpha-beta T cell acquires the specialized features of an effector, regulatory, or memory T cell during an immune response. Effector T cells include cells which provide T cell help or exhibit cytotoxicity towards other cells	2.55552	-0.427682	IL6, LGALS9, IL23A, RELB, RIPK2, NFKBIZ, ZC3H12A, NLRP3, BCL6, PTGER4, IL12RB1, IL18R1, MYB, IL4R, RORA, GPR183, SMAD7, TNFSF4, BCL3, HLX, NFKBID, LOXL3, ZBTB7B, JAK3, ZFPM1, SEMA4A, STAT6, RARA, IL18, FOXP1	PRKCZ, LEF1, ATP7A, HMGB1, TMEM98, SOCS5, ANXA1
GO:0002294	CD4-positive, alpha-beta T cell differen...	42	2	0.14	1642	0.00841	1	0.227913	1	The process in which an antigenically naive CD4-positive, alpha-beta T cell acquires the specialized features of an effector, regulatory, or memory T cell as part of an immune response. Effector T cells include cells which provide T cell help or exhibit cytotoxicity towards other cells	2.55552	-0.427682	IL6, LGALS9, IL23A, RELB, RIPK2, NFKBIZ, ZC3H12A, NLRP3, BCL6, PTGER4, IL12RB1, IL18R1, MYB, IL4R, RORA, GPR183, SMAD7, TNFSF4, BCL3, HLX, NFKBID, LOXL3, ZBTB7B, JAK3, ZFPM1, SEMA4A, STAT6, RARA, IL18, FOXP1	PRKCZ, LEF1, ATP7A, HMGB1, TMEM98, SOCS5, ANXA1
GO:0070663	regulation of leukocyte proliferation	128	3	0.42	989	0.00854	0.32581	0.230811	1	Any process that modulates the frequency, rate or extent of leukocyte proliferation	4.61623	-1.28306	CCL5, TNFAIP3, CD38, TNFSF13B, IL6, TNFSF18, BST2, IRF1, EBI3, CCL8, LGALS9, PELI1, IL15, IL23A, CD274, IL12A, IL1B, RIPK2, CD40, IDO1, NFATC2, SOX11, IL20RB, SDC4, CD70, BTN2A2, HLA-E, CEBPB, TICAM1, BCL6, HLA-G, ZP3, IL12RB1, CSF1, TNFRSF14, PNP, IL7, GPR183, TNFRSF1B, HES1, TNFSF4, MARCHF7, SH3RF1, ZNF335, CLCF1, LYN, TRAF6, VCAM1, SELENOK, ZBTB7B, BCL2, IL6R, LRRC32, JAK3, NCK1, RAC2, TNFSF9,…	PDE5A, BMP4, PTPN22, DLG1, SLC39A10, TNFRSF13C, VSIR, GNRH1, CASP3, TMEM131L, BST1, CD46, ARG2, HMGB1, TFRC, CDKN1A, CCDC88B, RPS3, CD4, EFNB1, SOS1, PAWR, ATM, TNFRSF21, GPNMB, ERBB2, VAV3, ANXA1
GO:0042531	positive regulation of tyrosine phosphor...	43	2	0.14	98	0.0088	0.0088	0.236559	0.88125	Any process that activates or increases the frequency, rate or extent of the introduction of a phosphate group to a tyrosine residue of a STAT (Signal Transducer and Activator of Transcription) protein	4.69188	-0.930929	CCL5, IFNL1, TNF, CSF2, IL6, TNFSF18, PARP14, IL24, IL15, LIF, PARP9, IL23A, IL12A, TSLP, CD40, SOCS3, STAP2, JAK2, HES1, CLCF1, LYN, CNTF, IL6R, FYN, HPX, IL6ST, IL18, PECAM1, PIBF1	KIT, FGFR3, GHR, CSF1R, HDAC2
GO:2000401	regulation of lymphocyte migration	43	2	0.14	1643	0.0088	1	0.236559	1	Any process that modulates the frequency, rate or extent of lymphocyte migration	4.83853	-1.18023	CCL5, CCL4, CCL3, CXCL10, AIRE, CCL7, CCL20, ADAM8, CCL2, TNFRSF14, LRCH1, SELENOK, RIPOR2, TMEM102, STK10, ADTRP, PTK2B, OXSR1, CRKL, WNT5A, ADAM17	PADI2, CXCL14, ITGA4, CD99L2, ADAM10, RHOA, IL27RA, APOD, APP
GO:0033209	tumor necrosis factor-mediated signaling...	130	3	0.43	1644	0.00891	1	0.238235	1	A series of molecular signals initiated by the binding of a tumor necrosis factor to a receptor on the surface of a cell, and ending with regulation of a downstream cellular process, e.g. transcription	4.11577	-1.32467	TNF, TNFAIP3, TRAF1, TNFSF13B, BIRC3, TNFSF18, TNFRSF9, TNFSF15, NFKBIA, CD40, STAT1, CD70, MAP3K14, PSMB9, RFFL, H2BC11, TNFRSF14, PSMB10, CYLD, JAK2, TNFRSF1B, PSME2, BIRC2, TRAF2, TNFSF4, HSPA1B, PSME1, RELA, SPATA2, PSMB8, HSPA1A, TRADD, IKBKB, SPHK1, PIAS4, TNFRSF12A, GPS2, CASP4, PTPN2, PSMA6, TNFSF9, RBCK1, PTK2B, RIPK1, ADAM17, TRAF3, CASP1, CPNE1, PSMC4	CCDC3, KRT18, PRKN, GAS6, KRT8, TNFRSF13C, ACTN4, TNFRSF19, F2RL1, TNFRSF25, TNFSF12, COMMD7, PSMD1, TMSB4X
GO:0050731	positive regulation of peptidyl-tyrosine...	130	3	0.43	851	0.00891	0.24034	0.238235	1	Any process that activates or increases the frequency, rate or extent of the phosphorylation of peptidyl-tyrosine	4.91967	-1.97968	CCL5, IFNL1, TNF, CSF2, IL6, TNFSF18, IL11, EFNA1, PARP14, CSF3, IL24, IL15, LIF, PARP9, IL23A, IL12A, ICAM1, TSLP, RIPK2, CD40, EPHA4, PDGFB, BANK1, SOCS3, TNFRSF14, TEC, STAP2, ARHGEF2, SEMA4D, JAK2, EREG, HBEGF, HES1, CLCF1, CD44, NEDD9, SRC, LYN, VEGFA, CNTF, IL6R, DOK7, NRG1, FYN, RICTOR, PTK2B, HPX, ITGA5, ABL1, PTPN1, IL6ST, DLG4, ADAM17, EHD4, IL18, BMP6, PECAM1, PIBF1	KIT, ADRA2A, FGFR3, ADORA1, CD36, NTRK2, HGF, ERBB3, EGF, RELN, EPGN, ANGPT1, GAS6, ERCC6, EFNA5, AGT, GHR, CSF1R, TP53, LRP8, PTPN11, HDAC2, PTPRJ, CD4, THBS4, GPRC5B, DOCK3
GO:0051254	positive regulation of RNA metabolic pro...	1323	10	4.37	99	0.0091	0.0091	0.241534	0.88125	Any process that activates or increases the frequency, rate or extent of the chemical reactions and pathways involving RNA	6.40541	-2.7356	IFNB1, ACTN2, IFNL1, HOXB9, CXCL10, TNF, CD38, DDX58, NR5A2, IL6, ZFHX2, AIRE, IL1A, MMP12, NR4A3, BHLHA15, EGR2, IRF7, ATF3, ZC3HAV1, IL33, ELF3, IL11, HELZ2, NFKB2, KLF4, NR4A2, NOD2, IRF1, NR1D1, WT1, EGR1, PLSCR1, CSF3, CSRNP1, EGR3, CHEK2, TLR2, IRF5, LIF, PARP9, IL23A, RELB, FOSB, CPEB3, GATA6, NFKBIA, NFKB1, NKX3-1, IL1B, NR4A1, FOXA1, BMP2, RIPK2, ZFP36, MAFF, TNIP1, P2RY1, CD40, STAT5A, …	FGFR2, PADI2, NANOS1, DRD2, RGCC, NPAS3, POU3F3, PBX1, SLC40A1, OSR1, ID4, ACTA2, POU3F2, F2R, MSTN, CYTL1, CDON, BMP4, FZD5, HGF, RASL11A, SOX9, PGR, SMAD9, ITGA8, PLCB1, NFIA, SMO, SETD7, EGF, LMO7, NR2F2, LDB2, UBTF, SOX6, ZIC1, SFRP2, AR, ITGA6, ZBTB18, PLXND1, NFIX, PTCH1, ETV1, TP53INP1, FZD2, PEG3, DLX1, PRKN, TBX5, SMARCD3, FOXF2, TGFB2, TET1, SOX12, LRP5, ID2, HOXD8, HYAL2, MAF, TGFBR1, …
GO:2001236	regulation of extrinsic apoptotic signal...	131	3	0.43	388	0.0091	0.0636	0.241534	1	Any process that modulates the frequency, rate or extent of extrinsic apoptotic signaling pathway	4.50616	-1.55819	TNF, TNFAIP3, CSF2, TRAF1, IFI6, IL1A, TNFSF10, ATF3, PMAIP1, IL1B, ICAM1, RET, BMPR1B, INHBA, ITPRIP, RFFL, SP100, ARHGEF2, IL7, BCL10, CYLD, CFLAR, MCL1, CX3CL1, PML, TNFRSF10B, TRAF2, HTRA2, SH3RF1, HSPA1B, SRC, GDNF, BID, G0S2, RELA, HSPA1A, TRADD, SKIL, DEDD2, BCL2, UNC5B, TNFRSF12A, STX4, FYN, EYA3, FAS, ZC3HC1, FGFR1, RBCK1, RIPK1, SIAH2, RAF1	FAIM2, BMP4, HGF, SFRP2, AR, ITGA6, HYAL2, TGFBR1, HMOX1, AGT, ZMYND11, DEPTOR, ITGAV, SFRP1, WWOX, TNFSF12, THBS1, FAIM, GCLM, STRADB, SCG2, CTTN, CAV1, PARK7, LMNA, PPP2R1A, GPER1, PPP1CA
GO:0009891	positive regulation of biosynthetic proc...	1539	11	5.08	300	0.00913	0.04072	0.241534	1	Any process that activates or increases the frequency, rate or extent of the chemical reactions and pathways resulting in the formation of substances	6.93504	-2.90105	IFNB1, CCL5, ACTN2, IFNL1, HOXB9, CXCL10, TNF, KRT17, PTGS2, CD38, DDX58, NR5A2, IL6, ZFHX2, AIRE, IL1A, MMP12, NR4A3, BHLHA15, EGR2, IRF7, ATF3, IL33, ELF3, IL11, HELZ2, NFKB2, KLF4, NR4A2, PPP1R15A, NOD2, IRF1, EBI3, NR1D1, WT1, EGR1, PLSCR1, CSF3, CSRNP1, EGR3, CHEK2, TLR2, CCR7, IRF5, IL15, LIF, PARP9, IL23A, RELB, FOSB, CPEB3, GATA6, NFKBIA, NFKB1, NKX3-1, IL1B, ICAM1, NR4A1, FOXA1, BMP2, RI…	FGFR2, PADI2, FABP3, CCDC3, MAP2K6, DRD2, RGCC, NPAS3, POU3F3, PBX1, SLC40A1, OSR1, ID4, SORBS1, ACTA2, POU3F2, F2R, MSTN, CYTL1, CDON, GCK, BMP4, CD36, TYRP1, FZD5, HGF, RASL11A, SOX9, PGR, SMAD9, ITGA8, PLCB1, NFIA, SMO, SETD7, EGF, LMO7, NR2F2, RAMP1, LDB2, UBTF, SOX6, ZIC1, SFRP2, AR, RDH10, ITGA6, ZBTB18, PTH1R, PLXND1, NFIX, PTCH1, ETV1, TP53INP1, FZD2, PEG3, DLX1, ADGRF5, PRKN, TBX5, SMARC…
GO:0019219	regulation of nucleobase-containing comp...	3233	18	10.67	1300	0.00913	0.66118	0.241534	1	Any cellular process that modulates the frequency, rate or extent of the chemical reactions and pathways involving nucleobases, nucleosides, nucleotides and nucleic acids	7.93831	-3.02061	IFNB1, CCL5, ACTN2, ACOD1, CCL4, CCL3, IFNL1, LRP2, SP8, OASL, HOXB9, CXCL10, OAS1, TNF, TNFAIP3, CD38, CSF2, TRAF1, ZBTB32, DDX58, NR5A2, IL6, ZFHX2, AIRE, BATF2, IL1A, MMP12, NR4A3, NOCT, BHLHA15, OAS3, OAS2, EGR2, IRF7, ATF3, ZC3HAV1, IL33, NFKBIE, TNFSF18, ELF3, IL11, EFNA1, HELZ2, IRAK2, NFKB2, KLF4, NR4A2, ADORA2A, NOD2, IRF1, NR1D1, RHEBL1, WT1, EGR1, PLSCR1, IFI27, ETV7, CSF3, LGALS9, CSR…	FGFR2, PADI2, KIT, NANOS1, CSDC2, AHNAK2, TMEM100, CMKLR1, DRD2, RGCC, NPAS3, ID1, POU3F3, PBX1, MDFI, ROR1, HOTAIR, SLC40A1, PTGIS, OSR1, ID4, GDF5, LZTS1, TENM2, ACTA2, POU3F2, F2R, FAM172A, MSTN, CYTL1, ADCY1, PDK3, CDON, GCK, BMP4, SORL1, MBNL3, CRYAB, CD36, FZD5, HGF, RASL11A, TOX, SOX9, PRKCA, NACC2, BEND6, PGR, CELSR2, SMAD9, ITGA8, PLCB1, NFIA, DLG1, SMO, PURG, HTRA1, SETD7, EGF, LMO7, RE…
GO:0002292	T cell differentiation involved in immun...	45	2	0.15	1645	0.00961	1	0.247368	1	The process in which an antigenically naive T cell acquires the specialized features of an effector, regulatory, or memory T cell as part of an immune response. Effector T cells include cells which provide T cell help or exhibit cytotoxicity towards other cells	3.12421	-0.509969	IFNL1, IL6, LGALS9, IL23A, RELB, RIPK2, NFKBIZ, ZC3H12A, NLRP3, BCL6, PTGER4, IL12RB1, IL18R1, MYB, IL4R, RORA, GPR183, SMAD7, TNFSF4, BCL3, HLX, NFKBID, LOXL3, ZBTB7B, JAK3, ZFPM1, SEMA4A, STAT6, RARA, IL18, FOXP1	PRKCZ, LEF1, ATP7A, CD46, HMGB1, TMEM98, SOCS5, ANXA1
GO:0006984	ER-nucleus signaling pathway	45	2	0.15	1646	0.00961	1	0.247368	1	Any series of molecular signals that conveys information from the endoplasmic reticulum to the nucleus, usually resulting in a change in transcriptional regulation	2.36274	-0.54746	ATF3, CXCL8, PPP1R15A, ASNS, CCL2, XBP1, DDIT3, NFE2L2, PPP1R15B, HSPA5, ZBTB7B, NCK1, PTPN2, PTPN1, IGFBP1, ATF4	ERLIN2, TP53, WFS1, MBTPS1, ATG10, ERLIN1, BOK
GO:0070098	chemokine-mediated signaling pathway	45	2	0.15	101	0.00961	0.00961	0.247368	0.88125	A series of molecular signals initiated by the binding of a chemokine to a receptor on the surface of a cell, and ending with regulation of a downstream cellular process, e.g. transcription	6.5905	-0.968066	CCL5, CCL3L1, CCL4, CCL3, CCL4L2, CXCL11, CXCL10, CXCL2, CXCL3, CXCL8, CCL7, CCL8, CCL20, CCR7, CXCL5, CXCL1, CCL2, CCR1, CCRL2, CXCL6, ACKR3, CX3CL1, SH2B3, RNF113A, CCR10, CCL26, PTK2B, OXSR1, RBM15	PADI2, CMKLR1, ACKR1, SLIT3
GO:0031048	chromatin silencing by small RNA	3	1	0.01	103	0.00987	0.00987	0.247368	0.88125	Repression of transcription by conversion of large regions of DNA into heterochromatin, directed by small RNAs sharing sequence identity to the repressed region	0.510959	0.510959	ZNFX1, NRDE2	FAM172A
GO:0033634	positive regulation of cell-cell adhesio...	3	1	0.01	104	0.00987	0.00987	0.247368	0.88125	Any process that activates or increases the frequency, rate, or extent of cell-cell adhesion mediated by integrin	2.98295	2.98295	CCL5
GO:0034140	negative regulation of toll-like recepto...	3	1	0.01	105	0.00987	0.00987	0.247368	0.88125	Any process that stops, prevents, or reduces the frequency, rate, or extent of toll-like receptor 3 signaling pathway	1.53905	1.53905	TNFAIP3	F2RL1
GO:0034154	toll-like receptor 7 signaling pathway	3	1	0.01	1647	0.00987	1	0.247368	1	Any series of molecular signals generated as a consequence of binding to toll-like receptor 7	4.20326	4.20326	RSAD2, PIK3AP1, UNC93B1
GO:0034165	positive regulation of toll-like recepto...	3	1	0.01	106	0.00987	0.00987	0.247368	0.88125	Any process that activates or increases the frequency, rate, or extent of toll-like receptor 9 signaling pathway	2.12339	2.12339	RSAD2	HMGB1
GO:0043435	response to corticotropin-releasing horm...	3	1	0.01	1648	0.00987	1	0.247368	1	Any process that results in a change in state or activity of a cell or an organism (in terms of movement, secretion, enzyme production, gene expression, etc.) as a result of a corticotropin-releasing hormone stimulus. Corticotropin-releasing hormone is a peptide hormone involved in the stress response	3.49293	3.49293	NR4A3, NR4A2, NR4A1
GO:0070425	negative regulation of nucleotide-bindin...	3	1	0.01	1649	0.00987	1	0.247368	1	Any process that stops, prevents, or reduces the frequency, rate, or extent of the nucleotide-binding oligomerization domain containing (NOD) pathway	1.23538	1.23538	TNFAIP3	PTPN22
GO:0070433	negative regulation of nucleotide-bindin...	3	1	0.01	107	0.00987	0.00987	0.247368	0.88125	Any process that stops, prevents, or reduces the frequency, rate, or extent of the nucleotide-binding oligomerization domain containing 2 (NOD2) pathway	1.23538	1.23538	TNFAIP3	PTPN22
GO:0071376	cellular response to corticotropin-relea...	3	1	0.01	108	0.00987	0.00987	0.247368	0.88125	Any process that results in a change in state or activity of a cell (in terms of movement, secretion, enzyme production, gene expression, etc.) as a result of a corticotropin-releasing hormone stimulus. Corticotropin-releasing hormone is a peptide hormone involved in the stress response	3.49293	3.49293	NR4A3, NR4A2, NR4A1
GO:1900623	regulation of monocyte aggregation	3	1	0.01	1650	0.00987	1	0.247368	1	Any process that modulates the frequency, rate or extent of monocyte aggregation	2.21826	2.21826	NR4A3, HAS2, CD44
GO:1900625	positive regulation of monocyte aggregat...	3	1	0.01	109	0.00987	0.00987	0.247368	0.88125	Any process that activates or increases the frequency, rate or extent of monocyte aggregation	2.21826	2.21826	NR4A3, HAS2, CD44
GO:1902308	regulation of peptidyl-serine dephosphor...	3	1	0.01	1651	0.00987	1	0.247368	1	Any process that modulates the frequency, rate or extent of peptidyl-serine dephosphorylation	1.22167	1.22167	PPP1R15A, SWAP70
GO:1903984	positive regulation of TRAIL-activated a...	3	1	0.01	110	0.00987	0.00987	0.247368	0.88125		1.36214	1.36214	ATF3
GO:1904124	microglial cell migration	3	1	0.01	1652	0.00987	1	0.247368	1		3.60966	3.60966	CCL3, P2RX4, CSF1
GO:1904139	regulation of microglial cell migration	3	1	0.01	1653	0.00987	1	0.247368	1		3.60966	3.60966	CCL3, P2RX4, CSF1
GO:1904141	positive regulation of microglial cell m...	3	1	0.01	111	0.00987	0.00987	0.247368	0.88125		3.60966	3.60966	CCL3, P2RX4, CSF1
GO:1990168	protein K33-linked deubiquitination	3	1	0.01	112	0.00987	0.00987	0.247368	0.88125	A protein deubiquitination process in which a K33-linked ubiquitin chain, i.e. a polymer of ubiquitin formed by linkages between lysine residues at position 33 of the ubiquitin monomers, is removed from a protein	2.13856	2.13856	TNFAIP3, YOD1, ZRANB1
GO:0080090	regulation of primary metabolic process	4639	23	15.31	1448	0.00987	0.88318	0.247368	1	Any process that modulates the frequency, rate or extent of the chemical reactions and pathways within a cell or an organism involving those compounds formed as a part of the normal anabolic and catabolic processes. These processes take place in most, if not all, cells of the organism	8.16575	-3.61416	IFNB1, CCL5, ACTN2, CCL3L1, ACOD1, CCL4, CCL3, FLT4, IFNL1, CCL4L2, LRP2, LCP2, SP8, OASL, HOXB9, CXCL10, HERC5, IL36G, GPR37L1, OAS1, TNF, KRT17, ISG15, PTGS2, TNFAIP3, CD38, CSF2, TRAF1, ZBTB32, DDX58, NR5A2, IFI6, BIRC3, IL6, ZFHX2, AIRE, BATF2, IL1A, MMP12, NR4A3, NOCT, SERPINB2, BHLHA15, OAS3, OAS2, EGR2, TNFSF10, IRF7, HCAR2, ATF3, CFB, ZC3HAV1, IL33, PMAIP1, PIK3R5, NFKBIE, TNFSF18, ELF3, …	GFAP, FGFR2, ADRA2C, PADI2, KIT, FABP3, RCAN2, NANOS1, CCDC3, MAPT, RAB26, CSDC2, ADRA2A, AHNAK2, TMEM100, MAP2K6, SAMD5, FGFR3, CMKLR1, DRD2, RGCC, NPAS3, ID1, POU3F3, PBX1, RGS4, PDGFD, MDFI, ROR1, HOTAIR, GAS1, SLC40A1, PTGIS, DRD1, GPD1L, OSR1, ID4, PDE5A, GDF5, ANOS1, SORBS1, LZTS1, TENM2, ACTA2, POU3F2, TIMP4, F2R, FAM172A, MSTN, CYTL1, ADORA1, ADCY1, IGFBP5, DAPK1, PDK3, CDON, PLCE1, GCK, …
GO:0051259	protein complex oligomerization	407	5	1.34	827	0.01039	0.22306	0.25975	1	The process of creating protein oligomers, compounds composed of a small number, usually between three and ten, of component monomers; protein oligomers may be composed of different or identical monomers. Oligomers may be formed by the polymerization of a number of monomers or the depolymerization of a large protein polymer	5.51832	-2.2034	CCL5, ACTN2, KCNA1, GBP5, TNFAIP3, BIRC3, ACHE, PMAIP1, GCH1, NOD2, SOD2, C1QTNF1, ACP3, UPB1, GBP1, TIFA, SAMHD1, ZC3H12A, HSCB, H3C6, DDIT3, MMP3, NLRP3, CTH, IKBKE, MMP1, ARC, RNF213, TRIM21, MLKL, P2RX4, H4-16, HLA-G, RASEF, TRIM22, ADCY8, H4C8, PNPT1, SMPD3, BCL10, TRPA1, IGHMBP2, ALDH1A2, CDA, TDO2, BIRC2, EHD1, CLDN1, KCNG1, HOMER1, TRAF2, HTRA2, KCNC3, ITPR3, B2M, RASGRP1, PANX1, SHMT2, N…	MAPT, P2RX6, SCUBE3, ALDH5A1, ASIC1, KCND2, RNF112, SORL1, CRYAB, COLEC12, CLYBL, NACC2, AQP11, AR, AHNAK, CRYZ, ACACB, DCXR, GJA1, FGFRL1, SIGMAR1, QPRT, ACACA, HSF4, CAT, HMOX1, TMEM38A, ACAT1, SHMT1, APPL2, OAT, CLU, SEPTIN11, EHD3, KCTD7, COL1A1, KCTD15, ATL3, TP53, CAMK2G, LNX1, PKD2, ANXA6, C1QTNF6, HSD17B8, IMPDH2, ACOT13, GLS, NME2, KHDRBS3, FARSB, PRKCZ, PRTG, EVL, IDE, BEND3, SLC1A1, CH…
GO:0001960	negative regulation of cytokine-mediated...	47	2	0.16	113	0.01045	0.01045	0.25995	0.924779	Any process that stops, prevents, or reduces the frequency, rate or extent of the cytokine mediated signaling pathway	3.2288	-1.2199	CCL5, IL6, MMP12, PARP14, IL36RN, SAMHD1, RFFL, H2BC11, NLRC5, ADAR, IRAK3, SH2B3, IL1RN, OTUD4, PIAS4, GPS2, SIGIRR, RNF113A, PTPN2, CACTIN, MUL1	PADI2, CCDC3, GAS6, SLIT3, F2RL1, PXDN, PPARG, CAV1, CNOT7
GO:1902041	regulation of extrinsic apoptotic signal...	47	2	0.16	629	0.01045	0.13241	0.25995	1	Any process that modulates the frequency, rate or extent of extrinsic apoptotic signaling pathway via death domain receptors	2.78234	-1.10979	TNFAIP3, TNFSF10, ATF3, PMAIP1, ICAM1, BMPR1B, ITPRIP, RFFL, SP100, ARHGEF2, CFLAR, TNFRSF10B, TRAF2, TRADD, SKIL, STX4, FAS, RIPK1, RAF1	FAIM2, HGF, SFRP2, HMOX1, SFRP1, THBS1, FAIM, PARK7
GO:0060548	negative regulation of cell death	751	7	2.48	468	0.01052	0.08159	0.261042	1	Any process that decreases the rate or frequency of cell death. Cell death is the specific activation or halting of processes within a cell so that its vital functions markedly cease, rather than simply deteriorating gradually over time, which culminates in cell death	5.87116	-2.99027	CCL5, FLT4, GPR37L1, TNF, PTGS2, IFIT3, TNFAIP3, CD38, CSF2, IFI6, BIRC3, IL6, IL1A, NR4A3, SERPINB2, TNFSF10, IRF7, TNFSF18, EFNA1, KLF4, NR4A2, ADORA2A, NOD2, BCL2A1, WT1, BTC, CSF3, EGR3, PELI1, NTRK1, ADAM8, CCR7, SOD2, HLA-F, GATA6, NFKBIA, NFKB1, IL1B, ICAM1, TSLP, RIPK2, ASNS, CCL2, TNFAIP8, TCIM, IDO1, DHRS2, PLCG2, PRLR, PIM3, XBP1, VNN1, ZC3H12A, NUAK2, SOX11, REL, MMP9, SERPINB9, IL7R,…	FGFR2, TNFRSF10D, FAIM2, KIT, DRD2, ID1, POU3F3, SLC40A1, OSR1, GDF5, HSPB6, ACTC1, KRT18, F2R, ADORA1, DAPK1, BMP4, SORL1, CRYAB, NTRK2, HGF, SOX9, ERBB3, PRKCA, MPV17L, SERPINF1, SMO, CLN8, NQO1, SFRP2, AR, ITGA6, RNF157, URI1, TMEM14A, NTRK3, ANGPT1, SLC39A10, DLX1, PRKN, CCN4, EEF2K, GAS6, HTR2B, PYCR1, NME5, TM7SF3, DHCR24, TGFBR1, FXN, GRIK2, FLNA, CAT, HMOX1, ITPKB, ZMYND11, CTSH, SLC7A11,…
GO:0001775	cell activation	942	8	3.11	942	0.01056	0.29242	0.261386	1	A change in the morphology or behavior of a cell resulting from exposure to an activating factor such as a cellular or soluble ligand	7.13286	-2.66308	IFNB1, CCL5, CCL3, RSAD2, IFNL1, LCP2, CXCL10, GNA15, TNF, RAET1L, TNFAIP3, CD38, CSF2, GPR84, TNFSF13B, IL6, AIRE, BATF2, NR4A3, IL33, PIK3R5, TNFSF18, TNFAIP6, IL11, CD83, NFKB2, BST2, CXCL8, ADORA2A, NOD2, IRF1, EBI3, NR1D1, CTSS, EGR1, PLSCR1, LGALS9, EGR3, PELI1, TLR2, NTRK1, ADAM8, CCR7, C1QTNF1, IL15, ACP3, IL23A, HLA-F, RELB, CD274, ADGRE2, NFKB1, MAP3K8, IL12A, CXCL1, IL1B, ICAM1, TSLP, …	ADRA2C, PADI2, KIT, MAPT, ADRA2A, RGCC, CRISPLD2, PDE5A, F2R, ITGA4, CNR1, BMP4, CD36, GM2A, F2RL2, PTPN22, FZD5, TOX, PRKCA, SELPLG, FRMPD3, PLCB1, DYSF, DLG1, SMO, ACTG1, RPL22, CNN2, IDH1, GNG2, METTL7A, SYNGR1, ARSB, PYGL, PDGFRA, ACTB, VCL, SLC39A10, ADGRF5, NHEJ1, FTL, GAS6, F8, GJA1, NDUFC2, MYL9, DSP, GLIPR1, ID2, HRNR, ABCA13, FABP5, HYAL2, TGFBR1, HVCN1, LEPR, TMEM30A, CHI3L1, ATP11C, F…
GO:0002440	production of molecular mediator of immu...	139	3	0.46	1654	0.01069	1	0.2633	1	The synthesis or release of any molecular mediator of the immune response, resulting in an increase in its intracellular or extracellular levels	5.24023	-1.72233	IFNB1, RSAD2, TNF, DDX58, TNFSF13B, IL6, NR4A3, IL33, BST2, NOD2, TLR2, HLA-F, IL12A, INAVA, IL1B, SAMHD1, CD40, XBP1, IL7R, NLRP3, TLR3, HLA-E, IL1R1, TICAM1, BCL6, HLA-G, TRAF3IP2, POU2F2, TNFRSF14, IL18R1, IL4R, BCL10, CGAS, TNFRSF1B, DNAJB9, TRAF2, SMAD7, TNFSF4, B2M, IRAK3, PMS2P3, CLCF1, TRAF6, SHLD3, CTNNBL1, LIG4, APLF, POLL, NBN, JAK3, STX4, STAT6, CD55, HPX, WNT5A, POLM, ATAD5, POLQ, PO…	TRIL, KIT, CD36, FZD5, DLG1, ANGPT1, GAS6, TGFB2, HMOX1, F2RL1, PRKDC, PRKCZ, GALNT2, SPON2, HFE, TFRC, TCF3, IL27RA, MAVS, GPRC5B, MAPK3, ATM, PMS2, MSH2, PARP3, GPI
GO:0031348	negative regulation of defense response	139	3	0.46	1655	0.01069	1	0.2633	1	Any process that stops, prevents, or reduces the frequency, rate or extent of a defense response	4.33456	-1.50251	ACOD1, TNFAIP3, MMP12, DHX58, TNFAIP6, KLF4, ADORA2A, MEFV, PARP14, NR1D1, LGALS9, HLA-F, NFKB1, SAMHD1, TAFA3, ZC3H12A, SAA1, SERPINB9, NLRP3, IL20RB, NMI, HLA-E, PTGER4, HLA-G, SOCS3, NLRC5, ADAR, RORA, TRAFD1, MICB, SERPING1, TNFRSF1B, CX3CL1, IFI16, TRIM38, DUSP10, NT5E, GPATCH3, LRFN5, IRAK3, ETS1, GPS2, FOXF1, MAPKBP1, PTPN2, CACTIN, PRKCD, FEM1A, ADA, MFHAS1, NR1D2, MUL1, ILRUN, PPM1B	DRD2, PTGIS, ADORA1, HGF, MACIR, SERPINF1, HTRA1, APPL2, TSPAN6, ADCY7, PDCD4, ARG2, CCN3, MVK, SOD1, PBK, PPARG, TARBP2, TKFC, APOD, TRAF3IP1, SIRT2, VPS35, GPER1, SOCS5, CALCRL, MDK, CNOT7
GO:0038061	NIK/NF-kappaB signaling	140	3	0.46	114	0.0109	0.0109	0.267813	0.95614	The process in which a signal is passed on to downstream components within the cell through the NIK-dependent processing and activation of NF-KappaB. Begins with activation of the NF-KappaB-inducing kinase (NIK), which in turn phosphorylates and activates IkappaB kinase alpha (IKKalpha). IKKalpha phosphorylates the NF-Kappa B2 protein (p100) leading to p100 processing and release of an active NF-…	3.44705	-1.24069	TNF, BIRC3, NFKB2, NOD2, LGALS9, TNFSF15, TLR2, IL23A, RELB, NFKBIA, IL1B, TCIM, ZC3H12A, REL, NLRP3, TLR3, IKBKE, MAP3K14, MMP8, BMP7, PSMB9, IL18R1, PSMB10, CYLD, PSME2, BIRC2, TNFRSF10B, TRAF2, BCL3, EIF2AK2, PSME1, RELA, TRAF6, TRAF4, PSMB8, EP300, TRADD, NFAT5, SPHK1, PSMA6, RBCK1, TERF2IP, PPM1B, IL18, CPNE1, PSMC4	SAMD5, PTPN22, RASSF2, UACA, CHI3L1, ACTN4, PTP4A3, ALK, TSPAN6, PRDX1, PDCD4, HMGB1, RHOA, CCN3, TLR6, RPS3, AGO1, APP, PSMD1, TMSB4X, SKP1
GO:1903532	positive regulation of secretion by cell	265	4	0.87	1656	0.01099	1	0.269363	1	Any process that activates or increases the frequency, rate or extent of secretion by cell	5.11923	-1.78499	CCL3, TNF, IFIH1, CD38, DDX58, IL6, IL1A, MMP12, ACHE, HCAR2, IL33, ADORA2A, NOD2, LGALS9, TLR2, ADAM8, C1QTNF1, HLA-F, CD274, NKX3-1, IL1B, TSLP, RIPK2, P2RY1, XBP1, SAA1, SOX11, CD34, NLRP3, SDC4, HLA-E, VEGFC, MMP8, INHBA, RAB9A, SYT7, PTGER4, ZP3, TNFRSF14, ADCY8, MYB, SMPD3, IL4R, BAIAP3, STX1A, JAK2, SYTL4, FRMD4A, NLRP10, TNFSF4, TFR2, RASGRP1, PANX1, SRC, GDNF, RAB8B, GSDMD, SEC24A, ABCG1…	DRD2, RGCC, F2R, GCK, CNR1, PTPN22, FZD5, CADPS, POSTN, OXTR, OXCT1, C5, GJA1, RASL10B, TGFB2, HTR2B, TM7SF3, HYAL2, STX1B, AGT, INHA, MYO18A, WLS, CSF1R, MYH10, INHBB, F2RL1, PFKFB2, LRRK2, RAB15, UNC13B, SDC1, PRKCZ, CDK5, GLUL, NLGN1, ADAM9, CACNA1H, SRI, SCAMP5, SOX4, RAB27A, KIF5B, IL17RB, DYNLL1, HFE, PTPN11, HMGB1, STXBP5, SPP1, PPP3CB, ITSN1, PINK1, ARRB1, NCS1, PPIA, PHPT1, ANKRD1, MAVS,…
GO:0050918	positive chemotaxis	49	2	0.16	115	0.01132	0.01132	0.276773	0.966176	The directed movement of a motile cell or organism towards a higher concentration of a chemical	3.69002	-1.27056	CCL5, CCL3, CXCL10, CXCL8, SAA1, PDGFB, VEGFC, ARTN, FGF2, PGF, ALKBH1, CX3CL1, GDNF, KDR, ROBO3, VEGFA, ITGA2, WNT5A	ANGPT2, BMP4, HGF, NTRK3, ANGPT1, PLXNB3, F2RL1, F3, SEMA5A, COLEC10, IL16, HMGB1, S1PR1, SCG2, PTPRJ, GPNMB, CDH13
GO:0050679	positive regulation of epithelial cell p...	143	3	0.47	116	0.01154	0.01154	0.280779	0.966176	Any process that activates or increases the rate or extent of epithelial cell proliferation	4.41012	-2.03948	CCL5, FLT4, TNFAIP3, MMP12, NR4A3, NOD2, EGR3, NR4A1, BMP2, STAT5A, XBP1, SOX11, CYP7B1, PDGFB, JUN, VEGFC, FGF2, PGF, CFLAR, PRKD2, HAS2, PTPRN, AGTR1, KDR, SIRT6, NRP2, VEGFA, ZNF304, C5AR1, PRKD1, FGFR1, KDM5B, CYBA, CCL26, TWIST1, FGF1, RICTOR, WNT5A, PTN, ADAM17, SIRT1, MYDGF, TP63, NOTCH2, BMP6, WDR48, EGFL7	FGFR2, ID1, OSR1, ITGA4, BMP4, SOX9, PRKCA, DYSF, SMO, HTRA1, AR, EPGN, LAMB1, JCAD, LAMC1, VASH2, HTR2B, PLXNB3, TGFBR1, HMOX1, F3, NME2, SEMA5A, FZD7, ACVRL1, SCN5A, SFRP1, GLUL, BMPR1A, ATP7A, TNFSF12, HMGB1, NOG, SCG2, THBS4, ZNF703, ANG, BMPR2, NOTCH1, ERBB2, CDH13, EMC10, MDK, HRAS, NME1
GO:1903039	positive regulation of leukocyte cell-ce...	143	3	0.47	1015	0.01154	0.35512	0.280779	1	Any process that activates or increases the frequency, rate or extent of leukocyte cell-cell adhesion	4.5048	-0.934739	CCL5, TNF, TNFSF13B, IL6, NR4A3, CD83, NOD2, EBI3, LGALS9, EGR3, ADAM8, CCR7, IL15, IL23A, CD274, MAP3K8, IL12A, IL1B, ICAM1, RIPK2, NFKBIZ, CCL2, XBP1, VNN1, IL7R, NLRP3, CD70, BTN2A2, HLA-E, BCL6, HLA-G, ZP3, IL12RB1, TNFRSF14, MYB, PNP, IL4R, IL7, BCL10, CYLD, DUSP10, HES1, HAS2, TNFSF4, HLX, RASGRP1, NFKBID, CD44, SRC, RELA, LYN, TRAF6, ETS1, VCAM1, SELENOK, ZBTB7B, NFAT5, RUNX1, IL6R, JAK3, …	ITGA4, ITPKB, TNFRSF13C, VSIR, EFNB3, PRKCZ, THY1, GLI2, CD46, PTPN11, HMGB1, RHOA, TFRC, CCDC88B, RPS3, CD4, CAV1, EFNB1, ZMIZ1, CDC42, SOCS5, ANXA1, MDK
GO:0048523	negative regulation of cellular process	3578	19	11.81	579	0.01181	0.11468	0.28665	1	Any process that stops, prevents, or reduces the frequency, rate or extent of a cellular process, any of those that are carried out at the cellular level, but are not necessarily restricted to a single cell. For example, cell communication occurs among more than one cell, but occurs at the cellular level	8.11088	-3.84007	IFNB1, CCL5, ACTN2, CCL3L1, ACOD1, CCL3, FLT4, RSAD2, IFNL1, LRP2, CXCL11, IL10RA, CXCL10, GPR37L1, TNF, IFITM1, ISG15, PTGS2, IFIT3, TNFAIP3, CD38, RND1, CSF2, ZBTB32, IFI6, BIRC3, IL6, ZFHX2, IL1A, MMP12, NR4A3, NOCT, SERPINB2, BHLHA15, ACHE, TNFSF10, IRF7, DHX58, ATF3, IL33, TNFSF18, ELF3, TNFRSF9, IL11, EFNA1, KLF4, BST2, CXCL8, PCDH17, NR4A2, ADORA2A, PPP1R15A, NOD2, IRF1, MEFV, PARP14, NR1D…	FGFR2, ASPN, TNFRSF10D, ADRA2C, FAIM2, PADI2, KIT, FABP3, SESN3, DKK2, RGS5, NANOS1, CCDC3, MAPT, SEMA3E, ADRA2A, MAP2K6, CXCL14, MRAP2, DRD2, RGCC, ID1, POU3F3, PBX1, ANGPT2, FHL1, RGS4, MMP11, MDFI, HOTAIR, GAS1, ASIC1, SLC40A1, PTGIS, NPR3, DRD1, GPD1L, OSR1, TMOD2, ID4, PDE5A, SULF2, FRZB, RNF112, GDF5, HSPB6, ANOS1, LZTS1, AKAP6, TENM2, ARHGDIB, ACTC1, BRINP1, KRT18, TIMP4, F2R, FAM172A, MST…
GO:1901700	response to oxygen-containing compound	1166	9	3.85	1388	0.01198	0.81472	0.290073	1	Any process that results in a change in state or activity of a cell or an organism (in terms of movement, secretion, enzyme production, gene expression, etc.) as a result of an oxygen-containing compound stimulus	7.23195	-3.10312	CCL5, ACTN2, ACOD1, CCL3, CXCL11, IL10RA, CXCL10, GNA15, CA3, IL36G, GPR37L1, CMPK2, TNF, PTGS2, TNFAIP3, CD38, CSF2, IL6, CXCL2, MMP12, NR4A3, NOCT, EGR2, TNFSF10, CXCL3, GCH1, IRAK2, NFKB2, KLF4, CXCL8, NR4A2, NOD2, NR1D1, CCL7, WT1, CYP1A1, EGR1, CSF3, LGALS9, PELI1, VGF, CHEK2, TLR2, NTRK1, CCR7, IRF5, IL24, SOD2, IL15, FOSB, CD274, CPEB3, CYP27B1, NFKBIA, NFKB1, IL12A, CXCL5, IL36RN, CXCL1, …	FGFR2, FABP3, CHRM3, SESN3, MAPT, CACNG4, ADRA2A, P2RX6, MAP2K6, DRD2, ID1, ANGPT2, AKR1B10, RGS4, PDGFD, HSD17B2, DRD1, OSR1, RNF112, SORBS1, AKAP6, ACTC1, BRINP1, MMP15, TIMP4, ILDR2, F2R, MSTN, ADCY1, ITGA4, IGFBP5, DAPK1, PDK3, GCK, CNR1, SORL1, CRYAB, CD36, NTRK2, EPHA3, PTPN22, SORT1, HGF, HOMER2, SOX9, COLEC12, PRKCA, ADCY5, SCD, BCHE, SERPINF1, PLCB1, CDK19, SMO, SETD7, ATP6V0E2, POSTN, N…
GO:0071347	cellular response to interleukin-1	146	3	0.48	118	0.01221	0.01221	0.294699	0.966176	Any process that results in a change in state or activity of a cell (in terms of movement, secretion, enzyme production, gene expression, etc.) as a result of an interleukin-1 stimulus	6.55154	-1.09939	CCL5, CCL3L1, ACOD1, CCL4, CCL3, CCL4L2, IL6, IL1A, MYLK3, IRAK2, CXCL8, NOD2, NR1D1, CCL7, EGR1, CCL8, PELI1, CCL20, NFKBIA, NFKB1, MAP3K8, NKX3-1, IL1B, ICAM1, RIPK2, CCL2, GBP1, GBP2, ZC3H12A, CEBPB, IL1R1, GBP3, PSMB9, MYD88, RORA, PSMB10, CX3CL1, PSME2, ABCC2, HAS2, TAB2, IRAK3, PSME1, RELA, TRAF6, IL1RN, PSMB8, OTUD4, IKBKB, TNIP2, PSMA6, CACTIN, TANK, MAPK13, USP10, CCL26, DAB2IP, KLF2, UB…	PTGIS, SOX9, PLCB1, HYAL2, CHI3L1, RPS6KA5, SFRP1, ADAMTS12, PELI2, RPS6KA4, ANKRD1, MAPK3, PSMD1, SKP1
GO:0060761	negative regulation of response to cytok...	51	2	0.17	119	0.01223	0.01223	0.294699	0.966176	Any process that decreases the rate, frequency, or extent of a response to cytokine stimulus	3.45187	-1.2199	CCL5, IL6, MMP12, KLF4, PARP14, IL36RN, SAMHD1, RFFL, H2BC11, NLRC5, ADAR, IRAK3, SH2B3, IL1RN, OTUD4, PIAS4, GPS2, SIGIRR, RNF113A, PTPN2, CACTIN, MUL1	PADI2, CCDC3, GAS6, SLIT3, F2RL1, PXDN, PPARG, CAV1, CNOT7
GO:0035690	cellular response to drug	275	4	0.91	369	0.01246	0.0574	0.29573	1	Any process that results in a change in state or activity of a cell (in terms of movement, secretion, enzyme production, gene expression, etc.) as a result of a drug stimulus. A drug is a substance used in the diagnosis, treatment or prevention of a disease	5.3113	-2.06434	ACOD1, GNA15, GPR37L1, TNF, PTGS2, TNFAIP3, IL6, NR4A3, KLF4, NOD2, CCL7, EGR1, CHEK2, NTRK1, NFKB1, NKX3-1, IL1B, ICAM1, RIPK2, P2RY1, DDIT4, GJB2, ZC3H12A, PDE4B, EZH2, MMP3, TLR3, PDGFB, PDE2A, KDM6B, P2RX4, ADCY8, MYB, NFE2L2, ARHGEF2, SMPD3, DAXX, PPM1E, RNF149, CFLAR, ABCC2, NR3C1, MT2A, OSER1, TRAF2, B2M, TMEM38B, SRC, XRN1, RELA, HSPA5, KDR, ETS1, ASS1, PPIF, KMT2A, SPHK1, FDX1, HCN3, FYN…	CHRM3, ID1, PDGFD, DRD1, RNF112, MSTN, ADCY1, GSTM2, PTPN22, HGF, SOX9, ADCY5, SERPINF1, PLCB1, NQO1, ACTB, TP53INP1, LYPD1, PRKN, CASTOR2, GAS6, LDOC1, PYCR1, SIGMAR1, SLC8A1, FXN, EFNA5, HMOX1, PPP1R14A, TMEM38A, AMIGO1, GUCY1B1, CAD, ADSS1, LRRK2, ATP2B4, SRD5A1, SMYD3, TP53, IMPACT, KCNH2, SFRP1, VIM, ADCY7, OPA1, TRAP1, PPP3CB, TFRC, GNAQ, ROCK2, GCLM, SOD1, PINK1, RPS3, HDAC2, BCL11A, PLEKH…
GO:1902533	positive regulation of intracellular sig...	778	7	2.57	1411	0.01263	0.83098	0.29573	1	Any process that activates or increases the frequency, rate or extent of intracellular signal transduction	7.35794	-2.99895	CCL5, CCL3L1, CCL4, CCL3, FLT4, IFNL1, CCL4L2, IL10RA, IL36G, GPR37L1, TNF, CSF2, BIRC3, IL6, TNFSF10, PIK3AP1, DHX58, PMAIP1, PIK3R5, TNFSF18, IL11, EFNA1, IRAK2, BST2, NOD2, PARP14, DDX60, CCL7, CCL8, BTC, CSF3, LGALS9, TNFSF15, PELI1, CCL20, TLR2, NTRK1, ADAM8, CCR7, IL24, C1QTNF1, IL15, LIF, PARP9, IL23A, MAP3K8, IL12A, IL36RN, INAVA, NKX3-1, IL1B, ICAM1, TSLP, BMP2, RIPK2, CCL2, TIFA, P2RY1,…	FGFR2, ADRA2C, KIT, ADRA2A, MAP2K6, SAMD5, FGFR3, MRAP2, DRD2, PDGFD, ROR1, PDE5A, MYORG, AKAP6, S100A4, F2R, ADORA1, IGFBP5, GSTM2, CDON, PLCE1, PRAG1, BMP4, CD36, NTRK2, F2RL2, PTPN22, FZD5, HGF, SOX9, ERBB3, PRKCA, NACC2, RASSF2, PLCB1, EGF, RELN, AR, PDGFRA, EPGN, NTRK3, ANGPT1, JCAD, DUSP19, C5, TPD52L1, PRKN, AKR1C3, NDRG4, GAS6, GJA1, TGFB2, HTR2B, ARL6IP5, TGFBR1, ERCC6, RTN4R, CXXC5, CHI…
GO:0002573	myeloid leukocyte differentiation	148	3	0.49	120	0.01266	0.01266	0.29573	0.966176	The process in which a relatively unspecialized myeloid precursor cell acquires the specialized features of any cell of the myeloid leukocyte lineage	4.12989	-1.54465	CCL3, TNF, CSF2, BATF2, IRF7, CSF3, TLR2, CCR7, IL15, LIF, IL23A, RELB, CCR1, DHRS2, BATF3, JUNB, KLF10, MMP9, IL34, FOS, TLR3, SNX10, JUN, CEBPB, INHBA, OSCAR, CSF1, GAB3, GPR183, IFI16, MAFB, SBNO2, NRROS, SRC, LYN, TRAF6, VEGFA, TOB2, RUNX1, FSTL3, ZFPM1, TFE3, CREB1, PTPN2, TMEM178A, PIK3CD, RIPK1, RARA, TRIB1, JAGN1, SIRT1, NOTCH2, FOXP1, TSPAN2	KIT, BMP4, PRKCA, RASSF2, PIR, PRXL2A, CCN4, CD109, FBN1, ID2, TCTA, INHA, CSF1R, CTNNBIP1, F2RL1, PARP1, PPARGC1B, EFNA4, NME2, FASN, SFRP1, MYH9, ANXA2, LEF1, UBASH3B, MITF, FAM20C, SH3PXD2A, TFRC, LBR, GLO1, L3MBTL3, EVI2B, PPARG, CD4, TMEM64, CUL4A, LRRC17, GNAS, APP, FARP2, CDC42, EIF2AK1, CAMK4, NME1
GO:0042102	positive regulation of T cell proliferat...	52	2	0.17	676	0.01269	0.15181	0.29573	1	Any process that activates or increases the rate or extent of T cell proliferation	3.80445	-0.59209	CCL5, TNFSF13B, IL6, EBI3, LGALS9, IL15, IL23A, CD274, IL12A, IL1B, RIPK2, CD70, HLA-E, ZP3, IL12RB1, PNP, HES1, TNFSF4, TRAF6, VCAM1, SELENOK, IL6R, JAK3, NCK1, TNFSF9, CD276, CD55, HLA-DPA1, HLA-DPB1, PDCD1LG2, IL6ST, IL18	TNFRSF13C, CD46, HMGB1, TFRC, CCDC88B, RPS3, CD4, EFNB1, ANXA1
GO:1990868	response to chemokine	52	2	0.17	1657	0.01269	1	0.29573	1		6.5905	-1.12221	CCL5, CCL3L1, CCL4, CCL3, CCL4L2, CXCL11, CXCL10, CXCL2, CXCL3, CXCL8, CCL7, CCL8, CCL20, CCR7, CXCL5, CXCL1, CCL2, CCR1, ZC3H12A, CCRL2, CXCL6, ACKR3, CX3CL1, SH2B3, LRCH1, RIPOR2, RNF113A, CCR10, CCL26, PTK2B, OXSR1, RBM15, DUSP1	PADI2, CMKLR1, ACKR1, SLIT3, SLC12A2, RHOA, LOX
GO:1990869	cellular response to chemokine	52	2	0.17	1658	0.01269	1	0.29573	1		6.5905	-1.12221	CCL5, CCL3L1, CCL4, CCL3, CCL4L2, CXCL11, CXCL10, CXCL2, CXCL3, CXCL8, CCL7, CCL8, CCL20, CCR7, CXCL5, CXCL1, CCL2, CCR1, ZC3H12A, CCRL2, CXCL6, ACKR3, CX3CL1, SH2B3, LRCH1, RIPOR2, RNF113A, CCR10, CCL26, PTK2B, OXSR1, RBM15, DUSP1	PADI2, CMKLR1, ACKR1, SLIT3, SLC12A2, RHOA, LOX
GO:0046649	lymphocyte activation	428	5	1.41	649	0.01272	0.13853	0.29573	1	A change in morphology and behavior of a lymphocyte resulting from exposure to a specific antigen, mitogen, cytokine, chemokine, cellular ligand, or soluble factor	6.28286	-1.79877	IFNB1, CCL5, RSAD2, IFNL1, RAET1L, TNFAIP3, CD38, TNFSF13B, IL6, AIRE, TNFSF18, IL11, CD83, BST2, ADORA2A, NOD2, IRF1, EBI3, EGR1, LGALS9, EGR3, PELI1, NTRK1, ADAM8, CCR7, IL15, IL23A, HLA-F, RELB, CD274, MAP3K8, IL12A, IL1B, ICAM1, RIPK2, NFKBIZ, CCL2, CD40, IDO1, NFATC2, PLCG2, PRLR, XBP1, VNN1, ZC3H12A, SOX11, IL7R, PRDM1, NLRP3, IL20RB, SDC4, CD70, BTN2A2, ZFP36L2, HLA-E, CEBPB, BANK1, TICAM1…	KIT, PDE5A, ITGA4, BMP4, PTPN22, FZD5, TOX, DLG1, RPL22, SLC39A10, NHEJ1, GAS6, GJA1, ID2, LEPR, ATP11C, ITPKB, INHA, TNFRSF13C, VSIR, ITGB1, GNRH1, F2RL1, PRKDC, CASP3, LFNG, TP53, IMPDH2, EIF2AK4, EFNB3, PRKCZ, RPS6, FZD7, IMPDH1, SFRP1, THY1, MYH9, DOCK11, LCP1, LEF1, PRDX1, CMTM7, TMEM131L, GLI2, PRR7, BST1, SOX4, RAB27A, APBB1IP, HFE, ATP7A, CD46, PTPN11, ARG2, GSN, HMGB3, HMGB1, RHOA, PPP3C…
GO:0051047	positive regulation of secretion	278	4	0.92	1659	0.01292	1	0.29573	1	Any process that activates or increases the frequency, rate or extent of the controlled release of a substance from a cell or a tissue	5.11923	-1.95169	CCL3, TNF, IFIH1, CD38, DDX58, IL6, IL1A, MMP12, ACHE, HCAR2, IL33, ADORA2A, NOD2, LGALS9, TLR2, ADAM8, C1QTNF1, HLA-F, CD274, NKX3-1, IL1B, TSLP, RIPK2, P2RY1, XBP1, SAA1, SOX11, CD34, NLRP3, SDC4, HLA-E, VEGFC, MMP8, INHBA, RAB9A, SYT7, PTGER4, P2RX4, ZP3, TNFRSF14, ADCY8, MYB, SMPD3, IL4R, BAIAP3, STX1A, JAK2, SYTL4, FRMD4A, NLRP10, TNFSF4, TFR2, RASGRP1, PANX1, SRC, GDNF, RAB8B, GSDMD, SEC24A…	MAP2K6, DRD2, RGCC, F2R, ADORA1, GCK, CNR1, PTPN22, FZD5, CADPS, POSTN, OXTR, OXCT1, C5, GJA1, SYTL2, RASL10B, TGFB2, HTR2B, TM7SF3, HYAL2, STX1B, AGT, INHA, MYO18A, WLS, CSF1R, MYH10, INHBB, F2RL1, PFKFB2, LRRK2, RAB15, UNC13B, SDC1, PRKCZ, CDK5, GLUL, NLGN1, ADAM9, CACNA1H, SRI, SCAMP5, SOX4, RAB27A, KIF5B, IL17RB, DYNLL1, HFE, PTPN11, PLA2R1, HMGB1, STXBP5, SPP1, PPP3CB, ITSN1, PINK1, ARRB1, N…
GO:0065007	biological regulation	8338	34	27.52	1498	0.01307	0.95489	0.29573	1	Any process that modulates a measurable attribute of any biological process, quality or function	8.75712	-4.14306	IFNL3, IFNB1, RHCG, CCL5, ACTN2, CCL3L1, ACOD1, IFNL2, CCL4, CCL3, FLT4, RSAD2, IFNL1, CCL4L2, LRP2, LCP2, SP8, CXCL11, OASL, KCNA1, DCLK3, HOXB9, IL10RA, CXCL10, IFIT2, ISG20, HERC5, GNA15, IL36G, GPR37L1, OAS1, TNF, IFITM1, KRT17, GBP5, IFIH1, IFIT1, ISG15, PTGS2, RAET1L, IFIT3, TNFAIP3, CD38, RND1, GRIP2, NCF2, MX1, CSF2, TRAF1, GPR84, ZBTB32, DDX58, TNFSF13B, USP18, NR5A2, IFI6, BIRC3, IL6, Z…	GFAP, FGFR2, ASPN, TNFRSF10D, IL17RD, ADRA2C, FAIM2, TRIL, GPM6B, PADI2, KIT, FABP3, CHRM3, SESN3, KCNIP1, DKK2, RCAN2, RGS5, NANOS1, CCDC3, VIPR1, MAPT, RAB26, SEMA3E, CACNG4, EPHB3, CSDC2, LRRN1, ADRA2A, P2RX6, SCUBE3, AHNAK2, TMEM100, CDH6, MAP2K6, SAMD5, FGFR3, SNCAIP, ITGA10, CXCL14, CMKLR1, MRAP2, DRD2, EXTL1, ALDH5A1, LINC00461, SELENOP, RGCC, TMEM97, PDE1A, MEST, NPAS3, CMTM8, ID1, POU3F3…
GO:0001922	B-1 B cell homeostasis	4	1	0.01	122	0.01314	0.01314	0.29573	0.966176	The process of regulating the proliferation and elimination of B cells of the B-1 subset such that the total number of B-1 B cells within a whole or part of an organism is stable over time in the absence of an outside stimulus. B-1 B cells are a distinct subset of B cells characterized as being CD5 positive, found predominantly in the peritoneum, pleural cavities, and spleen, and enriched for sel…	1.52205	1.52205	TNFAIP3, ABL1, SH2B2
GO:0010536	positive regulation of activation of Jan...	4	1	0.01	123	0.01314	0.01314	0.29573	0.966176	Any process that increases the frequency or rate of activation of JAK protein. The activation of JAK protein is the process of introducing a phosphate group to a tyrosine residue of a JAK (Janus Activated Kinase) protein, thereby activating it	2.79819	2.79819	CCL5, IL23A, IL6R	AGT
GO:0030035	microspike assembly	4	1	0.01	124	0.01314	0.01314	0.29573	0.966176	Formation of a microspike, a dynamic, actin-rich projection extending from the surface of a migrating animal cell	2.36634	2.36634	ACTN2, MTSS1, ABL1	FSCN1
GO:0032058	positive regulation of translational ini...	4	1	0.01	125	0.01314	0.01314	0.29573	0.966176	Any process that activates or increases the frequency, rate or extent of translation initiation as a result of a stimulus indicating the organism is under stress	0.402582	0.402582	PPP1R15A	IMPACT, EIF2AK4
GO:0032621	interleukin-18 production	4	1	0.01	1660	0.01314	1	0.29573	1	The appearance of interleukin-18 due to biosynthesis or secretion following a cellular stimulus, resulting in an increase in its intracellular or extracellular levels	2.68996	2.68996	GBP5, TLR2, NLRP3
GO:0032763	regulation of mast cell cytokine product...	4	1	0.01	1661	0.01314	1	0.29573	1	Any process that modulates the frequency, rate, or extent of mast cell cytokine production	1.61841	1.61841	NR4A3, BCL6, BCL10	HMOX1
GO:0035523	protein K29-linked deubiquitination	4	1	0.01	126	0.01314	0.01314	0.29573	0.966176	A protein deubiquitination process in which a K29-linked ubiquitin chain, i.e. a polymer of ubiquitin formed by linkages between lysine residues at position 29 of the ubiquitin monomers, is removed from a protein	1.48562	1.48562	TNFAIP3, YOD1, ZRANB1	USP13
GO:0035726	common myeloid progenitor cell prolifera...	4	1	0.01	127	0.01314	0.01314	0.29573	0.966176	The multiplication or reproduction of common myeloid progenitor cells, resulting in the expansion of a cell population. A common myeloid progenitor cell is a progenitor cell committed to the myeloid lineage	0.735944	0.735944	NR4A3	ITPKB
GO:0036476	neuron death in response to hydrogen per...	4	1	0.01	128	0.01314	0.01314	0.29573	0.966176	Any biological process that results in permanent cessation of all vital functions of a neuron upon exposure to hydrogen peroxide (H2O2)	0.770925	0.770925	NR4A3	PINK1, PARK7
GO:0039534	negative regulation of MDA-5 signaling p...	4	1	0.01	129	0.01314	0.01314	0.29573	0.966176	Any process that stops, prevents, or reduces the frequency, rate or extent of the series of molecular signals generated as a consequence of the cytoplasmic pattern recognition receptor (PRR) MDA-5 (also known as IFIH1) binding to viral RNA	0.851071	0.851071	DHX58	TKFC
GO:0045627	positive regulation of T-helper 1 cell d...	4	1	0.01	130	0.01314	0.01314	0.29573	0.966176	Any process that activates or increases the frequency, rate or extent of T-helper 1 cell differentiation	0.674762	0.674762	RIPK2, HLX	SOCS5, ANXA1
GO:0061043	regulation of vascular wound healing	4	1	0.01	131	0.01314	0.01314	0.29573	0.966176	Any process that modulates the rate, frequency, or extent of blood vessel formation when new vessels emerge from the proliferation of pre-existing blood vessels and contribute to the series of events that restore integrity to damaged vasculature	1.66369	1.66369	TNFAIP3, XBP1	FOXC2
GO:0071224	cellular response to peptidoglycan	4	1	0.01	132	0.01314	0.01314	0.29573	0.966176	Any process that results in a change in state or activity of a cell (in terms of movement, secretion, enzyme production, gene expression, etc.) as a result of a peptidoglycan stimulus. Peptidoglycan is a bacterial cell wall macromolecule	2.21643	2.21643	NOD2, RIPK2, NLRP3, RELA
GO:0071947	protein deubiquitination involved in ubi...	4	1	0.01	133	0.01314	0.01314	0.29573	0.966176	The removal of one or more ubiquitin groups from a protein as part of a process of ubiquitin-dependent protein catabolism	1.44376	1.44376	TNFAIP3, OTUD7B, ZRANB1	USP9X
GO:1902576	negative regulation of nuclear cell cycl...	4	1	0.01	1662	0.01314	1	0.29573	1	Any process that stops, prevents or reduces the frequency, rate or extent of nuclear cell cycle DNA replication	1.28234	1.28234	CHEK2, BCL6, TERF2
GO:1903207	regulation of hydrogen peroxide-induced ...	4	1	0.01	134	0.01314	0.01314	0.29573	0.966176	Any process that modulates the frequency, rate or extent of hydrogen peroxide-induced neuron death	0.770925	0.770925	NR4A3	PINK1, PARK7
GO:1903208	negative regulation of hydrogen peroxide...	4	1	0.01	135	0.01314	0.01314	0.29573	0.966176	Any process that stops, prevents or reduces the frequency, rate or extent of hydrogen peroxide-induced neuron death	0.770925	0.770925	NR4A3	PINK1, PARK7
GO:1903463	regulation of mitotic cell cycle DNA rep...	4	1	0.01	1663	0.01314	1	0.29573	1	Any process that modulates the frequency, rate or extent of mitotic cell cycle DNA replication	1.25822	1.25822	CHEK2, BCL6, FGFR1
GO:2000253	positive regulation of feeding behavior	4	1	0.01	136	0.01314	0.01314	0.29573	0.966176	Any process that activates or increases the frequency, rate or extent of feeding behavior	1.29566	1.29566	NR4A3
GO:2000348	regulation of CD40 signaling pathway	4	1	0.01	1664	0.01314	1	0.29573	1	Any process that modulates the frequency, rate or extent of signaling via the CD40 signaling pathway	1.3462	1.3462	TNFAIP3
GO:0042509	regulation of tyrosine phosphorylation o...	53	2	0.17	1665	0.01316	1	0.29573	1	Any process that modulates the frequency, rate or extent of the introduction of a phosphate group to a tyrosine residue of a STAT (Signal Transducer and Activator of Transcription) protein	4.69188	-1.12019	CCL5, IFNL1, TNF, CSF2, IL6, TNFSF18, PARP14, IL24, IL15, LIF, PARP9, IL23A, IL12A, TSLP, CD40, SOCS3, STAP2, JAK2, HES1, CLCF1, LYN, SH2B3, CNTF, IL6R, FYN, PTPN2, HPX, IL6ST, IL18, PECAM1, PIBF1	KIT, FGFR3, GHR, CSF1R, INPP5F, NF2, HDAC2, CAV1, PPP2R1A, CNOT7
GO:0051172	negative regulation of nitrogen compound...	1853	12	6.12	356	0.0135	0.05339	0.302691	1	Any process that stops, prevents, or reduces the frequency, rate or extent of the chemical reactions and pathways involving nitrogen or nitrogenous compounds	5.38742	-2.66433	IFNL1, TNF, ISG15, PTGS2, TNFAIP3, CD38, CSF2, ZBTB32, IFI6, BIRC3, IL6, ZFHX2, MMP12, NR4A3, NOCT, SERPINB2, IRF7, ATF3, ELF3, EFNA1, KLF4, BST2, NR4A2, ADORA2A, PPP1R15A, IRF1, PARP14, NR1D1, SERPINA6, WT1, EGR1, IFI27, CHAC1, PPP1R14C, ETV7, PATL2, PPP4R4, CHEK2, DUSP8, HES4, ZNFX1, LIF, PARP9, RELB, FOSB, CPEB3, TFPI2, GATA6, NFKB1, PI15, NKX3-1, IL1B, FOXA1, BMP2, ZFP36, CRYM, GBP1, TNIP1, T…	FGFR2, NANOS1, MAPT, DRD2, ID1, POU3F3, RGS4, MDFI, HOTAIR, GAS1, PTGIS, GPD1L, OSR1, ID4, ANOS1, TENM2, TIMP4, FAM172A, IGFBP5, DAPK1, BMP4, SORL1, CRYAB, CD36, PTPN22, HGF, SOX9, SPON1, PTPN13, NACC2, BEND6, ADARB1, SERPINF1, RASSF2, PLCB1, DYSF, NFIA, DLG1, FRY, SMO, PURG, CLN8, NR2F2, LDB2, SOX6, SFRP2, AR, ZBTB18, URI1, ATP8B1, NFIX, CHRNA9, ID3, NTRK3, ANGPT1, PTCH1, ELFN2, GRIN2A, DUSP19, …
GO:0030278	regulation of ossification	152	3	0.5	137	0.0136	0.0136	0.303786	0.992701	Any process that modulates the frequency, rate or extent of bone formation	4.53249	-2.37817	CCL3, TNF, IFITM1, ISG15, IL6, NOCT, EGR2, CYP27B1, BMP2, CCR1, SOX11, MSX2, DHRS3, CEBPB, BMPR1B, ATP2B1, BMP7, PTGER4, RORB, CSF1, SMOC1, RANBP3L, SEMA4D, RUNX2, CEBPD, SMAD1, TWIST2, TFAP2A, SMURF1, TOB2, BCL2, IL6R, SRGN, SIX2, BCOR, PRKD1, FZD9, WNT10B, TWIST1, TXLNG, PTK2B, P2RX7, WNT5A, PTN, IL6ST, ADRB2, TP63, BMP6, LIMD1, NBR1, FBXO5	FGFR2, GPM6B, ID1, PBX1, OSR1, MGP, IGFBP5, BMP4, HGF, SOX9, ANKH, TMEM119, RFLNB, RASSF2, FBN2, SFRP2, ID3, PTCH1, CCN4, GJA1, TGFB2, LRP5, ID2, SLC8A1, CTNNBIP1, DKK1, ENPP1, SFRP1, FAM20C, SMAD6, BMPR1A, SKI, S1PR1, RIOX1, NOG, JAG1, PKDCC, ZHX3, TMEM64, SMAD5, PRKACA, GNAS, MAPK3, BMPR2, NOTCH1, ATRAID, MDK
GO:0090304	nucleic acid metabolic process	4177	21	13.79	1356	0.01362	0.7649	0.303786	1	Any cellular metabolic process involving nucleic acids	7.93831	-3.06872	IFNB1, CCL5, ACTN2, ACOD1, CCL4, CCL3, IFNL1, LRP2, SP8, OASL, HOXB9, CXCL10, ISG20, OAS1, TNF, ISG15, TNFAIP3, CD38, CSF2, TRAF1, ZBTB32, DDX58, NR5A2, IL6, ZFHX2, AIRE, BATF2, IL1A, MMP12, NR4A3, NOCT, BHLHA15, OAS3, OAS2, EGR2, ACHE, IRF7, CECR2, ATF3, ZC3HAV1, IL33, NFKBIE, TNFSF18, ELF3, IL11, EFNA1, HELZ2, IRAK2, NFKB2, KLF4, NR4A2, ADORA2A, NOD2, IRF1, NR1D1, RHEBL1, WT1, EGR1, PLSCR1, IFI…	FGFR2, PADI2, KIT, NANOS1, MAPT, CSDC2, AHNAK2, TMEM100, CMKLR1, DRD2, RGCC, NPAS3, ID1, POU3F3, PBX1, MDFI, ROR1, HOTAIR, SLC40A1, PTGIS, OSR1, ID4, GDF5, LZTS1, TENM2, ACTA2, POU3F2, F2R, FAM172A, MSTN, CYTL1, ADCY1, CDON, BMP4, SORL1, MBNL3, CRYAB, CD36, FZD5, HGF, RASL11A, TOX, SOX9, PRKCA, NACC2, BEND6, PGR, CELSR2, ADARB1, SMAD9, ITGA8, PLCB1, NFIA, DLG1, SMO, PURG, HTRA1, RPL22, SETD7, EGF…
GO:0071674	mononuclear cell migration	54	2	0.18	1666	0.01364	1	0.303786	1	The movement of a mononuclear cell within or between different tissues and organs of the body	6.36028	-1.22623	CCL5, CCL3L1, CCL4, CCL3, CCL4L2, CXCL10, TNF, IL6, CCL7, CCL8, CCL20, CCL2, C3AR1, CCR1, PDGFB, CSF1, CX3CL1, LGMN, LYN, IL6R, C5AR1, CCL26, AKIRIN1, DUSP1, PECAM1	CMKLR1, PDGFD, MSTN, PLCB1, PTPRO, NBL1, HMGB1, THBS1, CCN3, MAPK3, ANXA1, MDK
GO:0007260	tyrosine phosphorylation of STAT protein	55	2	0.18	1667	0.01412	1	0.312362	1	The process of introducing a phosphate group to a tyrosine residue of a STAT (Signal Transducer and Activator of Transcription) protein	4.69188	-1.12019	CCL5, IFNL1, TNF, CSF2, IL6, TNFSF18, PARP14, IL24, IL15, LIF, PARP9, IL23A, IL12A, TSLP, CD40, SOCS3, STAP2, JAK2, HES1, CLCF1, LYN, SH2B3, CNTF, IL6R, JAK3, FYN, PTPN2, HPX, IL6ST, IL18, FER, PECAM1, PIBF1	KIT, FGFR3, GHR, CSF1R, INPP5F, NF2, HDAC2, CAV1, PPP2R1A, CNOT7
GO:0014910	regulation of smooth muscle cell migrati...	55	2	0.18	1668	0.01412	1	0.312362	1	Any process that modulates the frequency, rate or extent of smooth muscle cell migration	2.13594	-1.30326	CCL5, NR4A3, PDGFB, NFE2L2, HAS2, SRC, BCL2, ITGA2, PDGFA, DOCK4, TRIB1, PPARGC1A	PDGFD, IGFBP5, SORL1, POSTN, CCN4, NDRG4, AGT, TPM1, DOCK7, BMPR1A, ATP7A, PDGFRB, P2RY6, APEX1, SSH1, PRKG1, PLXNA1, CORO1B, MDK
GO:0046427	positive regulation of JAK-STAT cascade	55	2	0.18	1669	0.01412	1	0.312362	1	Any process that activates or increases the frequency, rate or extent of the JAK-STAT signaling pathway activity	5.07858	-1.25043	CCL5, IFNL1, IL10RA, TNF, CSF2, IL6, TNFSF18, PARP14, IL24, IL15, LIF, PARP9, IL23A, IL12A, TSLP, CD40, PRLR, SOCS3, STAP2, JAK2, HES1, CLCF1, LYN, AKR1B1, CNTF, IL6R, FYN, PTK2B, HPX, IL6ST, IL18, PECAM1, PIBF1	KIT, FGFR3, F2R, AGT, GHR, CSF1R, HDAC2, NOTCH1
GO:0031323	regulation of cellular metabolic process	4764	23	15.73	1461	0.01415	0.90438	0.312362	1	Any process that modulates the frequency, rate or extent of the chemical reactions and pathways by which individual cells transform chemical substances	8.16575	-3.63948	IFNB1, CCL5, ACTN2, CCL3L1, ACOD1, CCL4, CCL3, FLT4, IFNL1, CCL4L2, LRP2, LCP2, SP8, OASL, HOXB9, IL10RA, CXCL10, HERC5, IL36G, GPR37L1, OAS1, TNF, KRT17, ISG15, PTGS2, TNFAIP3, CD38, CSF2, TRAF1, ZBTB32, DDX58, NR5A2, IFI6, BIRC3, IL6, ZFHX2, AIRE, BATF2, IL1A, MMP12, NR4A3, NOCT, SERPINB2, BHLHA15, OAS3, OAS2, EGR2, ACHE, TNFSF10, IRF7, ATF3, ZC3HAV1, IL33, PMAIP1, PIK3R5, NFKBIE, TNFSF18, ELF3…	GFAP, FGFR2, ADRA2C, PADI2, KIT, FABP3, SESN3, RCAN2, NANOS1, MAPT, CSDC2, ADRA2A, AHNAK2, TMEM100, MAP2K6, SAMD5, FGFR3, CMKLR1, DRD2, RGCC, NPAS3, ID1, POU3F3, PBX1, RGS4, PDGFD, MDFI, ROR1, HOTAIR, GAS1, SLC40A1, PTGIS, DRD1, GPD1L, OSR1, ID4, PDE5A, GDF5, ANOS1, SORBS1, LZTS1, TENM2, ACTA2, POU3F2, TIMP4, F2R, FAM172A, MSTN, CYTL1, ADORA1, ADCY1, IGFBP5, DAPK1, PDK3, CDON, PLCE1, GCK, CNR1, B…
GO:0032922	circadian regulation of gene expression	56	2	0.18	139	0.01461	0.01461	0.321099	0.993939	Any process that modulates the frequency, rate or extent of gene expression such that an expression pattern recurs with a regularity of approximately 24 hours	2.3127	-0.889461	NOCT, NR1D1, EGR1, RELB, NAMPT, PER1, BHLHE41, BHLHE40, RORA, PML, KDM2A, ARNTL, CRY1, KMT2A, CRY2, NPAS2, TOP1, KDM5A, AHR, PER2, ZFHX3, NRIP1, ATF4, SIRT1, PPARGC1A, CIART	DRD2, ID2, USP2, NGFR, MAGED1, HDAC1, CLOCK, HDAC2, LGR4, PPP1CA
GO:1903902	positive regulation of viral life cycle	56	2	0.18	1670	0.01461	1	0.321099	1		2.86439	-0.833466	CCL5, IFIT1, NR5A2, LGALS9, TRIM21, ADAR, TRIM38, TRIM11, ZNF502, CHMP4B	ADARB1, PC, HACD3, TOP2A, CHMP3, ANXA2, DDB1, NUCKS1, TOP2B, PPIA, TARBP2, PABPC1, CD4, VPS4A, NOTCH1, CNOT7
GO:0044092	negative regulation of molecular functio...	801	7	2.64	140	0.01465	0.01465	0.321272	0.993939	Any process that stops or reduces the rate or extent of a molecular function, an elemental biological activity occurring at the molecular level, such as catalysis or binding	5.95041	-2.46865	ACTN2, ACOD1, IFIT2, TNF, IFIT1, PTGS2, TNFAIP3, IFI6, BIRC3, SERPINB2, ANO9, NFKBIE, IRAK2, KLF4, BST2, XIRP1, ADORA2A, PPP1R15A, SERPINA6, PPP1R14C, PINLYP, PPP4R4, PELI1, DUSP8, PARP9, CYP27B1, TFPI2, NFKBIA, NFKB1, PI15, NKX3-1, IL1B, ZFP36, P2RY1, TNFAIP8, WARS1, HMSD, DUSP2, ZC3H12A, SERPINB7, SOX11, EZH2, MMP9, SERPINB9, DDIT3, SERPINA10, DTX3L, NLRP3, SERPINA1, SPRY2, MSX2, PDGFB, JUN, SE…	DKK2, MAPT, ADRA2A, CMKLR1, DRD2, ID1, RGS4, MDFI, PTGIS, NPR3, OSR1, ID4, ANOS1, TIMP4, MSTN, ITGA4, GSTM2, ARHGAP28, CNR1, BMP4, SORL1, CRYAB, PTPN22, SORT1, HGF, ADARB1, SERPINF1, DYSF, FRY, SMO, NR2F2, NQO1, LYNX1, SFRP2, KCNE3, URI1, ID3, PTCH1, ACTB, ELFN2, DUSP19, TRIB2, C5, LYPD1, PRKN, MAP2, ACACB, GAS6, CD109, SYTL2, TGFB2, LRP5, ID2, FARP1, HEG1, PKIB, DHCR24, HYAL2, PLXNB3, PEBP1, LEP…
GO:0033002	muscle cell proliferation	157	3	0.52	1671	0.01483	1	0.324508	1	The expansion of a muscle cell population by cell division	4.59597	-2.1972	CCL5, TNF, PTGS2, TNFAIP3, IL6, NR4A3, KLF4, SOD2, IL15, GATA6, IL12A, ERN1, MMP9, STAT1, NAMPT, PDGFB, JUN, ZFPM2, PIM1, FGF2, MEIS1, MYB, SMPD3, JAK2, CFLAR, CX3CL1, SIX5, EREG, HBEGF, SAV1, MEGF10, PTGIR, SMAD1, TRAF6, AKR1B1, ITGA2, IL6R, JARID2, DIPK2A, PAXBP1, ALOX12, DDX39B, FGFR1, MNAT1, CYBA, FOXJ2, AKIRIN1, MAP3K5, RIPK1, TRIB1, DNMT1, IL18, PPARGC1A, FOXP1	FGFR2, PDE1A, PDGFD, NPR3, ABCC4, MSTN, IGFBP5, BMP4, CNN1, ANGPT1, CCN4, TENM4, NDRG4, TBX5, GJA1, TGFB2, ID2, TGFBR1, HMOX1, AGT, LDLRAP1, CTNNBIP1, SKP2, PRKDC, NQO2, NDRG2, TPM1, HEY2, RXRA, BMPR1A, PDCD4, THBS1, CCN3, PDGFRB, S1PR1, CDKN1A, NOTCH3, NOG, FOXC2, HMGCR, KCNK2, PPARG, GNAI2, ANG, APOD, P2RY6, XRCC6, NOTCH1, GPER1, CDH13, PRKG1, CALCRL
GO:0009892	negative regulation of metabolic process	2357	14	7.78	345	0.01491	0.05001	0.325546	1	Any process that stops, prevents, or reduces the frequency, rate or extent of the chemical reactions and pathways within a cell or an organism	5.85429	-2.83547	CCL3, IFNL1, IL10RA, TNF, ISG15, PTGS2, TNFAIP3, CD38, CSF2, ZBTB32, IFI6, BIRC3, IL6, ZFHX2, MMP12, NR4A3, NOCT, SERPINB2, IRF7, HCAR2, ATF3, ZC3HAV1, ELF3, MIR155HG, EFNA1, HELZ2, KLF4, BST2, NR4A2, ADORA2A, PPP1R15A, IRF1, PARP14, NR1D1, SERPINA6, WT1, EGR1, IFI27, CHAC1, PPP1R14C, ETV7, LGALS9, PATL2, PPP4R4, CHEK2, DUSP8, HES4, IL15, ZNFX1, LIF, PARP9, RELB, FOSB, CPEB3, CYP27B1, TFPI2, GATA…	FGFR2, NANOS1, MAPT, CSDC2, ADRA2A, MAP2K6, DRD2, LINC00461, ID1, POU3F3, RGS4, MDFI, ADAMTS5, HOTAIR, GAS1, PTGIS, NPR3, GPD1L, OSR1, ID4, ANOS1, LZTS1, TENM2, OLFM1, POU3F2, TIMP4, FAM172A, MSTN, ADORA1, IGFBP5, DAPK1, GCK, CNR1, BMP4, SORL1, CRYAB, CD36, PTPN22, HGF, SOX9, SPON1, PRKCA, PTPN13, NACC2, BEND6, PGR, ADARB1, MPV17L, LRRTM2, SERPINF1, RASSF2, PLCB1, DYSF, NFIA, DLG1, FRY, SMO, PURG…
GO:0071396	cellular response to lipid	446	5	1.47	1319	0.01499	0.70329	0.32635	1	Any process that results in a change in state or activity of a cell (in terms of movement, secretion, enzyme production, gene expression, etc.) as a result of a lipid stimulus	6.63859	-2.29155	CCL5, ACOD1, CCL3, CXCL11, CXCL10, IL36G, CMPK2, TNF, TNFAIP3, CSF2, NR5A2, IL6, CXCL2, NR4A3, CXCL3, IRAK2, KLF4, CXCL8, NR4A2, NOD2, NR1D1, CSF3, TLR2, IL24, IL15, CD274, CYP27B1, NFKBIA, NFKB1, IL12A, CXCL5, IL36RN, CXCL1, NKX3-1, IL1B, ICAM1, NR4A1, FOXA1, RIPK2, ZFP36, CCL2, DDIT4, XBP1, GJB2, ZC3H12A, PDE4B, PID1, NLRP3, RET, CXCL6, TNIP3, MSX2, CYP7B1, ZFP36L2, ESRRB, CEBPB, TICAM1, PER1, …	FGFR2, PADI2, OSR1, BRINP1, MSTN, ADCY1, PDK3, BMP4, CD36, EPHA3, PTPN22, SOX9, PRKCA, PGR, ADCY5, SERPINF1, CDK19, SMO, NR2F2, PLPP1, GNG2, AR, URI1, ID3, NTRK3, PTCH1, CPS1, AKR1C3, LDOC1, FAM210B, PAQR8, ACACA, PRMT2, GPAM, EFNA5, IL36B, AKR1C2, DAG1, SKP2, CLU, YWHAH, PARP1, PPARGC1B, COL1A1, SRD5A1, SMYD3, CAPN2, KANK2, CYP24A1, NME2, LRP6, PIAS2, HMGCS1, LRP8, WNT9A, FZD7, WNT5B, SFRP1, PHE…
GO:0030217	T cell differentiation	158	3	0.52	1022	0.01508	0.36353	0.32635	1	The process in which a precursor cell type acquires characteristics of a more mature T-cell. A T cell is a type of lymphocyte whose definin characteristic is the expression of a T cell receptor complex	4.97635	-1.50696	IFNB1, RSAD2, IFNL1, IL6, AIRE, CD83, IRF1, EGR1, LGALS9, EGR3, ADAM8, CCR7, IL15, IL23A, RELB, IL12A, RIPK2, NFKBIZ, NFATC2, XBP1, VNN1, ZC3H12A, IL7R, PRDM1, NLRP3, BTN2A2, ZFP36L2, BCL6, PTGER4, HLA-G, IL12RB1, IL18R1, MYB, PNP, IL4R, RORA, IL7, CYLD, GPR183, DUSP10, PREX1, MAFB, SMAD7, TNFSF4, BCL3, HLX, B2M, SH3RF1, RASGRP1, NFKBID, RUNX2, JMJD6, LIG4, LOXL3, ZBTB7B, BCL2, RUNX1, JAK3, ZFPM1…	KIT, BMP4, PTPN22, FZD5, RPL22, NHEJ1, LEPR, ITPKB, VSIR, PRKDC, LFNG, TP53, PRKCZ, RPS6, FZD7, LEF1, TMEM131L, GLI2, PRR7, SOX4, ATP7A, CD46, HMGB1, RHOA, PPP3CB, DROSHA, SOD1, TMEM98, CD4, SOS1, KAT2A, ZMIZ1, TCF7, ERBB2, SOCS5, CAMK4, ANXA1, MDK
GO:0030279	negative regulation of ossification	57	2	0.19	141	0.01511	0.01511	0.32635	0.993939	Any process that stops, prevents, or reduces the frequency, rate or extent of bone formation	2.70262	-1.37811	CCL3, TNF, NOCT, CCR1, RORB, RANBP3L, SEMA4D, TWIST2, SMURF1, BCL2, SRGN, BCOR, TWIST1, PTK2B, LIMD1, NBR1	ID1, IGFBP5, SOX9, RFLNB, ID3, PTCH1, LRP5, ID2, DKK1, ENPP1, SFRP1, SMAD6, SKI, RIOX1, NOG, TMEM64, NOTCH1, MDK
GO:0032649	regulation of interferon-gamma productio...	57	2	0.19	142	0.01511	0.01511	0.32635	0.993939	Any process that modulates the frequency, rate, or extent of interferon-gamma production. Interferon-gamma is also known as type II interferon	3.96054	-0.944613	IFNL1, TNF, ISG15, IL33, EBI3, LGALS9, CCR7, IL23A, CD274, IL12A, IL36RN, IL1B, RIPK2, ZC3H12A, PDE4B, IL20RB, TLR3, IL1R1, INHBA, ZP3, IL12RB1, IL18R1, CEBPG, PDE4D, TNFSF4, BCL3, RASGRP1, IL6R, ZFPM1, CD276, ABL1, HLA-DPA1, RARA, HLA-DPB1, WNT5A, PDCD1LG2, IL18	PTPN22, FZD5, GAS6, INHA, TNFRSF13C, VSIR, HMGB1, IL27RA, HRAS
GO:1904894	positive regulation of STAT cascade	57	2	0.19	1672	0.01511	1	0.32635	1		5.07858	-1.29557	CCL5, IFNL1, IL10RA, TNF, CSF2, IL6, TNFSF18, PARP14, IL24, IL15, LIF, PARP9, IL23A, IL12A, TSLP, CD40, PRLR, IL7R, SOCS3, STAP2, JAK2, HES1, CLCF1, LYN, AKR1B1, CNTF, IL6R, FYN, PTK2B, HPX, IL6ST, IL18, PECAM1, PIBF1	KIT, FGFR3, F2R, AGT, GHR, CSF1R, MGAT5, HDAC2, NOTCH1
GO:0042110	T cell activation	292	4	0.96	808	0.01524	0.21535	0.326693	1	The change in morphology and behavior of a mature or immature T cell resulting from exposure to a mitogen, cytokine, chemokine, cellular ligand, or an antigen for which it is specific	5.80087	-1.67787	IFNB1, CCL5, RSAD2, IFNL1, TNFSF13B, IL6, AIRE, TNFSF18, CD83, ADORA2A, NOD2, IRF1, EBI3, EGR1, LGALS9, EGR3, PELI1, ADAM8, CCR7, IL15, IL23A, RELB, CD274, MAP3K8, IL12A, IL1B, ICAM1, RIPK2, NFKBIZ, CCL2, IDO1, NFATC2, PRLR, XBP1, VNN1, ZC3H12A, IL7R, PRDM1, NLRP3, IL20RB, SDC4, CD70, BTN2A2, ZFP36L2, HLA-E, CEBPB, BCL6, PTGER4, HLA-G, ZP3, IL12RB1, TNFRSF14, IL18R1, MYB, PNP, IL4R, RORA, IL7, BC…	KIT, PDE5A, BMP4, PTPN22, FZD5, DLG1, RPL22, NHEJ1, GJA1, LEPR, ITPKB, TNFRSF13C, VSIR, GNRH1, F2RL1, PRKDC, CASP3, LFNG, TP53, EIF2AK4, EFNB3, PRKCZ, RPS6, FZD7, THY1, MYH9, LCP1, LEF1, TMEM131L, GLI2, PRR7, SOX4, RAB27A, APBB1IP, HFE, ATP7A, CD46, PTPN11, ARG2, GSN, HMGB1, RHOA, PPP3CB, DROSHA, TFRC, SOD1, CCDC88B, RPS3, TMEM98, CD4, CAV1, EFNB1, SOS1, KAT2A, PAWR, ZMIZ1, TCF7, TNFRSF21, GPNMB,…
GO:0032446	protein modification by small protein co...	808	7	2.67	937	0.01532	0.28763	0.326693	1	A protein modification process in which one or more groups of a small protein, such as ubiquitin or a ubiquitin-like protein, are covalently attached to a target protein	4.80348	-1.67067	HERC5, IFIH1, ISG15, NEURL3, TNFAIP3, BIRC3, HERC6, EGR2, NOD2, EGR1, IFI27, PELI1, TRIM36, INAVA, RIPK2, TRIML2, DTX4, TRIM69, DTX2, RASSF5, DTX3L, NMI, TRIM25, PARP10, TICAM1, UBE2L6, FBXO6, RNF213, TRIM21, PSMB9, RFFL, H2BC11, RNF19B, SOCS3, TRIM22, RNF122, MASTL, UBE2Z, NFE2L2, MARCHF3, TRIB3, DAXX, BCL10, PSMB10, CNOT4, N4BP1, STX1A, RNF43, KLHL3, WDSUB1, RNF149, RNF111, PSME2, MED30, TRIM38…	RNF112, RAB40B, ASB2, TTC3, PTPN22, RNF175, KLHL13, DYSF, RNF150, LMO7, UBE4B, RNF157, TRIM9, TRIM2, RNF141, ANGPT1, PRKN, DCAF4, FOXF2, PRICKLE1, TGFBR1, FBXO17, RASD2, ASB9, NEURL1B, RNF144A, SKP2, PRKDC, LRRK2, RPL5, CENPS, FBXO3, RPL23, LNX1, CUL3, DCUN1D2, PDZD4, NUP43, PIAS2, CDK5, CAND2, ARRDC4, ANAPC5, RNF170, HLTF, UBAC1, RNF14, NAE1, WWP1, RPS2, KCTD10, RNF20, HECTD1, MARCHF2, PRR7, DCA…
GO:1901698	response to nitrogen compound	811	7	2.68	1673	0.01561	1	0.326693	1	Any process that results in a change in state or activity of a cell or an organism (in terms of movement, secretion, enzyme production, gene expression, etc.) as a result of a nitrogen compound stimulus	6.11846	-2.67166	IFNB1, ACTN2, GNA15, TNF, IFIH1, IFIT1, PTGS2, TNFAIP3, DDX58, IL6, MMP12, NR4A3, EGR2, TNFSF10, PMAIP1, KLF4, NR4A2, ADORA2A, NOD2, WT1, EGR1, PELI1, VGF, TLR2, CCR7, IRF5, FOSB, CPEB3, NFKBIA, NFKB1, INAVA, IL1B, ICAM1, NR4A1, RIPK2, ASNS, P2RY1, STAT5A, KYNU, ADCY4, PRLR, DUOX1, XBP1, GJB2, JUNB, KLF10, PDE4B, PID1, EZH2, SESN2, MMP9, EPHA4, MMP3, NLRP3, STAT1, MMP13, FOS, TLR3, TRIM25, NAMPT,…	FABP3, CHRM3, SESN3, CACNG4, P2RX6, DRD2, ID1, RGS4, PDGFD, ASIC1, DRD1, ABCC4, SORBS1, AKAP6, TIMP4, MSTN, ADCY1, ITGA4, IGFBP5, GSTM2, GCK, CNR1, SORL1, CD36, NTRK2, PTPN22, SORT1, RNF175, HOMER2, SOX9, COLEC12, ADCY5, BCHE, PLCB1, ATP6V0E2, NQO1, OXTR, GNG2, UBE4B, PDGFRA, ACTB, GRIN2A, ACVR1C, LYPD1, ATP6V1E2, PRKN, CPS1, EEF2K, ATP6V1G2, CASTOR2, CACNA2D1, GNRHR2, GJA1, DNM1, LDOC1, HADH, FB…
GO:0030500	regulation of bone mineralization	58	2	0.19	143	0.01562	0.01562	0.326693	0.993939	Any process that modulates the frequency, rate or extent of bone mineralization	2.74135	-1.81811	CCL3, ISG15, CYP27B1, BMP2, CCR1, BMPR1B, ATP2B1, BMP7, TFAP2A, SRGN, BCOR, FZD9, WNT10B, TWIST1, TXLNG, PTK2B, P2RX7, PTN, ADRB2, BMP6, NBR1	GPM6B, OSR1, MGP, BMP4, SOX9, ANKH, TMEM119, RFLNB, FBN2, GJA1, SLC8A1, ENPP1, FAM20C, BMPR1A, S1PR1, PKDCC, BMPR2, ATRAID
GO:0030593	neutrophil chemotaxis	58	2	0.19	144	0.01562	0.01562	0.326693	0.993939	The directed movement of a neutrophil cell, the most numerous polymorphonuclear leukocyte found in the blood, in response to an external stimulus, usually an infection or wounding	6.85019	-0.726604	CCL5, CCL3L1, CCL4, CCL3, CCL4L2, CXCL11, CXCL10, IL36G, CXCL2, CXCL3, CXCL8, CCL7, CCL8, CCL20, CCR7, IL23A, CXCL5, IL36RN, CXCL1, IL1B, CCL2, C3AR1, PDE4B, SAA1, CXCL6, PDE4D, ITGA1, CX3CL1, PREX1, IL1RN, RIPOR2, C5AR1, GBF1, RAC2, CCL26, PIK3CD	DYSF, TGFB2, IL36B, BST1, JAM3, THBS4, PIP5K1C, VAV3, MDK
GO:0002286	T cell activation involved in immune res...	59	2	0.19	1674	0.01614	1	0.326693	1	The change in morphology and behavior of a mature or immature T cell resulting from exposure to a mitogen, cytokine, chemokine, cellular ligand, or an antigen for which it is specific, leading to the initiation or perpetuation of an immune response	4.10935	-0.794112	IFNB1, IFNL1, IL6, TNFSF18, LGALS9, IL23A, RELB, ICAM1, RIPK2, NFKBIZ, ZC3H12A, NLRP3, BCL6, PTGER4, IL12RB1, IL18R1, MYB, IL4R, RORA, GPR183, SMAD7, TNFSF4, BCL3, HLX, NFKBID, LOXL3, ZBTB7B, JAK3, ZFPM1, SEMA4A, STAT6, RARA, IL18, FOXP1	F2RL1, TP53, EIF2AK4, PRKCZ, RPS6, LCP1, LEF1, RAB27A, APBB1IP, ATP7A, CD46, HMGB1, TMEM98, SOCS5, ANXA1, MDK
GO:0051851	modification by host of symbiont morphol...	59	2	0.19	1675	0.01614	1	0.326693	1	The process in which an organism effects a change in the structure or processes of a symbiont organism. The symbiont is defined as the smaller of the organisms involved in a symbiotic interaction	3.98941	-0.900295	CCL5, CCL4, CCL3, CCL8, IFI27, ZC3H12A, CXCL6, JUN, RAB9A, PTX3, EP300, ZNF502, CCNT1, CHD1, CCNK	PRKN, PC, CSF1R, F2RL1, CALM2, EIF2AK4, CALM3, ANXA2, LEF1, HDAC1, NUCKS1, NAPEPLD, CFL1
GO:0002683	negative regulation of immune system pro...	298	4	0.98	1226	0.0163	0.54457	0.326693	1	Any process that stops, prevents, or reduces the frequency, rate, or extent of an immune system process	5.99825	-1.94141	IFNB1, ACOD1, CCL3, IFNL1, TNF, TNFAIP3, MMP12, DHX58, IL33, BST2, ADORA2A, IRF1, PARP14, NR1D1, HLA-DOB, LGALS9, PELI1, HLA-F, CD274, NFKBIA, ZFP36, CCL2, GBP1, SAMHD1, IDO1, TAFA3, ZC3H12A, SOX11, SERPINB9, IL7R, IL20RB, SDC4, TLR3, NMI, BTN2A2, HLA-E, CEBPB, BANK1, TICAM1, TAPBPL, INHBA, BCL6, PTGER4, H4-16, HLA-G, MEIS1, TNFRSF14, H4C8, NLRC5, ELF1, NFE2L2, ADAR, IL4R, BCL10, LPXN, TRAFD1, MI…	PADI2, DRD2, PDE5A, ADORA1, CNR1, BMP4, PTPN22, SOX9, PLCB1, DLG1, HTRA1, ANGPT1, C5, ADGRF5, IL17D, TGFB2, FBN1, ID2, TCTA, HMOX1, ITPKB, INHA, APPL1, VSIR, GNRH1, PTPRS, F2RL1, PRKDC, CASP3, RAB7B, NME2, TSPAN6, SFRP1, THY1, GRAMD4, UBASH3B, TMEM131L, NBL1, HFE, ARG2, HMGB3, HMGB1, THBS1, PPP3CB, LDB1, CCN3, TLR6, IL27RA, PHPT1, COL3A1, PPARG, TARBP2, PTPRJ, CD59, CUL4A, TKFC, APOD, LRRC17, TRA…
GO:0070555	response to interleukin-1	163	3	0.54	145	0.01638	0.01638	0.326693	0.993939	Any process that results in a change in state or activity of a cell or an organism (in terms of movement, secretion, enzyme production, gene expression, etc.) as a result of an interleukin-1 stimulus	6.70723	-1.20048	CCL5, CCL3L1, ACOD1, CCL4, CCL3, CCL4L2, CD38, IL6, IL1A, MYLK3, IRAK2, CXCL8, NOD2, NR1D1, CCL7, EGR1, CCL8, LGALS9, PELI1, CCL20, NFKBIA, NFKB1, MAP3K8, NKX3-1, IL1B, ICAM1, RIPK2, CCL2, GBP1, GBP2, ZC3H12A, CEBPB, IL1R1, GBP3, PSMB9, MYD88, RORA, PSMB10, CX3CL1, PSME2, ABCC2, HAS2, TAB2, IRAK3, SRC, PSME1, RELA, TRAF6, IL1RN, ETS1, PSMB8, OTUD4, IKBKB, TNIP2, PSMA6, CACTIN, TANK, MAPK13, USP10…	PTGIS, SOX9, PRKCA, PLCB1, HYAL2, CHI3L1, RPS6KA5, SFRP1, ADAMTS12, PELI2, RPS6KA4, ANKRD1, MAPK3, APP, PSMD1, SKP1, ANXA1
GO:0000738	DNA catabolic process, exonucleolytic	5	1	0.02	146	0.0164	0.0164	0.326693	0.993939	The chemical reactions and pathways resulting in the breakdown of DNA, involving the hydrolysis of terminal 3',5'-phosphodiester bonds in one or two strands of deoxyribonucleotides	1.15289	1.15289	ISG20	ERI3
GO:0002158	osteoclast proliferation	5	1	0.02	1676	0.0164	1	0.326693	1	The multiplication or reproduction of osteoclasts, resulting in the expansion of an osteoclast cell population. An osteoclast is a specialized phagocytic cell associated with the absorption and removal of the mineralized matrix of bone tissue, which typically differentiates from monocytes	0.966864	0.966864	TNFAIP3, CSF1	NPR3
GO:0002278	eosinophil activation involved in immune...	5	1	0.02	147	0.0164	0.0164	0.326693	0.993939	The change in morphology and behavior of a eosinophil resulting from exposure to a cytokine, chemokine, cellular ligand, or soluble factor, leading to the initiation or perpetuation of an immune response	1.48682	1.48682	CCL3, STX4	F2RL1
GO:0002447	eosinophil mediated immunity	5	1	0.02	148	0.0164	0.0164	0.326693	0.993939	Any process involved in the carrying out of an immune response by an eosinophil	1.48682	1.48682	CCL3, STX4	F2RL1
GO:0010533	regulation of activation of Janus kinase...	5	1	0.02	149	0.0164	0.0164	0.326693	0.993939	Any process that modulates the frequency or rate of activation of JAK protein. The activation of JAK protein is the process of introducing a phosphate group to a tyrosine residue of a JAK (Janus Activated Kinase) protein, thereby activating it	2.25613	2.25613	CCL5, IL23A, IL6R	AGT
GO:0023035	CD40 signaling pathway	5	1	0.02	1677	0.0164	1	0.326693	1	A series of molecular signals initiated by the binding of the cell surface receptor CD40 to one of its physiological ligands, and ending with regulation of a downstream cellular process, e.g. transcription	1.22228	1.22228	TNFAIP3, TNIP2
GO:0031584	activation of phospholipase D activity	5	1	0.02	150	0.0164	0.0164	0.326693	0.993939	Any process that initiates the activity of inactive phospholipase D	1.65318	1.65318	CCL5, GNA13	PRKCZ
GO:0032329	serine transport	5	1	0.02	1678	0.0164	1	0.326693	1	The directed movement of L-serine, 2-amino-3-hydroxypropanoic acid, into, out of or within a cell, or between cells, by means of some agent such as a transporter or pore	0.758262	0.758262	NFKBIE, SLC38A7
GO:0032762	mast cell cytokine production	5	1	0.02	1679	0.0164	1	0.326693	1	Any process that contributes to cytokine production by a mast cell	0.623478	0.623478	NR4A3, BCL6, BCL10	KIT, HMOX1
GO:0033079	immature T cell proliferation	5	1	0.02	1680	0.0164	1	0.326693	1	The expansion of an immature T cell population by cell division	-0.281433	-0.281433	RIPK2	BMP4, GNRH1, TMEM131L, ERBB2
GO:0033083	regulation of immature T cell proliferat...	5	1	0.02	1681	0.0164	1	0.326693	1	Any process that modulates the frequency, rate or extent of immature T cell proliferation	-0.281433	-0.281433	RIPK2	BMP4, GNRH1, TMEM131L, ERBB2
GO:0034112	positive regulation of homotypic cell-ce...	5	1	0.02	151	0.0164	0.0164	0.326693	0.993939	Any process that activates or increases the frequency, rate, or extent of homotypic cell-cell adhesion	1.75021	1.75021	CCL5, PDPN	ANK3
GO:0034136	negative regulation of toll-like recepto...	5	1	0.02	152	0.0164	0.0164	0.326693	0.993939	Any process that stops, prevents, or reduces the frequency, rate, or extent of toll-like receptor 2 signaling pathway	2.94055	2.94055	ACOD1, TNFAIP3, LYN, MFHAS1	TLR6
GO:0035771	interleukin-4-mediated signaling pathway	5	1	0.02	1682	0.0164	1	0.326693	1	A series of molecular signals initiated by the binding of interleukin-4 to a receptor on the surface of a cell, and ending with regulation of a downstream cellular process, e.g. transcription	1.36669	1.36669	PARP14, IL4R, JAK3, PTPN2, STAT6
GO:0042940	D-amino acid transport	5	1	0.02	1683	0.0164	1	0.326693	1	The directed movement of the D-enantiomer of an amino acid into, out of or within a cell, or between cells, by means of some agent such as a transporter or pore	0.948241	0.948241	NFKBIE, SLC1A3, SLC1A2	SLC1A1
GO:0043307	eosinophil activation	5	1	0.02	153	0.0164	0.0164	0.326693	0.993939	The change in morphology and behavior of a eosinophil resulting from exposure to a cytokine, chemokine, cellular ligand, or soluble factor	1.48682	1.48682	CCL3, STX4	F2RL1
GO:0043308	eosinophil degranulation	5	1	0.02	154	0.0164	0.0164	0.326693	0.993939	The regulated exocytosis of secretory granules containing preformed mediators such as major basic protein, eosinophil peroxidase, and eosinophil cationic protein by an eosinophil	1.48682	1.48682	CCL3, STX4	F2RL1
GO:0048752	semicircular canal morphogenesis	5	1	0.02	155	0.0164	0.0164	0.326693	0.993939	The process in which the anatomical structures of the semicircular canals are generated and organized	1.21499	1.21499	NR4A3, HOXA1
GO:0051097	negative regulation of helicase activity	5	1	0.02	156	0.0164	0.0164	0.326693	0.993939	Any process that stops or reduces the activity of a helicase	1.15548	1.15548	IFIT1, MNAT1, SIRT1	TP53
GO:0060331	negative regulation of response to inter...	5	1	0.02	157	0.0164	0.0164	0.326693	0.993939	Any process that decreases the rate, frequency or extent of a response to interferon-gamma. Response to interferon gamma is a change in state or activity of a cell or an organism (in terms of movement, secretion, enzyme production, gene expression, etc.) as a result of an interferon-gamma stimulus	0.766417	0.766417	PARP14, PTPN2	PPARG
GO:0060336	negative regulation of interferon-gamma-...	5	1	0.02	158	0.0164	0.0164	0.326693	0.993939	Any process that decreases the rate, frequency or extent of the series of molecular events generated as a consequence of interferon-gamma binding to a cell surface receptor	0.766417	0.766417	PARP14, PTPN2	PPARG
GO:0070487	monocyte aggregation	5	1	0.02	1684	0.0164	1	0.326693	1	The adhesion of one monocyte to one or more other monocytes via adhesion molecules	2.17504	2.17504	NR4A3, IL1B, BMP7, HAS2, CD44
GO:1903121	regulation of TRAIL-activated apoptotic ...	5	1	0.02	1685	0.0164	1	0.326693	1	Any process that modulates the frequency, rate or extent of TRAIL-activated apoptotic signaling pathway	0.765785	0.765785	ATF3	PARK7
GO:1903898	negative regulation of PERK-mediated unf...	5	1	0.02	159	0.0164	0.0164	0.326693	0.993939		1.17738	1.17738	PPP1R15A, PPP1R15B, NCK1, PTPN1
GO:1903980	positive regulation of microglial cell a...	5	1	0.02	160	0.0164	0.0164	0.326693	0.993939		1.98938	1.98938	CCL3, TAFA3, MMP8	LRRK2, CTSC
GO:1990001	inhibition of cysteine-type endopeptidas...	5	1	0.02	161	0.0164	0.0164	0.326693	0.993939	Any process that prevents the activation of an inactive cysteine-type endopeptidase involved in an apoptotic process	1.19255	1.19255	BIRC3, BIRC2
GO:2000002	negative regulation of DNA damage checkp...	5	1	0.02	162	0.0164	0.0164	0.326693	0.993939	Any process that stops, prevents, or reduces the frequency, rate or extent of a DNA damage checkpoint	0.907957	0.907957	CHEK2, PPP1R10, DDX39B
GO:2000210	positive regulation of anoikis	5	1	0.02	163	0.0164	0.0164	0.326693	0.993939	Any process that activates or increases the frequency, rate or extent of anoikis	0.572289	0.572289	CHEK2
GO:2000553	positive regulation of T-helper 2 cell c...	5	1	0.02	164	0.0164	0.0164	0.326693	0.993939	Any process that activates or increases the frequency, rate or extent of T-helper 2 cell cytokine production	2.56497	2.56497	RSAD2, IL6, NLRP3	PRKCZ
GO:2001137	positive regulation of endocytic recycli...	5	1	0.02	165	0.0164	0.0164	0.326693	0.993939	Any process that activates or increases the frequency, rate or extent of endocytic recycling	1.46465	1.46465	ACTN2, EHD1	SORL1, EHD2
GO:0046782	regulation of viral transcription	60	2	0.2	1686	0.01666	1	0.331213	1	Any process that modulates the frequency, rate or extent of the transcription of the viral genome	3.60769	-0.592774	CCL5, CCL4, CCL3, ZFP36, TRIM14, IFITM3, JUN, TRIM21, TRIM11, EP300, NELFA, CCNT1, TRIM8, MID2, CHD1, SUPT5H, GTF2F1	POLR2L, LEF1, HDAC1, NUCKS1, POLR2B, MDFIC, TARBP2, POLR2F, POLR2E
GO:0019222	regulation of metabolic process	5130	24	16.93	1441	0.01717	0.86829	0.340675	1	Any process that modulates the frequency, rate or extent of the chemical reactions and pathways within a cell or an organism	8.16575	-3.64733	IFNB1, CCL5, ACTN2, CCL3L1, ACOD1, CCL4, CCL3, FLT4, IFNL1, CCL4L2, LRP2, LCP2, SP8, OASL, HOXB9, IL10RA, CXCL10, HERC5, IL36G, GPR37L1, OAS1, TNF, KRT17, ISG15, PTGS2, TNFAIP3, CD38, CSF2, TRAF1, ZBTB32, DDX58, NR5A2, IFI6, BIRC3, IL6, ZFHX2, AIRE, BATF2, IL1A, MMP12, NR4A3, NOCT, SERPINB2, BHLHA15, OAS3, OAS2, EGR2, ACHE, TNFSF10, IRF7, HCAR2, ATF3, CFB, ZC3HAV1, IL33, PMAIP1, PIK3R5, NFKBIE, T…	GFAP, FGFR2, ADRA2C, PADI2, KIT, FABP3, SESN3, RCAN2, NANOS1, CCDC3, MAPT, RAB26, CSDC2, ADRA2A, AHNAK2, TMEM100, MAP2K6, SAMD5, FGFR3, CMKLR1, DRD2, LINC00461, RGCC, NPAS3, ID1, POU3F3, PBX1, RGS4, PDGFD, MDFI, MFAP4, ADAMTS5, ROR1, HOTAIR, GAS1, SLC40A1, PTGIS, NPR3, DRD1, GPD1L, OSR1, ATP1B1, ID4, PDE5A, GDF5, SHC4, ANOS1, SORBS1, LZTS1, TENM2, OLFM1, ACTC1, ACTA2, POU3F2, TIMP4, F2R, FAM172A,…
GO:0032774	RNA biosynthetic process	2908	16	9.6	1003	0.01746	0.33971	0.345257	1	The chemical reactions and pathways resulting in the formation of RNA, ribonucleic acid, one of the two main type of nucleic acid, consisting of a long, unbranched macromolecule formed from ribonucleotides joined in 3',5'-phosphodiester linkage. Includes polymerization of ribonucleotide monomers. Refers not only to transcription but also to e.g. viral RNA replication	7.92576	-2.86016	IFNB1, CCL5, ACTN2, ACOD1, CCL4, CCL3, IFNL1, LRP2, SP8, HOXB9, CXCL10, TNF, TNFAIP3, CD38, CSF2, TRAF1, ZBTB32, DDX58, NR5A2, IL6, ZFHX2, AIRE, BATF2, IL1A, MMP12, NR4A3, NOCT, BHLHA15, EGR2, IRF7, ATF3, IL33, NFKBIE, TNFSF18, ELF3, IL11, EFNA1, HELZ2, IRAK2, NFKB2, KLF4, NR4A2, ADORA2A, NOD2, IRF1, NR1D1, RHEBL1, WT1, EGR1, PLSCR1, IFI27, ETV7, CSF3, LGALS9, CSRNP1, EGR3, PELI1, CHEK2, TLR2, NT…	FGFR2, PADI2, KIT, TMEM100, CMKLR1, DRD2, RGCC, NPAS3, ID1, POU3F3, PBX1, MDFI, ROR1, HOTAIR, SLC40A1, PTGIS, OSR1, ID4, GDF5, LZTS1, TENM2, ACTA2, POU3F2, F2R, FAM172A, MSTN, CYTL1, ADCY1, CDON, BMP4, SORL1, CRYAB, CD36, FZD5, HGF, RASL11A, TOX, SOX9, NACC2, BEND6, PGR, CELSR2, SMAD9, ITGA8, PLCB1, NFIA, DLG1, SMO, PURG, HTRA1, SETD7, EGF, LMO7, RELN, NR2F2, LDB2, PIR, UBTF, SOX6, ZIC1, SFRP2, A…
GO:0022409	positive regulation of cell-cell adhesio...	167	3	0.55	1687	0.01747	1	0.345257	1	Any process that activates or increases the rate or extent of cell adhesion to another cell	4.5048	-1.07076	CCL5, TNF, TNFSF13B, IL6, NR4A3, CD83, NOD2, EBI3, LGALS9, EGR3, ADAM8, CCR7, IL15, IL23A, CD274, MAP3K8, IL12A, IL1B, ICAM1, FOXA1, RIPK2, NFKBIZ, CCL2, XBP1, VNN1, IL7R, NLRP3, CD70, BTN2A2, HLA-E, BCL6, BMP7, HLA-G, ZP3, IL12RB1, TNFRSF14, MYB, PLPP3, PNP, IL4R, IL7, BCL10, CYLD, CX3CL1, DUSP10, HES1, HAS2, SMAD7, TNFSF4, HLX, RASGRP1, NFKBID, CD44, SRC, PDPN, RELA, LYN, TRAF6, GCNT2, ETS1, VC…	ITGA4, ITGA6, KIF26B, ITPKB, TNFRSF13C, VSIR, EFNB3, PRKCZ, THY1, GLI2, CD46, PTPN11, HMGB1, RHOA, TFRC, CCDC88B, RPS3, ANK3, PTPRU, CD4, CAV1, EFNB1, ZMIZ1, ADAM19, CDC42, SOCS5, ANXA1, MDK
GO:0045321	leukocyte activation	831	7	2.74	843	0.01764	0.23528	0.347244	1	A change in morphology and behavior of a leukocyte resulting from exposure to a specific antigen, mitogen, cytokine, cellular ligand, or soluble factor	6.90091	-2.24586	IFNB1, CCL5, CCL3, RSAD2, IFNL1, LCP2, TNF, RAET1L, TNFAIP3, CD38, CSF2, GPR84, TNFSF13B, IL6, AIRE, BATF2, NR4A3, IL33, TNFSF18, TNFAIP6, IL11, CD83, BST2, CXCL8, ADORA2A, NOD2, IRF1, EBI3, NR1D1, CTSS, EGR1, PLSCR1, LGALS9, EGR3, PELI1, TLR2, NTRK1, ADAM8, CCR7, IL15, ACP3, IL23A, HLA-F, RELB, CD274, ADGRE2, NFKB1, MAP3K8, IL12A, CXCL1, IL1B, ICAM1, TSLP, RIPK2, NFKBIZ, CCL2, C3AR1, CD40, IDO1,…	PADI2, KIT, MAPT, CRISPLD2, PDE5A, ITGA4, CNR1, BMP4, CD36, GM2A, PTPN22, FZD5, TOX, SELPLG, FRMPD3, DYSF, DLG1, RPL22, CNN2, IDH1, METTL7A, SYNGR1, ARSB, PYGL, VCL, SLC39A10, ADGRF5, NHEJ1, FTL, GAS6, GJA1, NDUFC2, DSP, GLIPR1, ID2, HRNR, ABCA13, FABP5, HYAL2, HVCN1, LEPR, TMEM30A, CHI3L1, ATP11C, VAT1, CAT, HMOX1, ITPKB, INHA, ANXA3, TNFRSF13C, CTSH, VSIR, ITGB1, TIMP2, MYO18A, GNRH1, PYGB, TRA…
GO:1901701	cellular response to oxygen-containing c...	831	7	2.74	1688	0.01764	1	0.347244	1	Any process that results in a change in state or activity of a cell (in terms of movement, secretion, enzyme production, gene expression, etc.) as a result of an oxygen-containing compound stimulus	7.11408	-2.86167	CCL5, ACTN2, ACOD1, CCL3, CXCL11, CXCL10, GNA15, IL36G, GPR37L1, CMPK2, TNF, PTGS2, TNFAIP3, CSF2, IL6, CXCL2, NR4A3, CXCL3, GCH1, IRAK2, KLF4, CXCL8, NR4A2, NOD2, NR1D1, CCL7, WT1, EGR1, CSF3, CHEK2, TLR2, IL24, SOD2, IL15, CD274, CPEB3, CYP27B1, NFKBIA, NFKB1, IL12A, CXCL5, IL36RN, CXCL1, IL1B, ICAM1, NR4A1, RIPK2, ZFP36, CCL2, P2RY1, STAT5A, ADCY4, PRLR, DDIT4, PIM3, ERN1, XBP1, GJB2, KLF10, Z…	FGFR2, CHRM3, SESN3, MAPT, ADRA2A, MAP2K6, ID1, AKR1B10, PDGFD, DRD1, OSR1, RNF112, SORBS1, AKAP6, BRINP1, MSTN, ADCY1, ITGA4, IGFBP5, DAPK1, PDK3, GCK, SORL1, CD36, NTRK2, EPHA3, PTPN22, HGF, SOX9, COLEC12, PRKCA, ADCY5, SERPINF1, PLCB1, CDK19, SMO, ATP6V0E2, NQO1, GNG2, AR, OXCT1, PDGFRA, ID3, NTRK3, PTCH1, ACTB, TP53INP1, LYPD1, ATP6V1E2, PRKN, CPS1, AKR1C3, EEF2K, ATP6V1G2, CASTOR2, CACNA2D1,…
GO:0014909	smooth muscle cell migration	62	2	0.2	1689	0.01772	1	0.348039	1	The orderly movement of a smooth muscle cell from one site to another, often during the development of a multicellular organism	2.13594	-1.33947	CCL5, NR4A3, PDGFB, NFE2L2, HAS2, SRC, BCL2, ITGA2, PDGFA, DOCK4, TRIB1, PPARGC1A	PDGFD, IGFBP5, SORL1, POSTN, CCN4, NDRG4, AGT, PARVA, PLAT, TPM1, DOCK7, BMPR1A, ATP7A, CCN3, PDGFRB, ARPC5, P2RY6, APEX1, SSH1, PRKG1, PLXNA1, CORO1B, MDK
GO:0043270	positive regulation of ion transport	168	3	0.55	167	0.01775	0.01775	0.348039	1	Any process that activates or increases the frequency, rate or extent of the directed movement of charged atoms or small charged molecules into, out of or within a cell, or between cells, by means of some agent such as a transporter or pore	6.26634	-2.4504	CCL5, ACTN2, CCL4, CCL3, CXCL11, KCNA1, CXCL10, ADORA2A, CTSS, IL1B, CCL2, P2RY1, CCR1, PLCG2, PDGFB, CEBPB, ARC, BDKRB1, ATP2B1, STC1, P2RX4, F2RL3, RGS9, CX3CL1, CNKSR3, HOMER1, ERFE, GDNF, NLGN3, SLC9A1, STAC2, KCNJ2, SCN1B, PRKCD, BAK1, RNF207, ABL1, GSTO1, P2RX7, WNK4, CAPN3, MLLT6, ADRB2, ATF4, ABAT, SHANK3	FABP3, CACNG4, ADRA2A, MAP2K6, DRD2, FHL1, DRD1, GPD1L, ATP1B1, AKAP6, F2R, ADORA1, SCN4B, GSTM2, DLG1, RELN, ATPSCKMT, KCNE3, FGF14, CACNA2D1, RAB3B, MYLK, HSPA2, ANK2, FLNA, AGT, AMIGO1, ACTN4, MCHR1, G6PD, NOS1AP, CEMIP, EHD3, CALM2, STAC, CHCHD10, PKD2, CALM3, KCNH2, SCN5A, THY1, ANXA2, TRPC3, ATP8A2, SRI, KIF5B, PLA2R1, CRACR2A, PDGFRB, RGN, ATP2A1, WFS1, PINK1, CHP1, GJC2, STIM2, ANK3, STXB…
GO:0051222	positive regulation of protein transport	306	4	1.01	1690	0.0178	1	0.348337	1	Any process that activates or increases the frequency, rate or extent of the directed movement of a protein into, out of or within a cell, or between cells, by means of some agent such as a transporter or pore	5.25936	-1.76834	CCL3, TNF, IFIH1, PTGS2, CD38, DDX58, IL6, IL1A, MMP12, ACHE, HCAR2, IL33, ADORA2A, NOD2, LGALS9, TLR2, ADAM8, CD274, IL1B, TSLP, RIPK2, XBP1, ZC3H12A, SAA1, CD34, PLK3, NLRP3, HLA-E, VEGFC, MMP8, PTGER4, TNFRSF14, ADCY8, IL4R, BAIAP3, JAK2, SYTL4, FRMD4A, NLRP10, HTRA2, TNFSF4, RASGRP1, PANX1, UBE2J2, RHOU, SRC, USP36, SAR1A, RIPOR1, GSDMD, SEC24A, ABCG1, SELENOK, ZFAND1, NLRP1, CNST, VPS11, STX…	DRD2, RGCC, F2R, GCK, SORL1, PTPN22, FZD5, SMO, POSTN, ZIC1, OXCT1, C5, GAS6, GJA1, TGFB2, HTR2B, TM7SF3, HYAL2, TMEM30A, FLNA, MYO18A, WLS, CSF1R, MYH10, F2RL1, CEMIP, PFKFB2, LRRK2, TP53, UNC13B, PRKCZ, CDK5, MTCL1, GLUL, ADAM9, SRI, SCAMP5, SOX4, KIF5B, IL17RB, NUTF2, DYNLL1, HMGB1, PPP3CB, PINK1, ARRB1, PPIA, CHP1, PHPT1, ANKRD1, MFF, ANK3, MAVS, PRKACA, ITGB1BP1, PRR5L, ANG, TCAF1, VSNL1, MA…
GO:0051049	regulation of transport	1248	9	4.12	924	0.01815	0.2844	0.353801	1	Any process that modulates the frequency, rate or extent of the directed movement of substances (such as macromolecules, small molecules, ions) into, out of or within a cell, or between cells, by means of some agent such as a transporter or pore	7.19942	-3.00008	CCL5, ACTN2, CCL4, CCL3, RSAD2, CXCL11, KCNA1, CXCL10, TNF, IFIH1, PTGS2, TNFAIP3, CD38, DDX58, IL6, IL1A, MMP12, NR4A3, OAS2, ACHE, MX2, ANO9, HCAR2, IL33, PMAIP1, SCN3A, IL11, BST2, SPX, PCDH17, ADORA2A, NOD2, NR1D1, CTSS, IFI27, IL15RA, LGALS9, TLR2, ADAM8, CCR7, KCNQ4, C1QTNF1, IL15, LIF, HLA-F, CD274, ADGRE2, NFKBIA, NFKB1, SLC31A2, IL36RN, NKX3-1, IL1B, ICAM1, TSLP, RIPK2, CCL2, GBP1, P2RY1…	ADRA2C, GPM6B, FABP3, KCNIP1, RAB26, CACNG4, ADRA2A, MAP2K6, SNCAIP, DRD2, RGCC, FHL1, RGS4, GAS1, ASIC1, DRD1, GPD1L, OSR1, ATP1B1, SCN9A, KCND2, SCN2A, SH3TC2, SORBS1, AKAP6, NALCN, TUB, RAB4A, F2R, ADORA1, SCN4B, ADCY1, DAPK1, GSTM2, GCK, CNR1, BMP4, SORL1, REEP1, CRYAB, RIMS3, CD36, EPHA3, PTPN22, FZD5, APBA1, HOMER2, CADPS, ERBB3, PRKCA, ADCY5, MPV17L, LRRTM2, DYSF, DLG1, STON1, SMO, EGF, SY…
GO:1903508	positive regulation of nucleic acid-temp...	1248	9	4.12	168	0.01815	0.01815	0.353801	1	Any process that activates or increases the frequency, rate or extent of nucleic acid-templated transcription	6.40541	-2.64628	IFNB1, ACTN2, IFNL1, HOXB9, CXCL10, TNF, CD38, DDX58, NR5A2, IL6, ZFHX2, AIRE, IL1A, MMP12, NR4A3, BHLHA15, EGR2, IRF7, ATF3, IL33, ELF3, IL11, HELZ2, NFKB2, KLF4, NR4A2, NOD2, IRF1, NR1D1, WT1, EGR1, PLSCR1, CSF3, CSRNP1, EGR3, CHEK2, TLR2, IRF5, LIF, PARP9, IL23A, RELB, FOSB, GATA6, NFKBIA, NFKB1, NKX3-1, IL1B, NR4A1, FOXA1, BMP2, RIPK2, MAFF, TNIP1, P2RY1, CD40, STAT5A, IER2, NFATC2, EHF, XBP1…	FGFR2, PADI2, DRD2, RGCC, NPAS3, POU3F3, PBX1, SLC40A1, OSR1, ID4, ACTA2, POU3F2, F2R, MSTN, CYTL1, CDON, BMP4, FZD5, HGF, RASL11A, SOX9, PGR, SMAD9, ITGA8, PLCB1, NFIA, SMO, SETD7, EGF, LMO7, NR2F2, LDB2, UBTF, SOX6, ZIC1, SFRP2, AR, ITGA6, ZBTB18, PLXND1, NFIX, PTCH1, ETV1, TP53INP1, FZD2, PEG3, DLX1, PRKN, TBX5, SMARCD3, FOXF2, TGFB2, TET1, SOX12, LRP5, ID2, HOXD8, HYAL2, MAF, TGFBR1, ERLIN2, …
GO:1902680	positive regulation of RNA biosynthetic ...	1249	9	4.12	169	0.01824	0.01824	0.35407	1	Any process that activates or increases the frequency, rate or extent of RNA biosynthetic process	6.40541	-2.64628	IFNB1, ACTN2, IFNL1, HOXB9, CXCL10, TNF, CD38, DDX58, NR5A2, IL6, ZFHX2, AIRE, IL1A, MMP12, NR4A3, BHLHA15, EGR2, IRF7, ATF3, IL33, ELF3, IL11, HELZ2, NFKB2, KLF4, NR4A2, NOD2, IRF1, NR1D1, WT1, EGR1, PLSCR1, CSF3, CSRNP1, EGR3, CHEK2, TLR2, IRF5, LIF, PARP9, IL23A, RELB, FOSB, GATA6, NFKBIA, NFKB1, NKX3-1, IL1B, NR4A1, FOXA1, BMP2, RIPK2, MAFF, TNIP1, P2RY1, CD40, STAT5A, IER2, NFATC2, EHF, XBP1…	FGFR2, PADI2, DRD2, RGCC, NPAS3, POU3F3, PBX1, SLC40A1, OSR1, ID4, ACTA2, POU3F2, F2R, MSTN, CYTL1, CDON, BMP4, FZD5, HGF, RASL11A, SOX9, PGR, SMAD9, ITGA8, PLCB1, NFIA, SMO, SETD7, EGF, LMO7, NR2F2, LDB2, UBTF, SOX6, ZIC1, SFRP2, AR, ITGA6, ZBTB18, PLXND1, NFIX, PTCH1, ETV1, TP53INP1, FZD2, PEG3, DLX1, PRKN, TBX5, SMARCD3, FOXF2, TGFB2, TET1, SOX12, LRP5, ID2, HOXD8, HYAL2, MAF, TGFBR1, ERLIN2, …
GO:0032609	interferon-gamma production	63	2	0.21	170	0.01827	0.01827	0.35407	1	The appearance of interferon-gamma due to biosynthesis or secretion following a cellular stimulus, resulting in an increase in its intracellular or extracellular levels. Interferon-gamma is also known as type II interferon	3.96054	-1.00764	IFNL1, TNF, ISG15, IL33, EBI3, LGALS9, CCR7, IL23A, CD274, IL12A, IL36RN, IL1B, RIPK2, ZC3H12A, PDE4B, IL20RB, TLR3, IL1R1, INHBA, ZP3, IL12RB1, IL18R1, CEBPG, PDE4D, TNFSF4, BCL3, RASGRP1, BTN3A1, IL6R, ZFPM1, CD276, ABL1, HLA-DPA1, RARA, HLA-DPB1, WNT5A, PDCD1LG2, IL18, AZI2, BTN3A2	PTPN22, FZD5, GAS6, INHA, TNFRSF13C, VSIR, F2RL1, HMGB1, IL27RA, HRAS
GO:0051702	interaction with symbiont	63	2	0.21	1691	0.01827	1	0.35407	1	An interaction between two organisms living together in more or less intimate association. The term symbiont is used for the smaller (macro) of the two members of a symbiosis; the various forms of symbiosis include parasitism, commensalism and mutualism	3.98941	-0.900295	CCL5, CCL4, CCL3, CCL8, IFI27, ZC3H12A, CXCL6, JUN, RAB9A, PTX3, EP300, ZNF502, CCNT1, CHD1, CCNK	PRKN, PC, CSF1R, F2RL1, CALM2, EIF2AK4, CALM3, ANXA2, LEF1, HDAC1, DDB1, NUCKS1, NAPEPLD, CFL1
GO:1902531	regulation of intracellular signal trans...	1474	10	4.87	1325	0.01871	0.71139	0.361896	1	Any process that modulates the frequency, rate or extent of intracellular signal transduction	7.71286	-3.21736	IFNB1, CCL5, CCL3L1, CCL4, CCL3, FLT4, IFNL1, CCL4L2, IL10RA, IL36G, GPR37L1, TNF, PTGS2, TNFAIP3, CSF2, BIRC3, IL6, TNFSF10, PIK3AP1, DHX58, ATF3, PMAIP1, PIK3R5, TNFSF18, IL11, EFNA1, IRAK2, KLF4, BST2, NOD2, PARP14, DDX60, NR1D1, BCL2A1, CCL7, CCL8, BTC, INHBE, CSF3, LGALS9, TNFSF15, PELI1, CCL20, CHEK2, TLR2, NTRK1, ADAM8, DUSP8, CCR7, IL24, SOD2, C1QTNF1, IL15, LIF, PARP9, IL23A, NFKBIA, MAP…	FGFR2, ADRA2C, KIT, SESN3, RCAN2, MAPT, ADRA2A, TMEM100, MAP2K6, SAMD5, FGFR3, CMKLR1, MRAP2, DRD2, ID1, RGS4, PDGFD, ROR1, GPD1L, PDE5A, GDF5, MYORG, AKAP6, S100A4, ARHGDIB, SIPA1L2, RHOBTB1, F2R, MSTN, ADORA1, IGFBP5, GSTM2, CDON, PLCE1, PRAG1, ARHGAP28, BMP4, SORL1, CD36, NTRK2, F2RL2, PTPN22, FZD5, HGF, HOMER2, SOX9, ERBB3, PRKCA, PTPN13, NACC2, RASSF2, PLCB1, DLG1, EGF, RELN, SSX2IP, ARHGEF4…
GO:0016070	RNA metabolic process	3732	19	12.32	1464	0.0188	0.91055	0.361923	1	The cellular chemical reactions and pathways involving RNA, ribonucleic acid, one of the two main type of nucleic acid, consisting of a long, unbranched macromolecule formed from ribonucleotides joined in 3',5'-phosphodiester linkage	7.93831	-3.06872	IFNB1, CCL5, ACTN2, ACOD1, CCL4, CCL3, IFNL1, LRP2, SP8, OASL, HOXB9, CXCL10, ISG20, OAS1, TNF, TNFAIP3, CD38, CSF2, TRAF1, ZBTB32, DDX58, NR5A2, IL6, ZFHX2, AIRE, BATF2, IL1A, MMP12, NR4A3, NOCT, BHLHA15, OAS3, OAS2, EGR2, IRF7, ATF3, ZC3HAV1, IL33, NFKBIE, TNFSF18, ELF3, IL11, EFNA1, HELZ2, IRAK2, NFKB2, KLF4, NR4A2, ADORA2A, NOD2, IRF1, NR1D1, RHEBL1, WT1, EGR1, PLSCR1, IFI27, ETV7, CSF3, LGAL…	FGFR2, PADI2, KIT, NANOS1, MAPT, CSDC2, AHNAK2, TMEM100, CMKLR1, DRD2, RGCC, NPAS3, ID1, POU3F3, PBX1, MDFI, ROR1, HOTAIR, SLC40A1, PTGIS, OSR1, ID4, GDF5, LZTS1, TENM2, ACTA2, POU3F2, F2R, FAM172A, MSTN, CYTL1, ADCY1, CDON, BMP4, SORL1, MBNL3, CRYAB, CD36, FZD5, HGF, RASL11A, TOX, SOX9, PRKCA, NACC2, BEND6, PGR, CELSR2, ADARB1, SMAD9, ITGA8, PLCB1, NFIA, DLG1, SMO, PURG, HTRA1, RPL22, SETD7, EGF…
GO:0002690	positive regulation of leukocyte chemota...	64	2	0.21	1692	0.01882	1	0.361923	1	Any process that activates or increases the frequency, rate, or extent of leukocyte chemotaxis	5.09198	-1.29777	CCL5, CCL4, CCL3, CXCL10, IL6, CXCL8, CCL7, LGALS9, CCR7, IL23A, IL12A, C3AR1, CCR1, VEGFC, CSF1, PGF, LGMN, RIPOR2, VEGFA, IL6R, C5AR1, TMEM102, RAC2, AKIRIN1, PTK2B, OXSR1, WNT5A, PTN, ADAM17, SWAP70	CXCL14, CMKLR1, MSTN, DYSF, GAS6, F2RL1, ADAM10, HMGB1, THBS1, THBS4, MAPK3, MDK
GO:0072676	lymphocyte migration	64	2	0.21	1693	0.01882	1	0.361923	1	The movement of a lymphocyte within or between different tissues and organs of the body	6.48379	-1.33556	CCL5, CCL3L1, CCL4, CCL3, CCL4L2, CXCL11, CXCL10, AIRE, CCL7, CCL8, CCL20, ADAM8, CCR7, ICAM1, CCL2, CH25H, SAA1, RET, CYP7B1, ARTN, TNFRSF14, GPR183, CXCL16, CX3CL1, LRCH1, SELENOK, RIPOR2, TMEM102, STK10, CCL26, ADTRP, PTK2B, PIK3CD, OXSR1, CRKL, WNT5A, ADAM17	PADI2, CXCL14, ITGA4, GAS6, SLC12A2, CD99L2, HSD3B7, ADAM10, RHOA, S1PR1, IL27RA, APOD, APP
GO:0070661	leukocyte proliferation	173	3	0.57	1094	0.01917	0.41562	0.364564	1	The expansion of a leukocyte population by cell division	5.28344	-1.68507	IFNB1, CCL5, TNFAIP3, CD38, TNFSF13B, IL6, IL33, TNFSF18, BST2, IRF1, EBI3, CCL8, LGALS9, PELI1, IL15, IL23A, CD274, IL12A, IL1B, RIPK2, CD40, IDO1, NFATC2, SOX11, IL34, IL7R, IL20RB, SDC4, CD70, BTN2A2, HLA-E, CEBPB, TICAM1, BCL6, HLA-G, ZP3, IL12RB1, CSF1, TNFRSF14, PNP, IL7, PSMB10, GPR183, TNFRSF1B, CX3CL1, HES1, TNFSF4, MARCHF7, SH3RF1, ZNF335, CLCF1, LYN, TRAF6, VCAM1, SELENOK, ZBTB7B, BTN3…	KIT, NPR3, PDE5A, BMP4, PTPN22, DLG1, SLC39A10, GJA1, TNFRSF13C, VSIR, GNRH1, CSF1R, CLU, F2RL1, CASP3, TP53, IMPDH2, RPS6, IMPDH1, LEF1, TMEM131L, BST1, CD46, ARG2, HMGB1, PPP3CB, TFRC, CDKN1A, CCDC88B, RPS3, CD4, EFNB1, SOS1, PAWR, ATM, TNFRSF21, GPNMB, ERBB2, VAV3, ANXA1
GO:0045935	positive regulation of nucleobase-contai...	1480	10	4.89	1694	0.01921	1	0.364564	1	Any cellular process that activates or increases the frequency, rate or extent of the chemical reactions and pathways involving nucleobases, nucleosides, nucleotides and nucleic acids	6.40541	-2.7356	IFNB1, ACTN2, IFNL1, HOXB9, CXCL10, TNF, CD38, DDX58, NR5A2, IL6, ZFHX2, AIRE, IL1A, MMP12, NR4A3, BHLHA15, EGR2, IRF7, ATF3, ZC3HAV1, IL33, ELF3, IL11, HELZ2, NFKB2, KLF4, NR4A2, NOD2, IRF1, NR1D1, WT1, EGR1, PLSCR1, CSF3, CSRNP1, EGR3, CHEK2, TLR2, IRF5, LIF, PARP9, IL23A, RELB, FOSB, CPEB3, GATA6, NFKBIA, NFKB1, NKX3-1, IL1B, NR4A1, FOXA1, BMP2, RIPK2, ZFP36, MAFF, TNIP1, P2RY1, CD40, STAT5A, …	FGFR2, PADI2, NANOS1, DRD2, RGCC, NPAS3, POU3F3, PBX1, SLC40A1, OSR1, ID4, ACTA2, POU3F2, F2R, MSTN, CYTL1, CDON, BMP4, FZD5, HGF, RASL11A, SOX9, PGR, SMAD9, ITGA8, PLCB1, NFIA, SMO, SETD7, EGF, LMO7, NR2F2, LDB2, UBTF, SOX6, ZIC1, SFRP2, AR, ITGA6, ZBTB18, PLXND1, NFIX, PTCH1, ETV1, TP53INP1, FZD2, PEG3, DLX1, PRKN, TBX5, SMARCD3, FOXF2, TGFB2, TET1, SOX12, LRP5, ID2, PKIB, HOXD8, HYAL2, MAF, TG…
GO:0001302	replicative cell aging	6	1	0.02	172	0.01965	0.01965	0.364564	1	The process associated with progression of the cell from its inception to the end of its lifespan that occurs as the cell continues cycles of growth and division	0.563745	0.563745	CHEK2, TP63
GO:0002372	myeloid dendritic cell cytokine producti...	6	1	0.02	173	0.01965	0.01965	0.364564	1	Any process that contributes to cytokine production by a myeloid dendritic cell	1.03339	1.03339	DDX58, TICAM1	MAVS
GO:0002733	regulation of myeloid dendritic cell cyt...	6	1	0.02	174	0.01965	0.01965	0.364564	1	Any process that modulates the frequency, rate, or extent of myeloid dendritic cell cytokine production	1.03339	1.03339	DDX58, TICAM1	MAVS
GO:0002735	positive regulation of myeloid dendritic...	6	1	0.02	175	0.01965	0.01965	0.364564	1	Any process that activates or increases the frequency, rate, or extent of myeloid dendritic cell cytokine production	1.03339	1.03339	DDX58, TICAM1	MAVS
GO:0032056	positive regulation of translation in re...	6	1	0.02	176	0.01965	0.01965	0.364564	1	Any process that activates or increases the frequency, rate or extent of translation as a result of a stimulus indicating the organism is under stress	0.388667	0.388667	PPP1R15A, NCK1	IMPACT, EIF2AK4
GO:0032604	granulocyte macrophage colony-stimulatin...	6	1	0.02	177	0.01965	0.01965	0.364564	1	The appearance of granulocyte macrophage colony-stimulating factor due to biosynthesis or secretion following a cellular stimulus, resulting in an increase in its intracellular or extracellular levels	1.74759	1.74759	DDX58, IL23A, IL1B, RASGRP1, IL18	IL17D
GO:0032645	regulation of granulocyte macrophage col...	6	1	0.02	178	0.01965	0.01965	0.364564	1	Any process that modulates the frequency, rate, or extent of granulocyte macrophage colony-stimulating factor production	1.74759	1.74759	DDX58, IL23A, IL1B, RASGRP1, IL18	IL17D
GO:0032725	positive regulation of granulocyte macro...	6	1	0.02	179	0.01965	0.01965	0.364564	1	Any process that activates or increases the frequency, rate, or extent of granulocyte macrophage colony-stimulating factor production	1.74759	1.74759	DDX58, IL23A, IL1B, RASGRP1, IL18	IL17D
GO:0034163	regulation of toll-like receptor 9 signa...	6	1	0.02	1695	0.01965	1	0.364564	1	Any process that modulates the frequency, rate, or extent of toll-like receptor 9 signaling pathway	0.618534	0.618534	RSAD2	PTPRS, RAB7B, GRAMD4, HMGB1
GO:0043615	astrocyte cell migration	6	1	0.02	180	0.01965	0.01965	0.364564	1	The orderly movement of an astrocyte, a class of large neuroglial (macroglial) cells in the central nervous system, the largest and most numerous neuroglial cells in the brain and spinal cord	1.80943	1.80943	CCL3, CCL2, GPR183
GO:0070432	regulation of nucleotide-binding oligome...	6	1	0.02	1696	0.01965	1	0.364564	1	Any process that modulates the frequency, rate, or extent of the nucleotide-binding oligomerization domain containing 2 (NOD2) pathway	0.906645	0.906645	TNFAIP3, HSPA1B, HSPA1A	PTPN22
GO:1900227	positive regulation of NLRP3 inflammasom...	6	1	0.02	181	0.01965	0.01965	0.364564	1	Any process that activates or increases the frequency, rate or extent of NLRP3 inflammasome complex assembly	0.467402	0.467402	GBP5	CD36, TLR6
GO:1901977	negative regulation of cell cycle checkp...	6	1	0.02	182	0.01965	0.01965	0.364564	1	Any process that stops, prevents or reduces the frequency, rate or extent of cell cycle checkpoint	0.868856	0.868856	CHEK2, PPP1R10, CDT1, DDX39B
GO:1904415	regulation of xenophagy	6	1	0.02	183	0.01965	0.01965	0.364564	1		0.654326	0.654326	RIPK2, LRSAM1, OPTN	MAPK3
GO:1904417	positive regulation of xenophagy	6	1	0.02	184	0.01965	0.01965	0.364564	1		0.654326	0.654326	RIPK2, LRSAM1, OPTN	MAPK3
GO:2000347	positive regulation of hepatocyte prolif...	6	1	0.02	185	0.01965	0.01965	0.364564	1	Any process that activates or increases the frequency, rate or extent of hepatocyte proliferation	1.51417	1.51417	TNFAIP3, XBP1, CFLAR, PTN	MDK
GO:2000551	regulation of T-helper 2 cell cytokine p...	6	1	0.02	186	0.01965	0.01965	0.364564	1	Any process that modulates the frequency, rate or extent of T-helper 2 cell cytokine production	3.70208	3.70208	IFNB1, RSAD2, IL6, NLRP3	PRKCZ
GO:1990266	neutrophil migration	66	2	0.22	187	0.01994	0.01994	0.369259	1	The movement of an neutrophil within or between different tissues and organs of the body	6.85019	-0.831789	CCL5, CCL3L1, CCL4, CCL3, CCL4L2, CXCL11, CXCL10, IL36G, CXCL2, CXCL3, CXCL8, CCL7, CCL8, CCL20, ADAM8, CCR7, IL23A, CXCL5, IL36RN, CXCL1, IL1B, CCL2, C3AR1, PDE4B, SAA1, CXCL6, IL1R1, PDE4D, ITGA1, CX3CL1, PREX1, IL1RN, RIPOR2, C5AR1, GBF1, RAC2, CCL26, PIK3CD, JAGN1, PECAM1	DYSF, TGFB2, WDR1, IL36B, CD99L2, BST1, JAM3, THBS4, PIP5K1C, VAV3, MDK
GO:1902105	regulation of leukocyte differentiation	177	3	0.58	189	0.02036	0.02036	0.37634	1	Any process that modulates the frequency, rate or extent of leukocyte differentiation	5.01613	-1.3256	IFNB1, CCL3, IFNL1, TNF, IRF7, CD83, IRF1, LGALS9, EGR3, ADAM8, IL15, LIF, IL23A, IL12A, RIPK2, NFKBIZ, CCR1, NFATC2, XBP1, VNN1, KLF10, ZC3H12A, IL34, IL7R, PRDM1, NLRP3, FOS, TLR3, BTN2A2, JUN, ZFP36L2, CEBPB, INHBA, BCL6, HLA-G, IL12RB1, CSF1, MYB, PNP, IL4R, IL7, CYLD, DUSP10, MAFB, SMAD7, TNFSF4, HLX, SH3RF1, RASGRP1, NFKBID, LYN, TRAF6, LOXL3, ZBTB7B, TOB2, RUNX1, FSTL3, JAK3, ZFPM1, TFE3, …	BMP4, TOX, PRKCA, RASSF2, PRXL2A, GAS6, FBN1, ID2, TCTA, ATP11C, ITPKB, INHA, VSIR, CTNNBIP1, PPARGC1B, NME2, PRKCZ, SFRP1, LEF1, UBASH3B, MITF, TMEM131L, GLI2, CD46, HMGB3, HMGB1, RHOA, DROSHA, SOD1, EVI2B, CD4, TMEM64, CUL4A, LRRC17, SOS1, GNAS, KAT2A, ZMIZ1, ERBB2, SOCS5, CAMK4, ANXA1, MDK, NME1
GO:0070167	regulation of biomineral tissue developm...	68	2	0.22	190	0.02109	0.02109	0.389114	1	Any process that modulates the frequency, rate or extent of biomineral tissue development, the formation of hard tissues that consist mainly of inorganic compounds	2.84899	-2.16832	CCL3, ISG15, CYP27B1, BMP2, CCR1, CEBPB, BMPR1B, ATP2B1, BMP7, TFAP2A, SRGN, BCOR, FZD9, WNT10B, TWIST1, TXLNG, PTK2B, P2RX7, PTN, ADRB2, ATF4, BMP6, NBR1, FBXO5	ASPN, GPM6B, OSR1, MGP, BMP4, SOX9, ANKH, TMEM119, RFLNB, FBN2, GAS6, GJA1, SLC8A1, ENPP1, HEY2, FAM20C, BMPR1A, S1PR1, ROCK2, PKDCC, BMPR2, NOTCH1, ATRAID
GO:0010467	gene expression	4334	21	14.31	829	0.0212	0.22441	0.390424	1	The process in which a gene's sequence is converted into a mature gene product or products (proteins or RNA). This includes the production of an RNA transcript as well as any processing to produce a mature RNA product or an mRNA (for protein-coding genes) and the translation of that mRNA into protein. Some protein processing events may be included when they are required to form an active form of …	7.56113	-3.06872	IFNB1, CCL5, ACOD1, CCL3, IFNL1, LRP2, SP8, HOXB9, CXCL10, ISG20, TNF, KRT17, TNFAIP3, CD38, CSF2, TRAF1, ZBTB32, DDX58, NR5A2, BIRC3, IL6, ZFHX2, AIRE, BATF2, IL1A, MMP12, NR4A3, NOCT, BHLHA15, EGR2, IRF7, ATF3, CFB, ZC3HAV1, IL33, NFKBIE, TNFSF18, ELF3, MIR155HG, IL11, EFNA1, HELZ2, IRAK2, NFKB2, KLF4, NR4A2, ADORA2A, PPP1R15A, NOD2, IRF1, PARP14, NR1D1, RHEBL1, CTSS, WT1, EGR1, PLSCR1, IFI27, …	FGFR2, PADI2, KIT, NANOS1, MAPT, CSDC2, AHNAK2, TMEM100, CMKLR1, DRD2, LINC00461, RGCC, NPAS3, ID1, POU3F3, PBX1, MDFI, ROR1, HOTAIR, GAS1, SLC40A1, PTGIS, DRD1, OSR1, ATP1B1, ID4, GDF5, SHC4, LZTS1, TENM2, OLFM1, ACTC1, ACTA2, POU3F2, F2R, FAM172A, MSTN, CYTL1, ADCY1, IGFBP5, DAPK1, CDON, BMP4, SORL1, MBNL3, CRYAB, CD36, NTRK2, DIO2, PTPN22, CFI, SORT1, FZD5, HGF, RASL11A, APBA1, TOX, SOX9, TMEM…
GO:0031397	negative regulation of protein ubiquitin...	69	2	0.23	191	0.02167	0.02167	0.397615	1	Any process that stops, prevents, or reduces the frequency, rate or extent of the addition of ubiquitin groups to a protein	2.07401	-0.840429	ISG15, TNFAIP3, DTX3L, PARP10, N4BP1, SMAD7, MARCHF7, HSPA1B, CRY1, HSPA1A, DNAJA1, GPS2, FYN, PER2, ABL1, PLAA, SENP2, MINAR1, UBXN1, FBXO5	DYSF, RASD2, RPL5, RPL23, CDK5, PRR7, SOX4, RPS7, ARRB1, RPS3, CHP1, CAV1, UFL1, PARK7, SVBP, RPL11, HDAC8
GO:0031324	negative regulation of cellular metaboli...	1974	12	6.52	457	0.02167	0.07636	0.397615	1	Any process that stops, prevents, or reduces the frequency, rate or extent of the chemical reactions and pathways by which individual cells transform chemical substances	5.56706	-2.66433	IFNL1, IL10RA, TNF, ISG15, PTGS2, TNFAIP3, CD38, CSF2, ZBTB32, IFI6, BIRC3, IL6, ZFHX2, MMP12, NR4A3, NOCT, SERPINB2, IRF7, ATF3, ELF3, EFNA1, KLF4, BST2, NR4A2, ADORA2A, PPP1R15A, IRF1, PARP14, NR1D1, SERPINA6, WT1, EGR1, IFI27, CHAC1, PPP1R14C, ETV7, PATL2, PPP4R4, CHEK2, DUSP8, HES4, ZNFX1, LIF, PARP9, RELB, FOSB, CPEB3, CYP27B1, TFPI2, GATA6, NFKB1, PI15, NKX3-1, IL1B, FOXA1, BMP2, ZFP36, CRY…	FGFR2, NANOS1, MAPT, DRD2, ID1, POU3F3, RGS4, MDFI, HOTAIR, GAS1, PTGIS, GPD1L, OSR1, ID4, ANOS1, LZTS1, TENM2, TIMP4, FAM172A, MSTN, IGFBP5, DAPK1, GCK, CNR1, BMP4, SORL1, CRYAB, CD36, PTPN22, HGF, SOX9, SPON1, PTPN13, NACC2, BEND6, ADARB1, MPV17L, LRRTM2, SERPINF1, RASSF2, PLCB1, DYSF, NFIA, DLG1, FRY, SMO, PURG, CLN8, NR2F2, LDB2, SOX6, SFRP2, AR, ZBTB18, URI1, ATP8B1, NFIX, CHRNA9, ID3, NTRK3…
GO:0001932	regulation of protein phosphorylation	1077	8	3.56	943	0.0223	0.29399	0.407117	1	Any process that modulates the frequency, rate or extent of addition of phosphate groups into an amino acid in a protein	7.79328	-2.99672	IFNB1, CCL5, CCL3L1, CCL4, CCL3, FLT4, IFNL1, CCL4L2, LCP2, CXCL10, HERC5, IL36G, GPR37L1, TNF, PTGS2, TNFAIP3, CSF2, IL6, ATF3, PIK3R5, TNFSF18, IL11, EFNA1, IRAK2, KLF4, ADORA2A, NOD2, PARP14, CCL7, EGR1, CCL8, INHBE, CSF3, LGALS9, TNFSF15, CCL20, CHEK2, NTRK1, ADAM8, DUSP8, CCR7, IL24, C1QTNF1, IL15, LIF, PARP9, IL23A, MAP3K8, IL12A, IL36RN, INAVA, NKX3-1, IL1B, ICAM1, TSLP, BMP2, RIPK2, CCL2,…	FGFR2, ADRA2C, KIT, ADRA2A, MAP2K6, SAMD5, FGFR3, DRD2, RGCC, ID1, RGS4, PDGFD, DRD1, GPD1L, PDE5A, GDF5, F2R, MSTN, ADORA1, ADCY1, CDON, PLCE1, BMP4, SORL1, CD36, NTRK2, PTPN22, FZD5, HGF, SOX9, TMEM119, ERBB3, PRKCA, PTPN13, ADARB1, ADCY5, RASSF2, PLCB1, DLG1, EGF, RELN, NR2F2, SFRP2, AR, GDF11, PDGFRA, EPGN, CHRNA9, NTRK3, ANGPT1, ACTB, JCAD, DUSP19, TRIB2, C5, TPD52L1, PRKN, FAM20A, EEF2K, LI…
GO:0050730	regulation of peptidyl-tyrosine phosphor...	184	3	0.61	1019	0.02252	0.36016	0.407117	1	Any process that modulates the frequency, rate or extent of the phosphorylation of peptidyl-tyrosine	4.91967	-2.06232	CCL5, IFNL1, TNF, CSF2, IL6, TNFSF18, IL11, EFNA1, PARP14, CSF3, IL24, IL15, LIF, PARP9, IL23A, IL12A, ICAM1, TSLP, RIPK2, CD40, EPHA4, PDGFB, BANK1, SOCS3, TNFRSF14, TEC, STAP2, ARHGEF2, IL7, SEMA4D, JAK2, EREG, HBEGF, HES1, CLCF1, CD44, NEDD9, SRC, LYN, SH2B3, VEGFA, CNTF, IL6R, DOK7, TMEM102, NRG1, FYN, PTPN2, PRKCD, PPP2R5B, CBLB, ZGPAT, RICTOR, PTK2B, HPX, PDGFA, ITGA5, ABL1, RAP2C, PTPN1, I…	KIT, ADRA2A, FGFR3, PDGFD, ADORA1, CD36, NTRK2, HGF, ERBB3, EGF, RELN, SFRP2, EPGN, ANGPT1, GAS6, HYAL2, ERCC6, EFNA5, AGT, GHR, CSF1R, TP53, RAP2B, PRKCZ, LRP8, SFRP1, THY1, SH3BP5, INPP5F, CADM4, BST1, PTPN11, NF2, HDAC2, PTPRJ, CD4, THBS4, CAV1, GPRC5B, APP, PPP2R1A, SOCS5, DOCK3, CNOT7
GO:0002732	positive regulation of dendritic cell cy...	7	1	0.02	193	0.02288	0.02288	0.407117	1	Any process that activates or increases the frequency, rate, or extent of dendritic cell cytokine production	1.37712	1.37712	DDX58, NOD2, TICAM1	MAVS
GO:0034127	regulation of MyD88-independent toll-lik...	7	1	0.02	194	0.02288	0.02288	0.407117	1	Any process that modulates the frequency, rate, or extent of MyD88-independent toll-like receptor signaling pathway	1.04386	1.04386	IRF7, TLR3, TICAM1
GO:0034144	negative regulation of toll-like recepto...	7	1	0.02	195	0.02288	0.02288	0.407117	1	Any process that stops, prevents, or reduces the frequency, rate, or extent of toll-like receptor 4 signaling pathway	2.61841	2.61841	ACOD1, TNFAIP3, NR1D1, LYN, MFHAS1, DAB2IP	RAB7B
GO:0035745	T-helper 2 cell cytokine production	7	1	0.02	196	0.02288	0.02288	0.407117	1	Any process that contributes to cytokine production by a T-helper 2 cell	3.18173	3.18173	IFNB1, RSAD2, IL6, NLRP3	PRKCZ
GO:0036491	regulation of translation initiation in ...	7	1	0.02	1697	0.02288	1	0.407117	1		0.675361	0.675361	PPP1R15A, PPP1R15B, NCK1	EIF2AK4
GO:0039536	negative regulation of RIG-I signaling p...	7	1	0.02	197	0.02288	0.02288	0.407117	1	Any process that stops, prevents, or reduces the frequency, rate or extent of the series of molecular signals generated as a consequence of the cytoplasmic pattern recognition receptor (PRR) RIG-1 (also known as DDX58) binding to viral RNA	0.651552	0.651552	DHX58, GPATCH3
GO:0045351	type I interferon biosynthetic process	7	1	0.02	198	0.02288	0.02288	0.407117	1	The chemical reactions and pathways resulting in the formation of any type I interferon. Type I interferons include the interferon-alpha, beta, delta, episilon, zeta, kappa, tau, and omega gene families	1.4791	1.4791	IRF7, TLR3, NMI, TICAM1, IRF3
GO:0045625	regulation of T-helper 1 cell differenti...	7	1	0.02	199	0.02288	0.02288	0.407117	1	Any process that modulates the frequency, rate or extent of T-helper 1 cell differentiation	0.841234	0.841234	RIPK2, IL4R, TNFSF4, HLX, JAK3	SOCS5, ANXA1
GO:0046719	regulation by virus of viral protein lev...	7	1	0.02	1698	0.02288	1	0.407117	1	Any virus-mediated process that modulates the levels of viral proteins in a cell	0.862527	0.862527	IFIT1, STAT1	HACD3, DDB1
GO:0060872	semicircular canal development	7	1	0.02	200	0.02288	0.02288	0.407117	1	The progression of the semicircular canal from its initial formation to the mature structure	0.857332	0.857332	NR4A3, HOXA1
GO:0070100	negative regulation of chemokine-mediate...	7	1	0.02	201	0.02288	0.02288	0.407117	1	Any process that decreases the rate, frequency or extent of the series of molecular events generated as a consequence of a chemokine binding to a cell surface receptor	0.94708	0.94708	CCL5, SH2B3, RNF113A	PADI2, SLIT3
GO:0072608	interleukin-10 secretion	7	1	0.02	202	0.02288	0.02288	0.407117	1	The regulated release of interleukin-10 from a cell	1.30636	1.30636	ISG15, LGALS9, CD274	F2RL1, PRKCZ, TNFRSF21
GO:1902581	multi-organism cellular localization	7	1	0.02	1699	0.02288	1	0.407117	1	A cellular localization which involves another organism	0.85374	0.85374	IFIT1, NUP153
GO:1902583	multi-organism intracellular transport	7	1	0.02	1700	0.02288	1	0.407117	1	An intracellular transport which involves another organism	0.85374	0.85374	IFIT1, NUP153
GO:1903977	positive regulation of glial cell migrat...	7	1	0.02	1701	0.02288	1	0.407117	1		1.56672	1.56672	CCL3, P2RX4, CSF1, CRKL
GO:0002824	positive regulation of adaptive immune r...	72	2	0.24	203	0.02347	0.02347	0.415752	1	Any process that activates or increases the frequency, rate, or extent of an adaptive immune response based on somatic recombination of immune receptors built from immunoglobulin superfamily domains. An example of this process is found in the Gnathostomata	3.83405	-0.698559	RSAD2, TNF, TNFSF13B, IL6, IL23A, HLA-F, CD274, IL12A, IL1B, RIPK2, NFKBIZ, CD40, NLRP3, HLA-E, IL1R1, HLA-G, ZP3, IL12RB1, HLA-B, IL18R1, HLA-A, HLA-C, NLRP10, TRAF2, TNFSF4, HLX, B2M, NFKBID, CLCF1, NECTIN2, TRAF6, SHLD3, IL6R, STAT6, ADA, HPX, P2RX7, ATAD5, IL18, TP53BP1	FZD5, TNFRSF13C, PRKCZ, TFRC, IL27RA, STX7, CD4, MSH2, SOCS5, ANXA1
GO:0048661	positive regulation of smooth muscle cel...	72	2	0.24	204	0.02347	0.02347	0.415752	1	Any process that activates or increases the rate or extent of smooth muscle cell proliferation	3.90669	-1.8215	CCL5, TNF, PTGS2, IL6, NR4A3, ERN1, MMP9, STAT1, NAMPT, PDGFB, JUN, FGF2, MYB, SMPD3, JAK2, CX3CL1, EREG, HBEGF, TRAF6, AKR1B1, ITGA2, IL6R, ALOX12, DDX39B, MNAT1, CYBA, FOXJ2, MAP3K5, DNMT1, IL18, PPARGC1A, FOXP1	FGFR2, PDGFD, ABCC4, IGFBP5, BMP4, CCN4, ID2, HMOX1, AGT, LDLRAP1, SKP2, NQO2, BMPR1A, THBS1, PDGFRB, S1PR1, NOTCH3, HMGCR, GNAI2, P2RY6, CDH13, CALCRL
GO:0043393	regulation of protein binding	187	3	0.62	205	0.02349	0.02349	0.415752	1	Any process that modulates the frequency, rate or extent of protein binding	3.2168	-1.64308	IFIT2, IFIT1, XIRP1, CSF3, NKX3-1, BMP2, RIPK2, MMP9, EPHA4, DTX3L, PDGFB, HIP1R, PIM2, TICAM1, BAMBI, TRIB3, CYLD, TRAF2, DISC1, B2M, SRC, NFATC4, ADD2, TRAF4, HSPA5, MARK2, EP300, RIPOR2, BCL2, NRG1, ZFPM1, PLCL2, DDX11, MITD1, PRKCD, BAK1, DAB2IP, ABL1, PEX14, WNT5A, SENP2, NVL, ADRB2, TFIP11, GAS8, EPB41, TTBK2, GTF2F1, RAPGEF2, MARK3, TDG	ID1, ITGA4, CDON, BMP4, SORL1, CD36, SPON1, GREM2, PLXND1, ANGPT1, ACTB, PRKN, MAP2, SMARCD3, LDOC1, TGFBR1, LDLRAP1, CTNNBIP1, DKK1, LRRK2, LFNG, STMN1, CDK5, ADD1, ANXA2, LEF1, UBASH3B, HIPK2, CAPRIN2, PLCL1, AKTIP, NES, STUB1, PTPRF, HFE, STYX, NOG, KDM1A, ARRB1, CARM1, PCBD1, CAV1, PRKACA, PARK7, ITGB1BP1, LOX, CTSZ, MAPK3, APP, DAB2, GPSM1, RPL11, PPP1CA, RAN, CCPG1
GO:0031400	negative regulation of protein modificat...	502	5	1.66	207	0.02374	0.02374	0.419435	1	Any process that stops, prevents, or reduces the frequency, rate or extent of the covalent alteration of one or more amino acid residues within a protein	4.10224	-1.95197	TNF, ISG15, TNFAIP3, ATF3, EFNA1, KLF4, ADORA2A, PPP1R15A, PARP14, PPP1R14C, PPP4R4, DUSP8, LIF, IL1B, GBP1, TNIP1, WARS1, DDIT4, DUSP2, ZC3H12A, PID1, NCOA7, DTX3L, SPRY2, BTN2A2, JUN, PARP10, DUSP6, PER1, BDKRB1, GADD45A, BMP7, ELFN1, TRIM21, ITPRIP, DUSP16, KLF15, PHACTR1, SOCS3, GADD45B, MASTL, PLPP3, TRIB3, ADAR, DUSP5, PDE4D, SEMA4D, CYLD, N4BP1, RGS3, PPM1E, RNF149, PPP1R1C, CNKSR3, DUSP10…	MAPT, DRD2, RGS4, GPD1L, BMP4, SORL1, PTPN22, HGF, PTPN13, ADARB1, RASSF2, DYSF, DLG1, FRY, NR2F2, SFRP2, URI1, CHRNA9, NTRK3, ANGPT1, ELFN2, DUSP19, TRIB2, PRKN, CTDSPL, CD109, LRP5, HEG1, PKIB, HYAL2, PEBP1, SYNJ2BP, KAT2B, PPP1R14A, ZMYND11, RASD2, DAG1, PHACTR2, DKK1, CDKN1C, F2RL1, G6PD, PRKDC, INKA2, DEPTOR, PRKAR2A, HSPB1, LRRK2, CALM2, RPL5, ATP2B4, MECOM, CASP3, CORO1C, RPL23, SMYD3, IMP…
GO:0006446	regulation of translational initiation	73	2	0.24	1702	0.02408	1	0.423199	1	Any process that modulates the frequency, rate or extent of translational initiation	2.74806	-0.739134	CCL5, TNF, PPP1R15A, DAZL, BANK1, EIF1B, ALKBH1, PPP1R15B, EIF2AK2, NCK1, EIF2B2, EIF2B5, C8orf88, PAIP2, EIF5, ATF4	EIF4B, HSPB1, IMPACT, EIF2AK4, RXRA, NPM1, NCBP1, CDC123, RPL13A, HABP4, RBM4, MIF4GD, EIF4EBP2, EIF2AK1, PPP1CA, PAIP2B, EIF4G2, EIF3E
GO:0051289	protein homotetramerization	73	2	0.24	208	0.02408	0.02408	0.423199	1	The formation of a protein homotetramer, a macromolecular structure consisting of four noncovalently associated identical subunits	3.0436	-1.18974	ACTN2, GBP5, SOD2, ACP3, UPB1, SAMHD1, CTH, TRPA1, ALDH1A2, CDA, TDO2, B2M, SHMT2, CRTC2, KCNJ2, PEX14, MCOLN1, HM13, TP63	ALDH5A1, CRYZ, ACACB, DCXR, ACACA, CAT, SHMT1, APPL2, TP53, PKD2, IMPDH2, ACOT13, GLS, EVL, IDE, NAXE, PCBD2, RXRA, KCNJ12, PCBD1, ALDH1A3, PFKM, RYR3, VASP, SRR
GO:0045944	positive regulation of transcription by ...	885	7	2.92	209	0.02408	0.02408	0.423199	1	Any process that activates or increases the frequency, rate or extent of transcription from an RNA polymerase II promoter	5.65774	-2.48928	IFNB1, HOXB9, CXCL10, TNF, DDX58, NR5A2, IL6, AIRE, IL1A, MMP12, NR4A3, BHLHA15, EGR2, IRF7, ATF3, IL33, ELF3, IL11, HELZ2, NFKB2, KLF4, NR4A2, NOD2, IRF1, NR1D1, WT1, EGR1, PLSCR1, CSF3, CSRNP1, EGR3, TLR2, IRF5, LIF, IL23A, RELB, FOSB, GATA6, NFKBIA, NFKB1, NKX3-1, IL1B, NR4A1, FOXA1, BMP2, RIPK2, MAFF, TNIP1, P2RY1, CD40, STAT5A, IER2, NFATC2, EHF, XBP1, JUNB, KLF10, ZC3H12A, SOX11, PID1, REL,…	FGFR2, DRD2, RGCC, NPAS3, POU3F3, PBX1, SLC40A1, OSR1, ID4, POU3F2, CYTL1, CDON, BMP4, FZD5, HGF, SOX9, PGR, SMAD9, ITGA8, NFIA, SMO, LMO7, LDB2, SOX6, ZIC1, SFRP2, AR, ITGA6, ZBTB18, PLXND1, NFIX, ETV1, PEG3, DLX1, PRKN, TBX5, FOXF2, TGFB2, TET1, SOX12, LRP5, HOXD8, HYAL2, MAF, ERLIN2, SSBP2, KAT2B, HSF4, RPS6KA5, TFDP2, F2RL1, PRKDC, LPIN1, PARP1, TBL1X, YY2, PPARGC1B, HOXA10, CSRNP3, LAGE3, SM…
GO:2001141	regulation of RNA biosynthetic process	2755	15	9.09	1105	0.02438	0.42771	0.427719	1	Any process that modulates the frequency, rate or extent of RNA biosynthetic process	7.92576	-2.86016	IFNB1, CCL5, ACTN2, ACOD1, CCL4, CCL3, IFNL1, LRP2, SP8, HOXB9, CXCL10, TNF, TNFAIP3, CD38, CSF2, TRAF1, ZBTB32, DDX58, NR5A2, IL6, ZFHX2, AIRE, BATF2, IL1A, MMP12, NR4A3, BHLHA15, EGR2, IRF7, ATF3, IL33, NFKBIE, TNFSF18, ELF3, IL11, EFNA1, HELZ2, IRAK2, NFKB2, KLF4, NR4A2, ADORA2A, NOD2, IRF1, NR1D1, RHEBL1, WT1, EGR1, PLSCR1, IFI27, ETV7, CSF3, LGALS9, CSRNP1, EGR3, PELI1, CHEK2, TLR2, NTRK1, A…	FGFR2, PADI2, KIT, TMEM100, CMKLR1, DRD2, RGCC, NPAS3, ID1, POU3F3, PBX1, MDFI, ROR1, HOTAIR, SLC40A1, PTGIS, OSR1, ID4, GDF5, LZTS1, TENM2, ACTA2, POU3F2, F2R, FAM172A, MSTN, CYTL1, ADCY1, CDON, BMP4, SORL1, CRYAB, CD36, FZD5, HGF, RASL11A, TOX, SOX9, NACC2, BEND6, PGR, CELSR2, SMAD9, ITGA8, PLCB1, NFIA, DLG1, SMO, PURG, HTRA1, SETD7, EGF, LMO7, RELN, NR2F2, LDB2, PIR, UBTF, SOX6, ZIC1, SFRP2, A…
GO:0097190	apoptotic signaling pathway	507	5	1.67	459	0.02465	0.07721	0.431065	1	A series of molecular signals which triggers the apoptotic death of a cell. The pathway starts with reception of a signal, and ends when the execution phase of apoptosis is triggered	5.46631	-2.11216	IFNB1, TNF, PTGS2, TNFAIP3, CD38, CSF2, TRAF1, IFI6, IL1A, TNFSF10, ATF3, IL33, PMAIP1, NR4A2, ADORA2A, PPP1R15A, BCL2A1, IFI27, CHAC1, LGALS9, CHEK2, SOD2, IL12A, NKX3-1, IL1B, ICAM1, BBC3, DDIT4, ERN1, XBP1, VNN1, MMP9, DDIT3, CTH, RET, CD70, TLR3, PPP3CC, JUN, IKBKE, BRCA2, HIP1R, CEBPB, BMPR1B, TICAM1, INHBA, ACKR3, P2RX4, ITPRIP, RFFL, MAPK8IP2, SP100, AEN, NFE2L2, TRIB3, ARHGEF2, DAXX, CASP…	FAIM2, FGFR3, PTGIS, SCN2A, KRT18, ADORA1, DAPK1, BMP4, TMEM117, SORT1, HGF, ERBB3, PRKCA, NACC2, MPV17L, SFRP2, AR, ITGA6, UBE4B, URI1, TMEM14A, TPD52L1, PRKN, UACA, KRT8, TGFB2, NME5, ARL6IP5, HYAL2, TGFBR1, ERCC6, FXN, PDK2, HMOX1, TFDP2, AGT, ZMYND11, APPL1, CTSH, INHBB, CLU, PRKDC, DEPTOR, YWHAH, HSPB1, PARP1, LRRK2, CASP3, CHCHD10, TP53, ANXA6, CUL3, CTSC, TNFRSF25, MAZ, ITGAV, SFRP1, WWOX,…
GO:0008625	extrinsic apoptotic signaling pathway vi...	74	2	0.24	786	0.0247	0.20504	0.431065	1	A series of molecular signals in which a signal is conveyed from the cell surface to trigger the apoptotic death of a cell. The pathway starts with a ligand binding to a death domain receptor on the cell surface, and ends when the execution phase of apoptosis is triggered	3.21449	-1.3945	TNF, TNFAIP3, TNFSF10, ATF3, PMAIP1, ICAM1, BMPR1B, ITPRIP, RFFL, SP100, ARHGEF2, DAXX, CFLAR, NGF, TNFRSF10B, TRAF2, BID, CRADD, DEDD, TRADD, SKIL, DEDD2, BCL2, STX4, FAS, DDX47, DAB2IP, RIPK1, CASP8AP2, RAF1	FAIM2, DAPK1, SORT1, HGF, SFRP2, HMOX1, SFRP1, THBS1, FAIM, PARK7
GO:0071621	granulocyte chemotaxis	74	2	0.24	1703	0.0247	1	0.431065	1	The movement of a granulocyte in response to an external stimulus	6.85019	-1.10916	CCL5, CCL3L1, CCL4, CCL3, CCL4L2, CXCL11, CXCL10, IL36G, CXCL2, CXCL3, CXCL8, CCL7, CCL8, CCL20, CCR7, IL23A, ADGRE2, CXCL5, IL36RN, CXCL1, IL1B, CCL2, C3AR1, PDE4B, SAA1, CXCL6, CSF1, PDE4D, ITGA1, CX3CL1, PREX1, IL1RN, RIPOR2, C5AR1, GBF1, RAC2, HRH1, CCL26, AKIRIN1, PIK3CD	CMKLR1, MSTN, DYSF, TGFB2, IL36B, BST1, JAM3, THBS1, SCG2, THBS4, PIP5K1C, MAPK3, VAV3, ANXA1, MDK
GO:0008104	protein localization	2255	13	7.44	1244	0.02478	0.5666	0.431707	1	Any process in which a protein is transported to, or maintained in, a specific location	7.09451	-2.83978	CCL5, ACTN2, CCL3, RSAD2, LCP2, KCNA1, DCLK3, IL10RA, TNF, GBP5, IFIH1, IFIT1, ISG15, PTGS2, TNFAIP3, CD38, GRIP2, DDX58, TNFSF13B, GOLGA7B, EXOC3L4, IL6, IL1A, CTAGE1, MMP12, EGR2, ACHE, TNFAIP2, MX2, HCAR2, IL33, PMAIP1, NFKBIE, RTP4, ADORA2A, PPP1R15A, NOD2, NR1D1, IFI27, LGALS9, STX11, VGF, TLR2, ADAM8, CCR7, TAP1, LIF, PARP9, SLC15A3, HID1, CD274, NFKBIA, IL36RN, NKX3-1, IL1B, TSLP, RIPK2, G…	ADRA2C, GPM6B, MAPT, RAB26, CACNG4, ADRA2A, MRAP2, DRD2, RGCC, ID1, MDFI, DRD1, ACOX2, GPD1L, ATP1B1, ID4, RAB40B, SYNDIG1, SH3TC2, SORBS1, AKAP6, TUB, GET1, RAB4A, KRT18, ILDR2, F2R, ADORA1, ITGA4, GCK, SGCD, CNR1, BMP4, SORL1, REEP1, MPP7, CD36, EPHA3, PTPN22, FZD5, ZMAT3, APBA1, SOX9, CADPS, PRKCA, NACC2, ADCY5, MACIR, ITGA8, DYSF, DLG1, FBN2, SMO, PDZD7, DCLK1, CHML, RPL22, EGF, ATP6V0E2, REL…
GO:0010629	negative regulation of gene expression	1542	10	5.09	348	0.02496	0.05123	0.434087	1	Any process that decreases the frequency, rate or extent of gene expression. Gene expression is the process in which a gene's coding sequence is converted into a mature gene product or products (proteins or RNA). This includes the production of an RNA transcript as well as any processing to produce a mature RNA product or an mRNA (for protein-coding genes) and the translation of that mRNA into pr…	5.43633	-2.71163	CCL3, IFNL1, TNF, CD38, CSF2, ZBTB32, BIRC3, ZFHX2, MMP12, NR4A3, NOCT, IRF7, ATF3, ZC3HAV1, ELF3, MIR155HG, EFNA1, HELZ2, KLF4, NR4A2, IRF1, PARP14, NR1D1, WT1, EGR1, IFI27, CHAC1, ETV7, LGALS9, PATL2, HES4, ZNFX1, PARP9, RELB, FOSB, CPEB3, GATA6, MIR3142HG, NFKB1, NKX3-1, FOXA1, BMP2, ZFP36, CRYM, CCR1, NFATC2, ERN1, BATF3, JUNB, KLF10, ZC3H12A, SOX11, REL, EZH2, SESN2, H3C6, DDIT3, CD34, PLK3,…	FGFR2, NANOS1, MAPT, CSDC2, LINC00461, ID1, POU3F3, MDFI, HOTAIR, GAS1, OSR1, ID4, TENM2, OLFM1, POU3F2, FAM172A, IGFBP5, DAPK1, BMP4, CRYAB, CD36, PTPN22, SOX9, PRKCA, NACC2, PGR, SERPINF1, PLCB1, DYSF, NFIA, DLG1, SMO, PURG, RPL22, NR2F2, LDB2, SOX6, SFRP2, AR, ZBTB18, URI1, ATP8B1, NFIX, ID3, PTCH1, TP53INP1, PEG3, DLX1, PRKN, TBX5, H3-3A, ACACB, HENMT1, GAS6, GJA1, TLE2, FOXF2, TENT5C, TGFB2,…
GO:0014812	muscle cell migration	75	2	0.25	1704	0.02532	1	0.438821	1	The orderly movement of a muscle cell from one site to another, often during the development of a multicellular organism	2.21574	-1.48898	CCL5, NR4A3, PDGFB, NFE2L2, HAS2, MEGF10, SRC, BCL2, ITGA2, BIN3, SIX4, AKIRIN1, PDGFA, NET1, DOCK4, TRIB1, PPARGC1A	PDGFD, MSTN, IGFBP5, SORL1, SMO, POSTN, CCN4, NDRG4, AGT, PARVA, PLAT, TPM1, DOCK7, BMPR1A, ATP7A, CCN3, PDGFRB, ARPC5, THBS4, ITGB1BP1, P2RY6, APEX1, SSH1, PRKG1, PLXNA1, ANXA1, CORO1B, MDK
GO:0050671	positive regulation of lymphocyte prolif...	75	2	0.25	801	0.02532	0.2127	0.438821	1	Any process that activates or increases the rate or extent of lymphocyte proliferation	4.09762	-0.717084	CCL5, CD38, TNFSF13B, IL6, EBI3, LGALS9, PELI1, IL15, IL23A, CD274, IL12A, IL1B, RIPK2, CD40, NFATC2, CD70, HLA-E, TICAM1, BCL6, ZP3, IL12RB1, PNP, IL7, GPR183, HES1, TNFSF4, ZNF335, CLCF1, TRAF6, VCAM1, SELENOK, BCL2, IL6R, JAK3, NCK1, TNFSF9, IRS2, ADA, CD276, CD55, HLA-DPA1, HLA-DPB1, PDCD1LG2, ATAD5, IL6ST, IL18	SLC39A10, TNFRSF13C, BST1, CD46, HMGB1, TFRC, CDKN1A, CCDC88B, RPS3, CD4, EFNB1, VAV3, ANXA1
GO:0097191	extrinsic apoptotic signaling pathway	193	3	0.64	604	0.02549	0.12434	0.439562	1	A series of molecular signals in which a signal is conveyed from the cell surface to trigger the apoptotic death of a cell. The pathway starts with either a ligand binding to a cell surface receptor, or a ligand being withdrawn from a cell surface receptor (e.g. in the case of signaling by dependence receptors), and ends when the execution phase of apoptosis is triggered	4.64246	-1.94079	TNF, TNFAIP3, CSF2, TRAF1, IFI6, IL1A, TNFSF10, ATF3, IL33, PMAIP1, BCL2A1, IFI27, IL12A, IL1B, ICAM1, RET, CD70, TLR3, BMPR1B, INHBA, ITPRIP, RFFL, SP100, ARHGEF2, DAXX, IL7, BCL10, CYLD, JAK2, TNFRSF1B, CFLAR, MCL1, CX3CL1, PML, NGF, TNFRSF10B, TRAF2, HTRA2, SH3RF1, HSPA1B, SRC, GDNF, BID, G0S2, RELA, CRADD, HSPA1A, DEDD, TRADD, SKIL, DEDD2, BCL2, UNC5B, IL6R, TNFRSF12A, STX4, FYN, EYA3, FAS, N…	FAIM2, FGFR3, KRT18, DAPK1, BMP4, SORT1, HGF, ERBB3, SFRP2, AR, ITGA6, KRT8, TGFB2, HYAL2, TGFBR1, HMOX1, AGT, ZMYND11, APPL1, DEPTOR, CASP3, ITGAV, SFRP1, WWOX, TNFSF12, THBS1, FAIM, GCLM, STRADB, SCG2, CTTN, CAV1, PARK7, LMNA, PPP2R1A, GPER1, BOK, PPP1CA
GO:1904951	positive regulation of establishment of ...	342	4	1.13	1705	0.02558	1	0.439562	1		5.25936	-1.76834	CCL3, TNF, IFIH1, PTGS2, CD38, DDX58, IL6, IL1A, MMP12, ACHE, HCAR2, IL33, PMAIP1, ADORA2A, NOD2, LGALS9, TLR2, ADAM8, CD274, IL1B, TSLP, RIPK2, BBC3, XBP1, ZC3H12A, SAA1, CD34, PLK3, NLRP3, PPP3CC, HLA-E, VEGFC, MMP8, PTGER4, TNFRSF14, ADCY8, IL4R, BAIAP3, JAK2, SYTL4, FRMD4A, NLRP10, HTRA2, TNFSF4, RASGRP1, PANX1, UBE2J2, RHOU, SRC, BID, USP36, SAR1A, RIPOR1, CEP135, GSDMD, SEC24A, ABCG1, SELEN…	DRD2, RGCC, F2R, GCK, SORL1, PTPN22, FZD5, SMO, POSTN, ZIC1, OXCT1, C5, GAS6, GJA1, TGFB2, HTR2B, TM7SF3, HYAL2, TMEM30A, FLNA, TFDP2, MYO18A, WLS, CSF1R, MYH10, PTP4A3, F2RL1, YWHAH, CEMIP, PFKFB2, LRRK2, TP53, UNC13B, PRKCZ, CDK5, MTCL1, GLUL, ADAM9, SRI, TFDP1, SCAMP5, SOX4, KIF5B, IL17RB, NUTF2, DYNLL1, HMGB1, PPP3CB, PINK1, ARRB1, CCT3, PPIA, CHP1, PHPT1, ANKRD1, MFF, ANK3, MAVS, PRKACA, ITG…
GO:0002821	positive regulation of adaptive immune r...	76	2	0.25	210	0.02595	0.02595	0.439562	1	Any process that activates or increases the frequency, rate, or extent of an adaptive immune response	3.83405	-0.743375	RSAD2, TNF, TNFSF13B, IL6, IL23A, HLA-F, CD274, IL12A, IL1B, RIPK2, NFKBIZ, CD40, NLRP3, HLA-E, IL1R1, HLA-G, ZP3, IL12RB1, HLA-B, IL18R1, HLA-A, HLA-C, NLRP10, TRAF2, TNFSF4, HLX, B2M, NFKBID, CLCF1, NECTIN2, TRAF6, SHLD3, IL6R, STAT6, ADA, HPX, P2RX7, ATAD5, IL6ST, IL18, SIRT1, TP53BP1	FZD5, TNFRSF13C, EIF2AK4, PRKCZ, TFRC, IL27RA, STX7, CD4, MSH2, SOCS5, ANXA1
GO:0032946	positive regulation of mononuclear cell ...	76	2	0.25	807	0.02595	0.21525	0.439562	1	Any process that activates or increases the frequency, rate or extent of mononuclear cell proliferation	4.09762	-0.717084	CCL5, CD38, TNFSF13B, IL6, EBI3, LGALS9, PELI1, IL15, IL23A, CD274, IL12A, IL1B, RIPK2, CD40, NFATC2, CD70, HLA-E, TICAM1, BCL6, ZP3, IL12RB1, CSF1, PNP, IL7, GPR183, HES1, TNFSF4, ZNF335, CLCF1, TRAF6, VCAM1, SELENOK, BCL2, IL6R, JAK3, NCK1, TNFSF9, IRS2, ADA, CD276, CD55, HLA-DPA1, HLA-DPB1, PDCD1LG2, ATAD5, IL6ST, IL18	SLC39A10, TNFRSF13C, BST1, CD46, HMGB1, TFRC, CDKN1A, CCDC88B, RPS3, CD4, EFNB1, VAV3, ANXA1
GO:0002634	regulation of germinal center formation	8	1	0.03	211	0.02611	0.02611	0.439562	1	Any process that modulates the frequency, rate, or extent of germinal center formation	1.38953	1.38953	TNFAIP3, TNFSF13B, BCL6, ADA	TNFRSF13C
GO:0006975	DNA damage induced protein phosphorylati...	8	1	0.03	212	0.02611	0.02611	0.439562	1	The widespread phosphorylation of various molecules, triggering many downstream processes, that occurs in response to the detection of DNA damage	0.0159621	0.0159621	CHEK2, CRY1, ABL1	MAP2K6, MAPK12, MAPK3, ATM
GO:0010820	positive regulation of T cell chemotaxis	8	1	0.03	213	0.02611	0.02611	0.439562	1	Any process that increases the rate, frequency or extent of T cell chemotaxis. T cell chemotaxis is the directed movement of a T cell in response to an external stimulus	1.25871	1.25871	CCL5, TMEM102, OXSR1, WNT5A, ADAM17	ADAM10
GO:0033632	regulation of cell-cell adhesion mediate...	8	1	0.03	1706	0.02611	1	0.439562	1	Any process that modulates the frequency, rate, or extent of cell-cell adhesion mediated by integrin	1.45102	1.45102	CCL5, FERMT3, ADA, DPP4, SWAP70
GO:0035871	protein K11-linked deubiquitination	8	1	0.03	214	0.02611	0.02611	0.439562	1	A protein deubiquitination process in which a K11-linked ubiquitin chain, i.e. a polymer of ubiquitin formed by linkages between lysine residues at position 11 of the ubiquitin monomers, is removed from a protein	0.868828	0.868828	TNFAIP3, USP37, YOD1, OTUD7B, VCPIP1	OTUB2
GO:0036490	regulation of translation in response to...	8	1	0.03	1707	0.02611	1	0.439562	1		0.856093	0.856093	PPP1R15A, SESN2, PPP1R15B, NCK1	EIF2AK4
GO:0045779	negative regulation of bone resorption	8	1	0.03	215	0.02611	0.02611	0.439562	1	Any process that stops, prevents, or reduces the frequency, rate or extent of bone resorption	1.62945	1.62945	TNFAIP3, CD38, IL6, P2RX7	TMEM119, UBASH3B
GO:0050713	negative regulation of interleukin-1 bet...	8	1	0.03	216	0.02611	0.02611	0.439562	1	Any process that stops, prevents, or reduces the frequency, rate or extent of the regulated release of interleukin-1 beta from a cell	1.39787	1.39787	TNFAIP3, ZC3H12A, NLRP3, PML, SERPINB1
GO:0070391	response to lipoteichoic acid	8	1	0.03	217	0.02611	0.02611	0.439562	1	Any process that results in a change in state or activity of an organism (in terms of movement, secretion, enzyme production, gene expression, etc.) as a result of a lipoteichoic acid stimulus; lipoteichoic acid is a major component of the cell wall of gram-positive bacteria and typically consists of a chain of glycerol-phosphate repeating units linked to a glycolipid anchor	0.599433	0.599433	TLR2, RIPK2, RELA	CD36
GO:0070673	response to interleukin-18	8	1	0.03	218	0.02611	0.02611	0.439562	1	Any process that results in a change in state or activity of a cell or an organism (in terms of movement, secretion, enzyme production, gene expression, etc.) as a result of an interleukin-18 stimulus	1.15498	1.15498	RIPK2, PDGFB, IL18BP, IL18R1, CLDN1, IL18
GO:0071223	cellular response to lipoteichoic acid	8	1	0.03	219	0.02611	0.02611	0.439562	1	Any process that results in a change in state or activity of a cell (in terms of movement, secretion, enzyme production, gene expression, etc.) as a result of a lipoteichoic acid stimulus; lipoteichoic acid is a major component of the cell wall of gram-positive bacteria and typically consists of a chain of glycerol-phosphate repeating units linked to a glycolipid anchor	0.599433	0.599433	TLR2, RIPK2, RELA	CD36
GO:0097340	inhibition of cysteine-type endopeptidas...	8	1	0.03	220	0.02611	0.02611	0.439562	1	Any process that prevents the activation of an inactive cysteine-type endopeptidase	0.743359	0.743359	BIRC3, BIRC2
GO:0097341	zymogen inhibition	8	1	0.03	221	0.02611	0.02611	0.439562	1	Any process that prevents the proteolytic processing of an inactive enzyme to an active form	0.743359	0.743359	BIRC3, BIRC2
GO:1903037	regulation of leukocyte cell-cell adhesi...	195	3	0.64	1130	0.02618	0.45347	0.44	1	Any process that modulates the frequency, rate or extent of leukocyte cell-cell adhesion	5.59914	-1.36693	IFNB1, CCL5, IFNL1, TNF, TNFSF13B, IL6, NR4A3, CD83, KLF4, ADORA2A, NOD2, IRF1, EBI3, LGALS9, EGR3, PELI1, ADAM8, CCR7, IL15, IL23A, CD274, MAP3K8, IL12A, IL1B, ICAM1, RIPK2, NFKBIZ, CCL2, IDO1, XBP1, VNN1, ZC3H12A, IL7R, NLRP3, IL20RB, SDC4, CD70, BTN2A2, HLA-E, CEBPB, BCL6, HLA-G, ZP3, IL12RB1, TNFRSF14, MYB, PNP, IL4R, IL7, BCL10, CYLD, DUSP10, HES1, HAS2, SMAD7, TNFSF4, HLX, MARCHF7, RASGRP1,…	PDE5A, ITGA4, BMP4, PTPN22, DLG1, ITPKB, TNFRSF13C, VSIR, GNRH1, CASP3, EFNB3, PRKCZ, THY1, TMEM131L, GLI2, HFE, CD46, PTPN11, ARG2, HMGB1, RHOA, TFRC, CCDC88B, RPS3, CD4, CAV1, EFNB1, PAWR, ZMIZ1, TNFRSF21, GPNMB, ERBB2, CDC42, SOCS5, ANXA1, MDK
GO:1903321	negative regulation of protein modificat...	77	2	0.25	223	0.02659	0.02659	0.446141	1	Any process that stops, prevents or reduces the frequency, rate or extent of protein modification by small protein conjugation or removal	2.16017	-0.840429	ISG15, TNFAIP3, DTX3L, PARP10, TRIM21, N4BP1, SMAD7, MARCHF7, HSPA1B, RELA, CRY1, HSPA1A, DNAJA1, GPS2, FYN, PER2, ABL1, PLAA, CAPN3, SENP2, MINAR1, UBXN1, FBXO5	DYSF, RASD2, RPL5, RPL23, CDK5, PRR7, SOX4, RPS7, ARRB1, RPS3, CHP1, CAV1, UFL1, HMG20B, PARK7, COPS9, SVBP, RPL11, HDAC8
GO:0070301	cellular response to hydrogen peroxide	78	2	0.26	224	0.02723	0.02723	0.456114	1	Any process that results in a change in state or activity of a cell (in terms of movement, secretion, enzyme production, gene expression, etc.) as a result of a hydrogen peroxide (H2O2) stimulus	3.19487	-1.30516	GPR37L1, TNFAIP3, IL6, NR4A3, KLF4, EZH2, KDM6B, MYB, NFE2L2, SMPD3, OSER1, SRC, RELA, ETS1, PPIF, SPHK1, PRKCD, MAPK13, STAT6, ECT2, MAP3K5, RIPK1, ABL1, NET1, KLF2, BNIP3, MAP1LC3A, SIRT1, FOXO1	PDGFD, RNF112, HGF, NQO1, PYCR1, SIGMAR1, FXN, LRRK2, IMPACT, TRAP1, PINK1, RPS3, HDAC2, PLEKHA1, PCNA, PARK7, PAWR, APEX1, ENDOG, STK25, HDAC6, ANXA1
GO:0031401	positive regulation of protein modificat...	910	7	3	1295	0.02756	0.65049	0.46087	1	Any process that activates or increases the frequency, rate or extent of the covalent alteration of one or more amino acid residues within a protein	7.75483	-2.99433	IFNB1, CCL5, CCL3L1, CCL4, CCL3, FLT4, IFNL1, CCL4L2, LCP2, IL36G, GPR37L1, TNF, PTGS2, CSF2, BIRC3, IL6, PIK3R5, TNFSF18, IL11, EFNA1, IRAK2, PPP1R15A, NOD2, PARP14, CCL7, EGR1, CCL8, INHBE, CSF3, LGALS9, TNFSF15, PELI1, CCL20, CHEK2, NTRK1, ADAM8, CCR7, IL24, C1QTNF1, IL15, LIF, PARP9, IL23A, MAP3K8, IL12A, IL36RN, INAVA, NKX3-1, IL1B, ICAM1, TSLP, BMP2, RIPK2, CCL2, TNIP1, P2RY1, CD40, CCR1, T…	FGFR2, ADRA2C, KIT, ADRA2A, MAP2K6, SAMD5, FGFR3, DRD2, RGCC, PDGFD, PDE5A, GDF5, F2R, MSTN, ADORA1, ADCY1, CDON, PLCE1, BMP4, CD36, NTRK2, PTPN22, FZD5, HGF, SOX9, TMEM119, ERBB3, PRKCA, ADCY5, RASSF2, PLCB1, DLG1, EGF, RELN, RAMP1, SFRP2, AR, GDF11, PDGFRA, EPGN, NTRK3, ANGPT1, JCAD, DUSP19, C5, TPD52L1, SLC39A10, PRKN, FAM20A, LIMCH1, NDRG4, GAS6, TGFB2, TET1, HTR2B, PRICKLE1, PFN2, ARL6IP5, T…
GO:0070665	positive regulation of leukocyte prolife...	79	2	0.26	826	0.02788	0.22285	0.465442	1	Any process that activates or increases the frequency, rate or extent of leukocyte proliferation	4.18784	-0.717084	CCL5, CD38, TNFSF13B, IL6, BST2, EBI3, LGALS9, PELI1, IL15, IL23A, CD274, IL12A, IL1B, RIPK2, CD40, NFATC2, CD70, HLA-E, TICAM1, BCL6, ZP3, IL12RB1, CSF1, PNP, IL7, GPR183, HES1, TNFSF4, ZNF335, CLCF1, LYN, TRAF6, VCAM1, SELENOK, BCL2, IL6R, JAK3, NCK1, TNFSF9, IRS2, ADA, CD276, CD55, HLA-DPA1, HLA-DPB1, PDCD1LG2, ATAD5, IL6ST, IL18	SLC39A10, TNFRSF13C, BST1, CD46, HMGB1, TFRC, CDKN1A, CCDC88B, RPS3, CD4, EFNB1, VAV3, ANXA1
GO:0002688	regulation of leukocyte chemotaxis	80	2	0.26	1708	0.02854	1	0.473065	1	Any process that modulates the frequency, rate, or extent of leukocyte chemotaxis	5.09198	-1.7011	CCL5, CCL4, CCL3, CXCL10, IL6, CXCL8, CCL7, LGALS9, CCR7, IL23A, IL12A, CCL2, C3AR1, CCR1, VEGFC, CSF1, PGF, LGMN, LYN, RIPOR2, VEGFA, IL6R, C5AR1, TMEM102, RAC2, AKIRIN1, PTK2B, OXSR1, DUSP1, WNT5A, PTN, ADAM17, SWAP70	PADI2, CXCL14, CMKLR1, MSTN, DYSF, C5, GAS6, MTUS1, F2RL1, ADAM10, BST1, JAM3, NBL1, HMGB1, THBS1, CCN3, THBS4, MAPK3, MDK
GO:0046425	regulation of JAK-STAT cascade	80	2	0.26	1709	0.02854	1	0.473065	1	Any process that modulates the frequency, rate or extent of the JAK-STAT signaling pathway	5.74449	-1.48356	IFNB1, CCL5, IFNL1, IL10RA, TNF, CSF2, IL6, TNFSF18, PARP14, IL24, IL15, LIF, PARP9, IL23A, IL12A, TSLP, CD40, PRLR, RET, SOCS3, STAP2, JAK2, HES1, DOT1L, BCL3, CLCF1, SOCS2, LYN, SH2B3, AKR1B1, CNTF, IL6R, JAK3, FYN, PTPN2, PTK2B, HPX, IL6ST, IL18, PECAM1, PIBF1, HGS	KIT, FGFR3, F2R, EGF, ERCC6, AGT, GHR, CSF1R, CDK5, INPP5F, NF2, HDAC2, CAV1, NOTCH1, PPP2R1A, CNOT7
GO:0019220	regulation of phosphate metabolic proces...	1350	9	4.46	1135	0.02881	0.46097	0.473065	1	Any process that modulates the frequency, rate or extent of the chemical reactions and pathways involving phosphates	7.79328	-3.21506	IFNB1, CCL5, CCL3L1, CCL4, CCL3, FLT4, IFNL1, CCL4L2, LCP2, CXCL10, HERC5, IL36G, GPR37L1, TNF, PTGS2, TNFAIP3, CSF2, IL6, ATF3, PIK3R5, TNFSF18, IL11, EFNA1, IRAK2, KLF4, ADORA2A, PPP1R15A, NOD2, PARP14, CCL7, EGR1, CCL8, PPP1R14C, INHBE, CSF3, LGALS9, PPP4R4, TNFSF15, CCL20, CHEK2, NTRK1, ADAM8, DUSP8, CCR7, SLC2A6, IL24, C1QTNF1, IL15, LIF, PARP9, IL23A, MAP3K8, IL12A, IL36RN, INAVA, NKX3-1, I…	FGFR2, ADRA2C, KIT, FABP3, RCAN2, MAPT, ADRA2A, MAP2K6, SAMD5, FGFR3, DRD2, RGCC, ID1, RGS4, PDGFD, DRD1, GPD1L, PDE5A, GDF5, F2R, MSTN, ADORA1, ADCY1, PDK3, CDON, PLCE1, GCK, BMP4, SORL1, CD36, NTRK2, PTPN22, FZD5, HGF, SOX9, TMEM119, ERBB3, PRKCA, PTPN13, KCTD20, ADARB1, ADCY5, RASSF2, PLCB1, DLG1, EGF, RELN, NR2F2, ATPSCKMT, IDH1, LDB2, SFRP2, AR, ITGA6, URI1, GDF11, PTH1R, PDGFRA, EPGN, CHRNA…
GO:0043122	regulation of I-kappaB kinase/NF-kappaB ...	203	3	0.67	228	0.02903	0.02903	0.473065	1	Any process that modulates I-kappaB kinase/NF-kappaB signaling	4.24741	-1.45554	IL36G, TNF, TNFAIP3, BIRC3, TNFSF10, BST2, NOD2, NR1D1, LGALS9, PELI1, CCR7, IL36RN, INAVA, IL1B, RIPK2, TNIP1, TIFA, CD40, ZC3H12A, REL, STAT1, CTH, TNIP3, TLR3, TRIM25, IKBKE, MAP3K14, PIM2, TICAM1, PER1, IFIT5, ESR1, TRAF3IP2, MYD88, TRIM22, APOL3, RORA, CASP10, BCL10, CFLAR, CX3CL1, AJUBA, TRIM38, TRIM5, BIRC2, TNFRSF10B, TRAF2, TAB2, NFKBID, RELA, TRAF6, IL1RN, TMEM106A, TRADD, IKBKB, BRD4, …	ROR1, S100A4, F2R, CD36, ANGPT1, PRKN, GJA1, HTR2B, CXXC5, IL36B, FLNA, HMOX1, ZMYND11, TNFRSF19, WLS, F2RL1, HSPB1, NEK6, TSPAN6, HDAC1, RHOA, TRAF5, TLR6, S100A13, MTDH, PELI2, PINK1, MAVS, CD4, GPRC5B, SLC35B2, LURAP1
GO:0051174	regulation of phosphorus metabolic proce...	1352	9	4.46	1136	0.02905	0.46231	0.473065	1	Any process that modulates the frequency, rate or extent of the chemical reactions and pathways involving phosphorus or compounds containing phosphorus	7.79328	-3.21506	IFNB1, CCL5, CCL3L1, CCL4, CCL3, FLT4, IFNL1, CCL4L2, LCP2, CXCL10, HERC5, IL36G, GPR37L1, TNF, PTGS2, TNFAIP3, CSF2, IL6, ATF3, PIK3R5, TNFSF18, IL11, EFNA1, IRAK2, KLF4, ADORA2A, PPP1R15A, NOD2, PARP14, CCL7, EGR1, CCL8, PPP1R14C, INHBE, CSF3, LGALS9, PPP4R4, TNFSF15, CCL20, CHEK2, NTRK1, ADAM8, DUSP8, CCR7, SLC2A6, IL24, C1QTNF1, IL15, LIF, PARP9, IL23A, MAP3K8, IL12A, IL36RN, INAVA, NKX3-1, I…	FGFR2, ADRA2C, KIT, FABP3, RCAN2, MAPT, ADRA2A, MAP2K6, SAMD5, FGFR3, DRD2, RGCC, ID1, RGS4, PDGFD, DRD1, GPD1L, PDE5A, GDF5, F2R, MSTN, ADORA1, ADCY1, PDK3, CDON, PLCE1, GCK, BMP4, SORL1, CD36, NTRK2, PTPN22, FZD5, HGF, SOX9, TMEM119, ERBB3, PRKCA, PTPN13, KCTD20, ADARB1, ADCY5, RASSF2, PLCB1, DLG1, EGF, RELN, NR2F2, ATPSCKMT, IDH1, LDB2, SFRP2, AR, ITGA6, URI1, GDF11, PTH1R, PDGFRA, EPGN, CHRNA…
GO:0002761	regulation of myeloid leukocyte differen...	81	2	0.27	229	0.0292	0.0292	0.473065	1	Any process that modulates the frequency, rate, or extent of myeloid leukocyte differentiation	3.32901	-1.14991	CCL3, TNF, IRF7, LIF, IL23A, CCR1, KLF10, IL34, FOS, TLR3, JUN, CEBPB, INHBA, CSF1, MAFB, LYN, TRAF6, TOB2, RUNX1, FSTL3, ZFPM1, TFE3, CREB1, PTPN2, TMEM178A, RIPK1, RARA, TRIB1, NOTCH2, FOXP1	PRKCA, RASSF2, PRXL2A, FBN1, ID2, TCTA, INHA, CTNNBIP1, PPARGC1B, NME2, SFRP1, LEF1, UBASH3B, MITF, EVI2B, CD4, TMEM64, CUL4A, LRRC17, GNAS, CAMK4, NME1
GO:0010819	regulation of T cell chemotaxis	9	1	0.03	230	0.02933	0.02933	0.473065	1	Any process that modulates the rate, frequency or extent of T cell chemotaxis. T cell chemotaxis is the directed movement of a T cell in response to an external stimulus	1.84528	1.84528	CCL5, CXCL10, TMEM102, OXSR1, WNT5A, ADAM17	ADAM10
GO:0019043	establishment of viral latency	9	1	0.03	231	0.02933	0.02933	0.473065	1	A process by which a virus establishes a latent state within its host, either as an integrated provirus within the host genome or as an episome, where viral genome remains in the cytoplasm or nucleus as distinct objects	0.24372	0.24372	IRF7, LIG4	PSIP1, PPIA, BANF1, XRCC6
GO:0031665	negative regulation of lipopolysaccharid...	9	1	0.03	1710	0.02933	1	0.473065	1	Any process that stops, prevents, or reduces the frequency, rate or extent of signaling in response to detection of lipopolysaccharide	1.86063	1.86063	ACOD1, TNFAIP3, NFKBIL1, SIGIRR, CACTIN, TRIB1
GO:0034139	regulation of toll-like receptor 3 signa...	9	1	0.03	1711	0.02933	1	0.473065	1	Any process that modulates the frequency, rate, or extent of toll-like receptor 3 signaling pathway	0.669765	0.669765	TNFAIP3, PELI1	PTPN22, F2RL1, CAV1
GO:0038166	angiotensin-activated signaling pathway	9	1	0.03	1712	0.02933	1	0.473065	1	The series of molecular signals generated as a consequence of angiotensin II binding to an angiotensin receptor on the surface of the cell, and proceeding with the activated receptor transmitting the signal to a heterotrimeric G-protein complex to initiate a change in cell activity. Ends with regulation of a downstream cellular process, e.g. transcription	1.08489	1.08489	ACTN2, SRC, AGTR1, AGTRAP	ROCK2, CAV1
GO:0050711	negative regulation of interleukin-1 sec...	9	1	0.03	232	0.02933	0.02933	0.473065	1	Any process that stops, prevents, or reduces the frequency, rate or extent of the regulated release of interleukin-1 from a cell	1.11183	1.11183	TNFAIP3, ZC3H12A, NLRP3, PML, SERPINB1	GAS6
GO:0060004	reflex	9	1	0.03	1713	0.02933	1	0.473065	1	An automatic response to a stimulus beginning with a nerve impulse from a receptor and ending with the action of an effector such as a gland or a muscle. Signaling never reaches a level of consciousness	0.0377461	0.0377461	NR4A3	GJA1, USP46, GLRB, ALDH1A3
GO:0060259	regulation of feeding behavior	9	1	0.03	233	0.02933	0.02933	0.473065	1	Any process that modulates the rate, frequency or extent of the behavior associated with the intake of food	0.126069	0.126069	NR4A3	CNR1, LEPR, EIF2AK4, NAPEPLD
GO:0060700	regulation of ribonuclease activity	9	1	0.03	234	0.02933	0.02933	0.473065	1	Any process that modulates the rate, frequency, or extent of ribonuclease activity, catalysis of the hydrolysis of phosphodiester bonds in chains of RNA	2.32994	2.32994	OASL, OAS1, OAS3, OAS2, HSPA1A	ABCE1, NPM1
GO:0061042	vascular wound healing	9	1	0.03	235	0.02933	0.02933	0.473065	1	Blood vessel formation when new vessels emerge from the proliferation of pre-existing blood vessels and contribute to the series of events that restore integrity to damaged vasculature	1.00317	1.00317	TNFAIP3, XBP1, CD34, HPSE	FOXC2, NDNF
GO:0070099	regulation of chemokine-mediated signali...	9	1	0.03	236	0.02933	0.02933	0.473065	1	Any process that modulates the rate, frequency or extent of the series of molecular events generated as a consequence of a chemokine binding to a cell surface receptor	0.713376	0.713376	CCL5, SH2B3, RNF113A	PADI2, SLIT3
GO:0070486	leukocyte aggregation	9	1	0.03	1714	0.02933	1	0.473065	1	The adhesion of one leukocyte to one or more other leukocytes via adhesion molecules	1.48028	1.48028	NR4A3, IL1B, BMP7, SEMA4D, HAS2, CD44, STK10, RAC2
GO:0071225	cellular response to muramyl dipeptide	9	1	0.03	237	0.02933	0.02933	0.473065	1	Any process that results in a change in state or activity of a cell (in terms of movement, secretion, enzyme production, gene expression, etc.) as a result of a muramyl dipeptide stimulus. Muramyl dipeptide is derived from peptidoglycan	0.48124	0.48124	NOD2, RIPK2, ARHGEF2, CHMP5	PTPN22, LDOC1, VIM
GO:0098792	xenophagy	9	1	0.03	238	0.02933	0.02933	0.473065	1		0.567782	0.567782	RIPK2, LGALS8, LRSAM1, OPTN	MAPK3
GO:1903897	regulation of PERK-mediated unfolded pro...	9	1	0.03	239	0.02933	0.02933	0.473065	1		0.809002	0.809002	PPP1R15A, PPP1R15B, HSPA5, NCK1, PTPN2, PTPN1	BOK
GO:0051928	positive regulation of calcium ion trans...	82	2	0.27	242	0.02987	0.02987	0.480225	1	Any process that activates or increases the frequency, rate or extent of the directed movement of calcium ions into, out of or within a cell, or between cells, by means of some agent such as a transporter or pore	4.84416	-1.57529	CCL5, CCL4, CCL3, CXCL11, CXCL10, CCL2, CCR1, PLCG2, PDGFB, BDKRB1, ATP2B1, STC1, P2RX4, F2RL3, CX3CL1, HOMER1, SLC9A1, STAC2, BAK1, ABL1, GSTO1, P2RX7, CAPN3	DRD1, ATP1B1, AKAP6, F2R, GSTM2, KCNE3, FGF14, CACNA2D1, MYLK, HSPA2, ANK2, MCHR1, G6PD, CEMIP, EHD3, CALM2, STAC, PKD2, CALM3, THY1, ANXA2, TRPC3, SRI, CRACR2A, PDGFRB, RGN, ATP2A1, WFS1, GJC2, STIM2, CD4, CAV1, P2RY6, GPER1
GO:1904892	regulation of STAT cascade	82	2	0.27	1715	0.02987	1	0.480225	1		5.74449	-1.48851	IFNB1, CCL5, IFNL1, IL10RA, TNF, CSF2, IL6, TNFSF18, PARP14, IL24, IL15, LIF, PARP9, IL23A, IL12A, TSLP, CD40, PRLR, IL7R, RET, SOCS3, STAP2, JAK2, HES1, DOT1L, BCL3, CLCF1, SOCS2, LYN, SH2B3, AKR1B1, CNTF, IL6R, JAK3, FYN, PTPN2, PTK2B, HPX, IL6ST, IL18, PECAM1, PIBF1, HGS	KIT, FGFR3, F2R, EGF, ERCC6, AGT, GHR, CSF1R, CDK5, MGAT5, INPP5F, NF2, HDAC2, CAV1, NOTCH1, PPP2R1A, CNOT7
GO:0032091	negative regulation of protein binding	83	2	0.27	244	0.03055	0.03055	0.489583	1	Any process that stops, prevents, or reduces the frequency, rate or extent of protein binding	2.56314	-1.28483	IFIT2, IFIT1, XIRP1, NKX3-1, PDGFB, PIM2, DISC1, B2M, NFATC4, HSPA5, RIPOR2, ZFPM1, DDX11, MITD1, PRKCD, PEX14, SENP2, ADRB2, TFIP11, TTBK2, GTF2F1, TDG	ID1, ITGA4, SORL1, ACTB, MAP2, CTNNBIP1, DKK1, LRRK2, STMN1, LEF1, NES, STUB1, PTPRF, HFE, STYX, NOG, KDM1A, CARM1, CAV1, PARK7, ITGB1BP1, CTSZ, MAPK3, DAB2, GPSM1, PPP1CA
GO:0097530	granulocyte migration	83	2	0.27	1716	0.03055	1	0.489583	1	The movement of a granulocyte within or between different tissues and organs of the body	6.85019	-1.18549	CCL5, CCL3L1, CCL4, CCL3, CCL4L2, CXCL11, CXCL10, IL36G, CXCL2, CXCL3, CXCL8, CCL7, CCL8, CCL20, ADAM8, CCR7, IL23A, ADGRE2, CXCL5, IL36RN, CXCL1, IL1B, CCL2, C3AR1, PDE4B, SAA1, CXCL6, IL1R1, PTGER4, CSF1, PDE4D, ITGA1, CX3CL1, PREX1, IL1RN, RIPOR2, C5AR1, GBF1, RAC2, HRH1, CCL26, AKIRIN1, PIK3CD, JAGN1, PECAM1	CMKLR1, MSTN, DYSF, TGFB2, WDR1, IL36B, CD99L2, BST1, JAM3, THBS1, SCG2, THBS4, PIP5K1C, MAPK3, VAV3, ANXA1, MDK
GO:0002443	leukocyte mediated immunity	538	5	1.78	245	0.03084	0.03084	0.49344	1	Any process involved in the carrying out of an immune response by a leukocyte	5.92292	-1.98775	IFNB1, CCL3, RSAD2, TNF, RAET1L, GPR84, DDX58, IL6, AIRE, NR4A3, IRF7, TNFAIP6, BST2, NOD2, CTSS, LGALS9, TLR2, ADAM8, ACP3, IL23A, HLA-F, ADGRE2, NFKB1, IL12A, SUSD4, CXCL1, IL1B, ICAM1, C3AR1, CD40, VNN1, MMP9, SERPINB9, IL7R, MGAM, NLRP3, SERPINA1, IL20RB, CD70, GCA, CXCL6, TLR3, HLA-E, PKP1, IL1R1, MMP8, TICAM1, BCL6, OSCAR, HLA-G, ZP3, IL12RB1, AMPD3, POU2F2, PTX3, SLAMF7, HLA-B, IL18R1, HLA…	PADI2, KIT, CRISPLD2, CD36, GM2A, CFI, FZD5, FRMPD3, DLG1, CNN2, IDH1, METTL7A, SYNGR1, ARSB, PYGL, VCL, C5, FTL, NDUFC2, DSP, GLIPR1, HRNR, ABCA13, FABP5, HVCN1, TMEM30A, WDR1, CHI3L1, VAT1, CAT, HMOX1, ANXA3, CTSH, TIMP2, PYGB, TRAPPC1, CLU, F2RL1, COTL1, LTA4H, FPR1, ASAH1, DERA, IMPDH2, KCNAB2, NME2, KLRC2, RAP2B, CTSC, PRKCZ, FUCA1, ITGAV, ATP11A, IMPDH1, NBEAL2, ACTR2, PTPRB, RAB9B, ANXA2, …
GO:0009636	response to toxic substance	363	4	1.2	246	0.03094	0.03094	0.494249	1	Any process that results in a change in state or activity of a cell or an organism (in terms of movement, secretion, enzyme production, gene expression, etc.) as a result of a toxic stimulus	6.18317	-2.46062	CCL5, CCL4, CCL3, CA3, GPR37L1, TNF, PTGS2, TNFAIP3, IL6, NR4A3, GCH1, KLF4, NR4A2, ADORA2A, CCL7, CYP1A1, EGR1, CSF3, TLR2, NTRK1, SOD2, NFKB1, ICAM1, ASNS, DHRS2, DUOX1, ZC3H12A, EZH2, SESN2, MT1M, STAT1, FOS, PDGFB, JUN, KDM6B, CLIC2, BMP7, HDAC9, RGS9, MYB, NFE2L2, ABTB2, SMPD3, DAXX, FOSL1, TNC, TRPA1, PPP1R15B, ABCC2, BIRC2, CLDN1, KCNK1, MT2A, OSER1, HTRA2, B2M, SRC, XRN1, MT1F, RELA, LYN,…	FGFR2, DRD2, AKR1B10, RGS4, PDGFD, ASIC1, DRD1, SCN9A, RNF112, SLC7A8, ACTC1, MSTN, GSTM2, CNR1, CRYAB, CD36, HGF, EPHX1, SLC30A4, SETD7, NQO1, TXNRD3, OXTR, PRXL2A, OXCT1, NTRK3, ACTB, GRIN2A, TP53INP1, KCNMA1, LYPD1, PRKN, CPS1, PYCR1, USP46, SIGMAR1, SLC8A1, ERCC6, FXN, CAT, HMOX1, SLC7A11, GNRH1, ARHGAP33, SELENOW, OGG1, G6PD, LRRK2, COL1A1, CASP3, SRD5A1, GSTM1, PRXL2B, CAPN2, SDC1, IMPACT, …
GO:0071705	nitrogen compound transport	1833	11	6.05	1438	0.03104	0.8664	0.494745	1	The directed movement of nitrogen-containing compounds into, out of or within a cell, or between cells, by means of some agent such as a transporter or pore	7.04839	-2.88656	RHCG, CCL5, CCL3, RSAD2, LRP2, LCP2, IL10RA, TNF, GBP5, IFIH1, IFIT1, ISG15, PTGS2, TNFAIP3, CD38, GRIP2, CSF2, DDX58, TNFSF13B, GOLGA7B, IL6, IL1A, CTAGE1, MMP12, EGR2, ACHE, MX2, HCAR2, IL33, NFKBIE, RTP4, ADORA2A, NOD2, NR1D1, IFI27, LGALS9, STX11, VGF, TLR2, ADAM8, CCR7, TAP1, SLC15A3, HID1, CD274, NFKBIA, IL36RN, IL1B, SLC25A25, TSLP, RIPK2, ZFP36, GBP1, P2RY1, CD40, SLC7A2, PIM3, ADAMTS9, X…	ADRA2C, SLC14A1, GPM6B, RAB26, CACNG4, ADRA2A, DRD2, RGCC, RGS4, DRD1, ACOX2, OSR1, ATP1B1, RAB40B, SLC7A8, SYNDIG1, SH3TC2, AKAP6, RAB4A, GLTPD2, KRT18, ILDR2, F2R, ADORA1, GCK, CNR1, BMP4, SORL1, CD36, NTRK2, PTPN22, FZD5, ZMAT3, APBA1, CADPS, PRKCA, ADCY5, MACIR, TSPOAP1, SLC29A4, DYSF, SMO, CHML, RPL22, ATP6V0E2, SYT15, CLN8, POSTN, SYTL5, IDH1, RAMP1, OXTR, ZIC1, TBC1D8, SLC38A4, SNCG, VPS26…
GO:0016567	protein ubiquitination	730	6	2.41	1169	0.03107	0.49218	0.494745	1	The process in which one or more ubiquitin groups are added to a protein	4.36513	-1.67067	HERC5, ISG15, NEURL3, TNFAIP3, BIRC3, HERC6, NOD2, IFI27, PELI1, TRIM36, INAVA, RIPK2, TRIML2, DTX4, TRIM69, DTX2, RASSF5, DTX3L, NMI, TRIM25, PARP10, TICAM1, UBE2L6, FBXO6, RNF213, TRIM21, PSMB9, RFFL, H2BC11, RNF19B, SOCS3, TRIM22, RNF122, MASTL, UBE2Z, NFE2L2, MARCHF3, TRIB3, DAXX, BCL10, PSMB10, CNOT4, N4BP1, RNF43, KLHL3, WDSUB1, RNF149, RNF111, PSME2, MED30, TRIM38, TRIM5, RNF114, BIRC2, RN…	RNF112, RAB40B, ASB2, TTC3, PTPN22, RNF175, KLHL13, DYSF, RNF150, LMO7, UBE4B, RNF157, TRIM9, TRIM2, RNF141, ANGPT1, PRKN, DCAF4, FOXF2, PRICKLE1, TGFBR1, FBXO17, RASD2, ASB9, NEURL1B, RNF144A, SKP2, PRKDC, LRRK2, RPL5, CENPS, FBXO3, RPL23, LNX1, CUL3, DCUN1D2, PDZD4, CDK5, CAND2, ARRDC4, ANAPC5, RNF170, HLTF, UBAC1, RNF14, WWP1, RPS2, KCTD10, RNF20, HECTD1, MARCHF2, PRR7, DCAF6, DCAF11, USP22, M…
GO:0034654	nucleobase-containing compound biosynthe...	3366	17	11.11	1053	0.03113	0.38597	0.494913	1	The chemical reactions and pathways resulting in the formation of nucleobases, nucleosides, nucleotides and nucleic acids	7.92576	-2.86658	IFNB1, CCL5, ACTN2, ACOD1, CCL4, CCL3, IFNL1, LRP2, SP8, HOXB9, CXCL10, CMPK2, TNF, ISG15, PTGS2, TNFAIP3, CD38, CSF2, TRAF1, ZBTB32, DDX58, NR5A2, IL6, ZFHX2, AIRE, BATF2, IL1A, MMP12, TYMP, NR4A3, NOCT, BHLHA15, EGR2, IRF7, ATF3, IL33, NFKBIE, ELOVL7, TNFSF18, ELF3, IL11, EFNA1, HELZ2, IRAK2, NFKB2, KLF4, NR4A2, ADORA2A, NOD2, IRF1, NR1D1, RHEBL1, WT1, EGR1, PLSCR1, IFI27, ETV7, CSF3, LGALS9, C…	FGFR2, PADI2, KIT, TMEM100, CMKLR1, DRD2, RGCC, PDE1A, NPAS3, ID1, POU3F3, PBX1, MDFI, ROR1, HOTAIR, SLC40A1, PTGIS, OSR1, ID4, PDE5A, AK5, GDF5, LZTS1, TENM2, ACTA2, POU3F2, F2R, FAM172A, MSTN, CYTL1, ADCY1, PDK3, CDON, GCK, BMP4, SORL1, CRYAB, CD36, FZD5, HGF, RASL11A, TOX, SOX9, NACC2, BEND6, PGR, CELSR2, SCD5, ADCY5, SCD, SMAD9, ITGA8, PLCB1, NFIA, DLG1, SMO, PURG, HTRA1, SETD7, EGF, LMO7, RE…
GO:0051336	regulation of hydrolase activity	937	7	3.09	247	0.03169	0.03169	0.500615	1	Any process that modulates the frequency, rate or extent of hydrolase activity, the catalysis of the hydrolysis of various bonds, e.g. C-O, C-N, C-C, phosphoric anhydride bonds, etc. Hydrolase is the systematic name for any enzyme of EC class 3	7.00866	-2.9476	CCL5, CCL3L1, CCL4, CCL3, CCL4L2, OASL, GNA15, OAS1, TNF, IFIT1, PTGS2, IFI6, BIRC3, ADAP1, SERPINB2, OAS3, OAS2, TNFSF10, PMAIP1, EFNA1, KLF4, BST2, ADORA2A, PPP1R15A, MEFV, CCL7, SERPINA6, PLSCR1, CCL8, RGS16, PPP1R14C, LGALS9, PPP4R4, TNFSF15, CCL20, NTRK1, CCR7, TFPI2, PI15, NKX3-1, ICAM1, BMP2, RIPK2, CCL2, CD40, TNFAIP8, PLEKHG6, BBC3, HMSD, SERPINB7, HSCB, EZH2, MMP9, SERPINB9, ARHGAP27, E…	FGFR2, KIT, RCAN2, RGS5, MAPT, EPHB3, FGFR3, DRD2, RGS4, ATP1B1, ANOS1, ARHGDIB, RAB4A, SIPA1L2, TIMP4, F2R, DAPK1, ARHGAP28, SORL1, CRYAB, NTRK2, EPHA3, GM2A, SORT1, HGF, SERPINF1, PLCB1, RASGRP2, CHML, ATPSCKMT, SFRP2, TBC1D8, ITGA6, EGLN3, URI1, GARNL3, TBC1D5, PLXND1, PDGFRA, PLXNC1, RGS7, NTRK3, ELFN2, PLEKHG4, GRIN2A, C5, SLC39A10, ACVR1C, AGAP1, TBC1D14, RGS11, SNX18, TPM2, MAP2, RCAN3, GA…
GO:0030282	bone mineralization	85	2	0.28	248	0.03191	0.03191	0.500615	1	The deposition of hydroxyapatite, a form of calcium phosphate with the formula Ca10(PO4)6(OH)2, in bone tissue	3.38046	-2.62504	CCL3, ISG15, PTGS2, CYP27B1, BMP2, CCR1, KLF10, MMP13, SNX10, BMPR1B, ATP2B1, BMP7, SMPD3, SBNO2, TMEM38B, TFAP2A, TUFT1, SRGN, BCOR, FZD9, WNT10B, ZBTB40, TWIST1, TXLNG, PTK2B, PTHLH, P2RX7, PTN, ADRB2, BMP6, NBR1	FGFR2, ASPN, GPM6B, FGFR3, OSR1, MGP, BMP4, SOX9, ANKH, TMEM119, RFLNB, FBN2, PTH1R, GJA1, SLC8A1, ENPP1, ERCC2, PHEX, COL1A2, FAM20C, BMPR1A, S1PR1, PKDCC, LOX, BMPR2, ATRAID, LGR4, GPNMB
[truncated: 131 more rows]

## Sheet: top 80 upreg
GO id	Term	Genes in genome (background)	Genes in top-80 upreg	Expected genes in top-80 upreg	Rank in P.Fisher.elim	P.Fisher	P.Fisher.elim	FDR.Fisher	FDR.Fisher.elim	Description	Avg.LogFC for top-10 upreg	Avg.LogFC for top-10 downreg	Upreg genes (LogFC > 0.4)	Downreg genes (LogFC < -0.4)
[truncated: 918 more rows]

## Sheet: top 250 upreg
GO id	Term	Genes in genome (background)	Genes in top-250 upreg	Expected genes in top-250 upreg	Rank in P.Fisher.elim	P.Fisher	P.Fisher.elim	FDR.Fisher	FDR.Fisher.elim	Description	Avg.LogFC for top-10 upreg	Avg.LogFC for top-10 downreg	Upreg genes (LogFC > 0.4)	Downreg genes (LogFC < -0.4)
[truncated: 1,247 more rows]

[truncated: 7 more sheets: top 500 upreg, top 1000 upreg, top 40 downreg, top 80 downreg, top 250 downreg, top 500 downreg, top 1000 downreg]
